# Supplementary material for: Non-coding RNAs underlie genetic predisposition to breast cancer
Source: Genome Biol. 2020 Jan 7;21:7. doi: 10.1186/s13059-019-1876-z (PMC6947989; doi:10.1186/s13059-019-1876-z)
Supplement: Supplementary file 2 — Additional file 2: Table S1. Breast derived samples on which RNA CaptureSeq was performed. Table S2. Expression (FPKM) of the mencRNAs across all RNA CaptureSeq samples. Table S3. Breast cancer risk signals and surrounding regions captured by RNA CaptureSeq. Table S4. Control sequences captured by RNA CaptureSeq. Table S5. MencRNAs with FPKM ≥0.5 identified by RNA CaptureSeq. Table S6. Novel mencRNAs with FPKM ≥0.5. Those overlapping with GENCODE, FANTOM-CAT, or NONCODE lncRNAs have been excluded. Table S7. Coding potential of the transcripts from mencRNAs with FPKM ≥0.5 assessed by coding potential calculator (CPC2). Table S8. MencRNAs differentially expressed between MCF7 estrogen-treated and control samples (FDR < 0.01). Table S9. MencRNAs expressed in TCGA with FPKM ≥1 in at least one sample. Table S10. Count of CCVs overlapping transcript features. Table S11. Breast cancer CCVs linked to genomic features. Table S12. MencRNA eQTLs. Table S13. Colocalized mencRNA eQTLs. Table S14. MencRNAs targeted by breast cancer risk signals. Table S15. Primers used for mencRNA validation. Table S16. Publically available genomic data and software. [file 13059_2019_1876_MOESM2_ESM.xlsx]

## Sheet: Table S1
Table S1. Breast derived samples on which RNA CaptureSeq was performed.
No.	Sample	Type	Batch	Cycle number	ERCC Spike-In control	SeqCap Adapter
1	Bre80	normal breast epithelial cell line	1	14	Mix 1	A5
2	HMEC	normal breast epithelial cell line	1	14	Mix 2	A14
3	MCF10A	"normal-like" breast epithelial cell line	1	14	Mix 2	A13
4	T47D	breast cancer cell line (estrogen receptor positive)	1	14	Mix 1	A7
5	MCF7	breast cancer cell line (estrogen receptor positive)	1	14	Mix 2	A2
6	BT474	breast cancer cell line (HER2 positive)	1	14	Mix 2	A12
7	Hs578T	breast cancer cell line (triple negative)	1	14	Mix 1	A6
8	MDAMB231	breast cancer cell line (triple negative)	1	14	Mix 1	A4
9	MDAMB468	breast cancer cell line (triple negative)	1	14	Mix 1	A7
10	NB-1 (Q835)	normal breast epithelial cells from reduction mammoplasty (premenopausal)	1	14	Mix 1	A15
11	NB-2 (Q827)	normal breast epithelial cells from reduction mammoplasty (premenopausal)	1	14	Mix 1	A16
12	NB-3 (Q689)	normal breast epithelial cells from reduction mammoplasty (postmenopausal)	1	14	Mix 1	A18
13	NB-4 (Q824)	normal breast epithelial cells from reduction mammoplasty (postmenopausal)	1	14	Mix 1	A19
14	BT-1 (BT-Q805)	breast tumor (estrogen receptor positive)	1	14	Mix 2	A15
15	BT-2 (BT-Q861)	breast tumor (estrogen receptor, HER2 positive)	1	14	Mix 2	A16
16	BT-3 (BT--Q761)	breast tumor (estrogen receptor positive)	1	14	Mix 2	A18
17	BT-4 (BT-Q847)	breast tumor (estrogen receptor positive)	1	14	Mix 2	A19
18	MCF7 (DMSO) - replicate1	breast cancer cell line (estrogen receptor positive)	2	14	Mix 1	A7
19	MCF7 (DMSO) - replicate2	breast cancer cell line (estrogen receptor positive)	2	14	Mix 1	A12
20	MCF7 (E2 treated) - replicate1	breast cancer cell line (estrogen receptor positive)	2	14	Mix 1	A13
21	MCF7 (E2 treated) - replicate2	breast cancer cell line (estrogen receptor positive)	2	14	Mix 1	A14
22	MCF7 (non-captured control)	breast cancer cell line (estrogen receptor positive)	1	14	Mix 2	A2
23	MDA-MB-231 (non-captured control)	breast cancer cell line (triple negative)	1	14	Mix 1	A4
24	Bre-80 (non-captured control)	normal breast epithelial cell line	1	14	Mix 1	A5
25	Hs578T (non-captured control)	breast cancer cell line (triple negative)	1	14	Mix 1	A6

## Sheet: Table S2
Table S2. Expression (FPKM) of the mencRNAs across all RNA CaptureSeq samples.
1 BT: breast tumour sample
2 NB: normal breast sample
Gene_id	Gene position	Strand	DMSO1	DMSO2	EST1	EST2	MCF7_non-capt	MB231_non-capt	Bre80_non-capt	Hs578T_non-capt	MCF7	MB231	Bre80	Hs578T	T47D	BT474	MCF10A	HMEC	MDAMB468	BT-011	BT-02	BT-03	BT-04	NB-012	NB-02	NB-03	NB-04
XLOC_000543	chr1:9970736-9980868	+	1.05	1.23	2.44	2.77	0	0	0.06	0.1	2.45	1.29	0.46	1.85	1.25	0.51	1.7	0.84	1.37	0.37	0.21	0.39	0.13	0.35	1.08	0.38	1.6
XLOC_000549	chr1:10004295-10012732	+	2.46	3.44	2.78	3.44	0.04	0.11	0.51	0	2.96	3.48	1.39	3.2	3.71	0.59	2.54	1.2	1.67	0.25	1.58	2.28	0.67	0.04	0.11	0.16	0.23
XLOC_000553	chr1:10011722-10013335	+	1.12	1.97	1.68	1.89	0	0	0	0	1.66	1.79	0.83	1.09	1.52	0.2	1.36	0.6	0.29	0.86	0.71	0.5	1.2	0.11	0	0.11	0.12
XLOC_000554	chr1:10013611-10023581	+	0.7	1.19	1.55	1.04	0	0	0	0	1.45	1.11	0.17	1.12	1.71	0.32	1.32	0.54	0.45	0.4	0.55	0.51	0.29	0	0	0	0.16
XLOC_000565	chr1:10025283-10027134	+	1.23	2.24	0.93	1.79	0.03	0	0	0	0.97	1.35	0.24	0.83	1.01	0.2	1.48	0.2	0.58	0.45	0.63	1.89	0.8	0.02	0	0	0
XLOC_000574	chr1:10043073-10053147	+	0.11	0.14	0.13	0	0	0	0	0	0.11	0.28	0	0	0.51	0	0	0.27	0	0.35	0	0	0	0	0	0	0
XLOC_000600	chr1:10102024-10104143	+	0.74	1.08	0.88	1.66	0	0	0	0	0.44	0.55	0.55	0.82	0.73	0.29	0.33	0.23	0.49	0.22	0.34	0.99	0.51	0.13	0.07	0.14	0.1
XLOC_000671	chr1:10207455-10223889	+	0.97	0.94	1.9	2.06	0	0	0.22	0.13	0.72	0.55	0.27	0.62	1.66	0.26	0.59	0.23	0.67	0.18	0.37	2.18	1.66	0.06	0.2	0	0.09
XLOC_000676	chr1:10212778-10274365	+	1.28	1.31	1.97	2.47	0.05	0.09	0.03	0	1.62	2.84	2.2	3.68	2.6	1.04	1.42	0.88	3.11	0.95	2.34	1.51	1.24	0.34	0.5	0.6	0.87
XLOC_000693	chr1:10242160-10257891	+	0.19	0.28	0.36	0.27	0	0	0.04	0	0.11	0.18	0.14	0.21	0.39	0.13	0	0.06	0.12	0.03	0.54	0.05	0.46	0	0.08	0.07	0.1
XLOC_000723	chr1:10295116-10302467	+	0.57	0.7	1.12	0.67	0	0.03	0	0.03	0.45	0.91	1.23	1.04	0.86	0.42	0.86	0.7	0.68	0.55	1.5	1.75	0.79	0.24	0.24	0.36	0.38
XLOC_000725	chr1:10298238-10324812	+	0.65	1.07	1.35	1.37	0.01	0	0.03	0.07	0.49	1.07	1.58	1.76	0.92	0.55	0.95	0.5	0.66	1.34	3.61	1.72	2.9	0.14	0.22	0.32	0.38
XLOC_000736	chr1:10313607-10315961	+	0.71	0.77	0.92	0.99	0	0.04	0	0.18	0.48	0.57	0.84	1.56	0.38	0.29	0.89	0.34	0.42	0.76	2.06	1.72	0.91	0.27	0.25	0.33	0.24
XLOC_000748	chr1:10334438-10335414	+	1.38	1.87	4.52	4.25	0.01	0	0.1	0	1.38	2.17	4.44	3.15	2.03	1.1	1.66	1.01	2.02	0.65	2.73	1.73	2.2	0.38	0.52	0.56	0.67
XLOC_000760	chr1:10360225-10363194	+	1.23	1.73	2.29	2.71	0	0.03	0.05	0.03	1.05	1.24	2.99	2.84	1.24	1.04	1.58	0.84	1.85	0.77	2.72	2.37	3.58	0.52	0.52	0.93	0.75
XLOC_000788	chr1:10408948-10417695	+	1.12	0.91	2.43	2.63	0	0.25	0	0	1.44	1.7	2.91	2.06	1.71	1.27	1.18	0.62	0.97	0.33	2.25	1.01	2.98	0.16	0.35	0.24	0.15
XLOC_000789	chr1:10409474-10412662	+	1.6	1.46	1.82	2.24	0.02	0	0	0.12	1.13	2.13	2.78	3.32	1.32	1.42	1.05	0.71	1.5	0.79	4.87	1.9	5.44	0.31	0.9	0.8	1.09
XLOC_000791	chr1:10411064-10411825	+	0.18	0.33	0.23	0.27	0	0	0	0	0.17	0.58	0.65	0.38	0.26	0.39	0.16	0.18	0.52	0	1.65	0.25	1.15	0.09	0.05	0	0.14
XLOC_000799	chr1:10424482-10428434	+	0.35	0.79	1.06	0.98	0	0	0	0	0.34	0.81	0.56	0.32	0.34	0.15	0.62	0.09	0.1	0.11	0.29	0.13	0.74	0	0	0	0.06
XLOC_000809	chr1:10444246-10455347	+	1.81	2.8	2.38	1.49	0	0	0.14	0	1.24	1.98	3.66	1.82	1.47	2.47	0.67	0.18	0.71	0.63	3.59	0.57	1.81	0.16	0.46	0.43	0.34
XLOC_000815	chr1:10450753-10453141	+	0.56	0.93	0.59	0.94	0	0	0.07	0	0.18	0.8	1.31	0.64	0.31	1.03	0.25	0.14	0.09	0.31	1.23	0.56	0.21	0.07	0.08	0	0.17
XLOC_000816	chr1:10451404-10455306	+	1.02	1.77	0.79	1.21	0	0	0.09	0.03	0.58	0.47	2.48	0.93	0.64	1.61	0.31	0.12	0.7	0.17	1.38	1.49	0.9	0.14	0.28	0.15	0.19
XLOC_000818	chr1:10452543-10457900	+	0.66	1.02	0.9	0.81	0	0	0	0	0.36	0.36	1.78	0.82	1.31	0.82	0.13	0.18	0.88	0	1.65	0	1.5	0.06	0	0.17	0
XLOC_000823	chr1:10461154-10463114	+	3.29	3.83	6.93	8.47	0.04	0	0	0.13	4.25	4.9	4.41	4.06	9.39	2.31	4.43	2.85	5.7	0.42	0.92	0.64	0.94	0.22	0.62	0.45	0.89
XLOC_000841	chr1:10496529-10518612	+	0.09	0.2	0.15	0.15	0	0	0	0	0.1	0.23	0.26	0.2	0.31	0.09	0.11	0.12	0.67	0.04	0	0.14	0.02	0	0.05	0.03	0.1
XLOC_000844	chr1:10504302-10520232	+	0.78	0.99	1.23	1.02	0.03	0	0	0	0.94	1.04	1.31	1.12	2.08	0.72	1.15	0.47	1.19	0.1	0.18	0.06	0.42	0.05	0.11	0	0.08
XLOC_000898	chr1:10625291-10630951	+	0.68	1.05	0.6	0.64	0	0	0	0	0.28	0.35	0.64	0.16	1.16	0.43	0.26	0.25	0.39	0.6	1.28	1.33	1.33	0.11	0	0.27	0.07
XLOC_000904	chr1:10631817-10634947	+	0.49	0.98	0.67	0.54	0	0	0	0	0.37	0.51	0.59	0.42	0.63	0.29	0.32	0.18	0.63	0.54	1.18	1.77	1.17	0.05	0.16	0.14	0.06
XLOC_000919	chr1:10664626-10670456	+	0.96	1.3	1.03	1.11	0	0	0.06	0.01	0.59	0.89	1.04	0.95	1.02	0.55	0.78	0.42	0.99	0.31	1.46	0.99	2.08	0.11	0.14	0.23	0.3
XLOC_000927	chr1:10680564-10683034	+	0.37	0.57	0.8	0.8	0	0.03	0	0	0.32	0.51	1.25	0.94	0.64	0.24	0.8	0.33	0.55	0.26	1.04	0.79	1.32	0.05	0.05	0.07	0.02
XLOC_000931	chr1:10837581-10838957	+	0.01	0.67	0	0.1	0	0	0	0	0.04	0	0	0	0	0	0	0.12	0	0.27	0.48	0.34	0.23	0.1	0.19	0.51	0.1
XLOC_000932	chr1:10913512-10913905	+	0	0	0	0	0	0	0	0	0	0	0	0	0	0	0	0	0	0	0	0	0	0	0	0.58	0
XLOC_000934	chr1:10961618-10964529	+	0	0.01	0.07	0.04	0	0	0.06	0	0.08	0	0.05	0	0.09	0.07	0.13	0.08	0.52	0	0	0	0.14	0	0.02	0.02	0
XLOC_000966	chr1:11120340-11121388	+	1.41	1.7	2.01	2.33	0.01	0.08	0.04	0.08	1.52	3.19	1	3.09	2.38	0.38	2.26	0.85	3.06	0.65	0.77	0.35	1.13	0.16	0.66	0.2	0.14
XLOC_000967	chr1:11121553-11124679	+	0.34	0.74	0.97	0.93	0	0.13	0.04	0.03	0.52	1.79	0.55	1.22	1.32	0.22	1.48	0.47	1.12	0.7	1.14	0.26	1.21	0.05	0.29	0.24	0.28
XLOC_000972	chr1:11158153-11162469	+	8.3	10.28	12.46	16.04	0.05	0.37	0.38	0.1	3.67	4.17	10.5	2.12	6.39	1.26	4.29	5.79	8.54	0.94	0.73	0.68	0.87	0.04	0.19	0.22	0.15
XLOC_000974	chr1:11160010-11160407	+	0.56	0.81	1.58	1.57	0	0	0	0	0.9	2.6	0.69	0.8	1.58	0.22	1.22	1.03	0.42	0.78	0	0.24	0.96	0.11	0.86	0	0.17
XLOC_005838	chr1:113797498-113799567	+	0.25	0.71	0.23	0.2	0	0	0	0	0.15	0	0	0	0.8	0.21	0	0	1.3	0.03	0.02	0.42	0.02	0.05	0.05	0.12	0.23
XLOC_005858	chr1:113991730-114015870	+	5.49	7.61	3.51	4.43	0.02	0.08	0	0	1.62	0.95	0.22	0.19	1.34	1.38	0.32	0.27	2.83	0.99	1.15	6.19	2.91	0.11	0.11	0.2	0.21
XLOC_005872	chr1:114034787-114043837	+	1.94	1.89	1.19	1.63	0.11	0	0	0	0.17	0.44	0	0.12	0.2	0.41	0.12	0.14	1.07	0.25	0.47	2.19	1.58	0	0.08	0.05	0
XLOC_005876	chr1:114045844-114061814	+	4.8	6.31	3.24	4.24	0.01	0	0	0	1.46	0.69	0.43	0.28	1.33	0.7	0.46	0.15	3.06	1.03	0.66	5.32	2.36	0.21	0.2	0.22	0.26
XLOC_005880	chr1:114067671-114068491	+	1.49	1.47	0.89	0.88	0	0	0	0	0.55	0.11	0.11	0.08	0.48	0.24	0.04	0.03	1.16	0.14	0.08	1.57	1.06	0	0.04	0.05	0.05
XLOC_005917	chr1:114194346-114222413	+	4.21	5.58	4.9	5.47	0.02	0.07	0.02	0	1.98	1.33	1.02	0.63	1.77	0.8	0.82	0.35	3.72	0.78	0.55	3.43	2.89	0.1	0.08	0.2	0.24
XLOC_005920	chr1:114203422-114214306	+	2.68	3.27	2.06	2.33	0.01	0.04	0.01	0	0.89	0.44	0.25	0.25	0.95	0.54	0.4	0.17	1.87	0.39	0.28	1.79	1.92	0.05	0.04	0.08	0.1
XLOC_005925	chr1:114223297-114231056	+	1.49	2.12	1.4	0.88	0.1	0	0	0	0.58	0.15	0.29	0.11	1.07	0.12	0	0	1.55	0	0	0.41	0	0	0.1	0	0
XLOC_005926	chr1:114281635-114293308	+	2.33	3.38	2.02	2.08	0.04	0	0	0	1.06	0	0.03	0	0	0.01	0	0.01	0	0	0	0.01	0	0	0	0.02	0.03
XLOC_005931	chr1:114354815-114422868	+	25.9	33.58	35.1	39.45	0.22	0.06	0	0.04	23.02	5.98	0.5	4.87	0.76	0.29	1.46	1.26	1.48	0.05	0.13	0.41	0	0.16	0.72	0.47	0.41
XLOC_005934	chr1:114360261-114413451	+	5.93	7.45	5.39	4.93	0.03	0	0	0	2.91	0.02	0	0	0	0	0	0.01	0	0	0	0	0	0	0	0.02	0.02
XLOC_005938	chr1:114367780-114384734	+	0.79	1.33	1.27	1.46	0	0	0	0	1.03	0	0	0	0	0.04	0	0	0	0	0	0	0	0	0	0	0
XLOC_005941	chr1:114372675-114390328	+	6.66	8.89	6.41	7.2	0.06	0	0	0	3.66	0.05	0.02	0	0.03	0.02	0	0.01	0.01	0.01	0.19	0.14	0.03	0.03	0.03	0.19	0.02
XLOC_005945	chr1:114378050-114384653	+	5.7	6.82	4.76	6.28	0.05	0	0	0	3	0	0	0	0	0	0	0	0	0	0	0	0	0	0.08	0	0
XLOC_005946	chr1:114379455-114407255	+	7.71	10.12	8.33	9.56	0.06	0	0	0	3.37	0	0.03	0	0	0	0	0	0.03	0	0	0	0	0	0.05	0	0.03
XLOC_005948	chr1:114381207-114428542	+	10.14	12.5	11.69	11.25	0.02	0	0	0	4.76	0.03	0	0	0	0	0	0	0	0	0	0	0	0	0.02	0.06	0.03
XLOC_005953	chr1:114387018-114397659	+	8.49	11	7.81	8.81	0.11	0	0	0	3.99	0	0	0	0	0	0	0	0	0.01	0	0	0.01	0.02	0.02	0.02	0.06
XLOC_005955	chr1:114390686-114403948	+	4.35	4.57	3	3.71	0.06	0	0	0	1.68	0	0	0	0	0	0	0	0	0	0.02	0.13	0.04	0	0	0.02	0
XLOC_005957	chr1:114398101-114408909	+	11.29	15.32	8.88	10.43	0.08	0	0	0	5.65	0	0	0	0	0	0	0.03	0.02	0	0	0.02	0	0.05	0.19	0.05	0.1
XLOC_005963	chr1:114404841-114406959	+	12.58	15.39	11.15	11.07	0.05	0	0	0	6.79	0	0.04	0	0	0	0	0	0.04	0	0	0	0.03	0.04	0.06	0.33	0.13
XLOC_005973	chr1:114440108-114443530	+	5.05	6.11	4.18	5.15	0.83	0	0.03	0	2.66	0	0	0	0	0.02	0	0	0	0	0.02	0	0	0.01	0	0	0.09
XLOC_006028	chr1:114541365-114543137	+	0.03	0.07	0.21	0.32	0	0	0	0	0.01	0.03	0	0	0	0	0	0	0	0.03	0.15	0	0.51	0.01	0.05	0.06	0.19
XLOC_006040	chr1:114566605-114579468	+	0.44	0.58	0.22	0.13	0	0	0	0	0.01	0.01	0	0	0.08	0	0	0.03	1.08	0.01	0.05	0.09	0.07	0.06	0.11	0.26	0.2
XLOC_006081	chr1:114654644-114661365	+	0.15	0.14	0.22	0.21	0	0	0	0	0.06	0	0	0	0	0.03	0	0	0.63	0	0	0.05	0.05	0	0	0.03	0.03
XLOC_006091	chr1:114774492-114815758	+	3.41	4.56	5.79	5.6	0.04	0	0	0	5.02	0	0	0	0	0	0	0.01	0.02	0.02	0	0.07	0.06	0.13	0.12	0.39	0.2
XLOC_006136	chr1:115033607-115084308	+	9.42	11.1	17.46	16.49	0.47	0.09	0.03	0.06	8.09	1.4	0.48	0.51	0.54	0.22	1.36	0.71	1.01	0.11	0.21	0.28	0.18	0.16	0.44	0.48	0.45
XLOC_006142	chr1:115042724-115045882	+	1.54	2.12	1.59	1.3	0.06	0	0	0	1.04	0	0	0	0	0	0	0	0	0	0	0	0	0	0.01	0.08	0.01
XLOC_006148	chr1:115058779-115065886	+	0.78	0.78	0.52	0.43	0	0	0	0	0.25	0	0	0	0	0	0	0	0	0	0	0	0	0.04	0	0	0
XLOC_006182	chr1:115099814-115172029	+	11.15	15.26	12.27	12.44	0.07	0	0	0	6.07	2.1	0.91	1.3	1.53	0.59	1.25	0.77	2.03	0.04	0.5	0.87	0.46	0.25	0.14	0.42	0.44
XLOC_006358	chr1:119805468-119824040	+	0.08	0.18	0.04	0.07	0	0	0.03	0	0.05	0.42	0.36	0.25	0.03	0.1	0.49	0.12	0.28	0.29	0.6	0.39	1.59	0.13	0.16	0.15	0.26
XLOC_006424	chr1:119920444-120136697	+	0.03	0.06	0	0	0	0	0	0	0	0	0	0	0	0	0.03	0	0.06	0	0.83	0.05	0.67	0.42	0.21	0.67	0.64
XLOC_006461	chr1:119976564-120159114	+	0	0	0.05	0	0	0	0	0	0.01	0.29	0.02	0.12	0	0.08	0.01	0.16	0.05	0	0.15	0.59	1.39	0.66	0.86	2.03	1.28
XLOC_006474	chr1:119995759-120130957	+	0	0.05	0.01	0.09	0	0	0	0	0	0	0	0	0	0	0	0.01	0	0	0	0.17	0.02	0.06	0.01	0.53	0.18
XLOC_006489	chr1:120026512-120032351	+	0	0	0	0	0	0	0	0	0	0	0	0	0	0	0	0	0	0	0	0.59	0	0	0.21	0.12	0.12
XLOC_006501	chr1:120075186-120138232	+	0	0	0	0	0	0	0	0	0	0	0	0.1	0	0	0	0	0	0	0	0	1.38	0	0	0	0.39
XLOC_006525	chr1:120190797-120192082	+	0.31	0.58	0.39	0.58	0	0	0	0	0.42	1.23	0.4	0.73	0.33	0.11	0.51	0.78	1.09	0.08	0.18	0.04	0.09	0.21	0.32	0.31	0.46
XLOC_006532	chr1:120202342-120254424	+	0.42	0.84	0.83	0.05	0	0	0	0	0.7	0	0	0.02	0.39	2.19	0	0	1.93	1.06	0.16	0.15	0.18	0.09	0.05	0.24	0
XLOC_006551	chr1:120240033-120245065	+	0	0.5	0	0	0	0	0	0	0	0	0	0	0	0	0	0	0	0	0	0	0	0	0	0	0
XLOC_006584	chr1:120371988-120390073	+	1.31	1.94	0.06	0	0.01	0	0	0	0.02	0	0	0	0.04	0.4	0	0.03	0.03	0	0	0.08	0.04	0.02	0	0.1	0.04
XLOC_006601	chr1:120609599-120620372	+	3.32	4.48	3.49	3.56	0.05	0.06	0.05	0.03	1.74	1.1	1.6	2.28	7.3	0.4	0.99	0.92	4.06	1.65	1.51	2.05	1.41	0.56	0.73	1.67	0.95
XLOC_006606	chr1:120634047-120652228	+	0	0	0.02	0	0	0	0	0	0.02	0.2	0	0	0	0	0	0.08	0	0	0	0.65	0	0.19	0	0.27	0.22
XLOC_006683	chr1:120881115-120923406	+	0.09	0.17	0.27	0.53	0	0.05	0	0	0.25	5.08	0.28	0.11	0.9	0.09	0.37	0.23	0.51	0.2	0.18	0.35	0.26	0.63	0.91	0.94	1.96
XLOC_006701	chr1:120925524-120936346	+	1.73	4.08	1.65	1.54	0	0	0	0	0.72	0.53	0.58	0.26	17.82	0.07	0.06	0.09	0.13	0.27	0.27	1.19	0.47	0.26	0.55	0.56	0.85
XLOC_006708	chr1:121087741-121101371	+	1.98	2.66	2.24	2.67	0.01	0.04	0.01	0	1.22	1.73	1.01	1.26	1.63	0.4	0.95	0.37	2.24	0.62	1.86	1.57	2.28	0.07	0.1	0.2	0.17
XLOC_006709	chr1:121093392-121213373	+	101.07	132.72	138.63	149.81	0.9	2.81	1.77	1.4	58.37	139.06	90.12	88.55	98.7	12.36	47.79	15.65	155.86	9.47	22.36	10.68	21.6	1.38	2.96	5.86	5.25
XLOC_006727	chr1:121187762-121196083	+	0.25	0.21	0	0	0	0	0	0	0	0.41	0	0	0	0	0	0	0	0	0.39	0	0.6	0	0	0.19	0
XLOC_006754	chr1:121235835-121269284	+	0	0.2	0	0	0	0.04	0	0	0	1.13	0.2	0.23	0	0.08	0.2	0.31	0.44	0	0.08	0.19	0.04	0.04	0.01	0.15	0
XLOC_006760	chr1:121260899-121316193	+	0.1	0.13	0.28	0.41	0.04	0.22	0.23	0.12	0.41	5.96	3.71	1.99	0	0.42	1.55	2.32	5.37	0.31	0.5	1.25	0.39	0	0.14	0.31	0.3
XLOC_006791	chr1:121349031-121483927	+	0.09	0.32	0.25	0	0	0.11	0	0	0.01	1.99	0.44	0.45	1.17	1.7	1.86	1.9	7.56	1.29	5.14	6.67	4.07	0.01	0.03	0.25	0.09
XLOC_006802	chr1:121404715-121432916	+	0	0	0	0	0	0	0	0	0	0	0	0	0	0.19	0	0	0	0	0	0	0.52	0	0	0	0
XLOC_006810	chr1:121463927-121472115	+	0	0	0	0	0	0	0	0	0	0	0	0	0	0	0	0.03	0.76	0	0.13	0	0	0	0	0	0
XLOC_006814	chr1:121473677-121475799	+	0	0	0	0	0	0	0	0	0	0	0	0	0	0	0	0	0	0	0.62	0	0.63	0	0	0	0
XLOC_006816	chr1:121484067-121485585	+	0.01	0.24	0.13	0.06	0.05	1.9	0	0.17	0.01	0.7	0	0.05	0.53	133.63	0.63	0.18	0.87	0	0.02	0.56	0.04	0.07	0.05	0.26	0.21
XLOC_007059	chr1:144896379-144899754	+	0	0	0	0.47	0	0	0	0	0	0.42	0.83	0	0	0	0	0	0	0	0	0	0	0	0	0	0
XLOC_007061	chr1:144923902-145005229	+	1.44	2.06	1.6	1.89	0.07	1.44	1.17	1.05	1.4	27.64	1.47	15.25	2.34	0.32	1.54	1.08	0.63	0.27	0.45	0.3	0.36	0.28	0.39	0.85	1.19
XLOC_007065	chr1:144939799-144944444	+	0.45	0.77	0.19	0.22	0.01	0.01	0	0.01	0.41	0.22	0.05	0.97	0.41	0.06	0.09	0.04	0.14	0.14	0.55	0.13	0.24	0.06	0.07	0.12	0.12
XLOC_007073	chr1:144952788-144977817	+	1.89	2.24	1.31	1.32	0.01	0.22	0.03	0	0.47	2.34	0.45	1.04	6.58	0.92	2.01	0.78	0.83	2.41	2.76	2.89	5.84	0.28	0.18	0.37	0.28
XLOC_007075	chr1:144954300-144956485	+	1.38	1.45	1.12	0.89	0	0.05	0	0.09	0.51	1.79	0.55	1.63	3.94	0.74	2.46	1.01	0.39	1.21	1.71	2.71	3.22	0.24	0.16	0.42	0.36
XLOC_007077	chr1:144957865-144964119	+	1.16	1.55	0.91	1.06	0	0.05	0	0	0.28	1.58	0.53	1.1	4.09	0.72	2.07	0.62	0.65	1.39	1.21	2.16	3.53	0.28	0.08	0.26	0.28
XLOC_007078	chr1:144960915-144992278	+	1.4	1.93	0.64	1.12	0	0.14	0.01	0	0.46	2	1.16	1.44	4.91	0.9	1.79	0.84	0.69	2.67	3.12	2.85	5.52	0.34	0.1	0.32	0.25
XLOC_007079	chr1:144969283-144979319	+	1.22	1.48	0.68	0.72	0	0	0	0	0.48	1.63	1.08	0.55	2.73	0.5	1.94	1.24	0.19	2.64	3.87	2.28	10.34	0.42	0.19	0.27	0.52
XLOC_007083	chr1:144982120-144992200	+	1.61	1.89	1.23	1.62	0.02	0.02	0	0.04	0.67	1.49	0.62	0.73	3.24	0.46	8.3	1.56	0.56	3.11	3.65	2.67	6.42	0.22	0.37	0.25	0.23
XLOC_007084	chr1:144985900-144996912	+	0.69	0.63	0.53	0.41	0	0.11	0	0.03	0.27	0.96	0.36	0.54	2.36	0.24	0.79	0.14	0.18	2.34	2.59	3.2	2.83	0.2	0.03	0.47	0.26
XLOC_007090	chr1:144999947-145007519	+	1.1	1.48	0.88	0.52	0	0	0.01	0.02	0.46	1.6	0.7	2.04	2.79	0.64	1.77	0.51	0.57	2.39	2.05	2.63	4.88	0.36	0.27	0.68	0.65
XLOC_007092	chr1:145011949-145017771	+	1.34	1.74	0.81	0.74	0	0.04	0.02	0.12	0.48	2.59	0.54	3.67	2.35	0.56	2.23	0.42	0.87	1.72	1.01	1.64	2.62	0.28	0.2	0.49	0.81
XLOC_007093	chr1:145040017-145062938	+	0.34	0.57	0.17	0.14	0	0	0	0.01	0.04	0.13	0.08	0.76	0.21	0.06	0.27	0.07	0.13	0.38	0.32	0.49	0.78	0.14	0.2	0.44	0.37
XLOC_007097	chr1:145066559-145080432	+	0.09	0	0	0.05	0	0	0	0	0	0.07	0	0.16	0.25	0	0	0.04	0.22	0.19	0.33	0.34	0.79	0.2	0	0.64	0.13
XLOC_007123	chr1:145092645-145150081	+	129.82	172.62	129.21	140.09	14.04	13.81	7.5	14.57	57.23	64.49	25.73	64.24	36.9	14.21	27.62	16.75	55.5	9.41	23.09	26.24	18.24	2.58	7.38	8.94	10.19
XLOC_007136	chr1:145133099-145138879	+	0.29	0.43	0.63	0.35	0.01	0	0	0	0.13	0.58	0.15	0	0.26	0	0.21	0.28	0.2	0.17	0.02	0.14	0.06	0.03	0.09	0.07	0
XLOC_007139	chr1:145136125-145152611	+	0.29	0.09	0.67	0.43	0.01	0	0.03	0	0	0	0	0	0	0	0	0	0.3	0.08	0.03	0	0	0.05	0.13	0.16	0.21
XLOC_007151	chr1:145152992-145155616	+	0.02	0.11	0.04	0.08	0	0	0	0	0	0.14	0	0.02	0.05	0.01	0.02	0.1	0.04	0.07	0	0.13	0.02	0.26	0.14	0.81	0.34
XLOC_007168	chr1:145176312-145179874	+	0	0	0	0	0	0	0	0	0	0	0	0	0	0	0	0.08	0	0.16	0.54	1.37	1.2	0.05	0	0	0
XLOC_007169	chr1:145176832-145206338	+	0	0	0	0.04	0	0	0	0	0	0.06	0	0	0	0.01	0	0.01	0.03	0.04	0.17	0.94	0.22	0.09	0.1	0.34	0.26
XLOC_007177	chr1:145186952-145196664	+	0.09	0.13	0.02	0.26	0	0	0	0	0.01	0.05	0.01	0.12	0	0.03	0	0.3	0.04	0.68	0.55	1.59	0.57	0.38	0.35	1.09	0.72
XLOC_007181	chr1:145194242-145200831	+	0.01	0.11	0.05	0.04	0	0	0	0	0.02	0	0	0.02	0.1	0	0.02	0.12	0.05	0.93	0.62	1.74	1.04	0.18	0.2	0.86	0.29
XLOC_007187	chr1:145220488-145237750	+	56.56	72.35	54.56	59.54	0.17	0.14	0.13	0.07	22.73	25.3	16.32	10.65	43.38	11.57	33.81	18.12	31.39	8.72	15.41	34.28	16.23	2.85	4.1	4.26	6.3
XLOC_007191	chr1:145255525-145266773	+	17.68	22.89	21.01	22.87	0.03	0.05	0.07	0.02	7.79	8.82	6.03	4.08	17.65	3.7	11.77	5.47	9.98	3.01	6.04	12.12	6.7	0.92	1.34	1.81	2.45
XLOC_007219	chr1:145383735-145386304	+	1.46	2.08	3.45	3.29	0.02	0.04	0	0	1.79	4.62	0.3	0.47	0.34	0.07	0.14	1.41	3.76	0	0.25	0.01	0.07	1.35	3.42	0.46	1.13
XLOC_007222	chr1:145395628-145410182	+	1.12	1.28	1.1	1.72	0.13	0	0	0	2.54	1.63	0.37	0.55	0.94	0.03	0.11	0.07	0.72	0.07	0	0.16	0	0.39	0.11	0.14	0.36
XLOC_007227	chr1:145398813-145407682	+	11.36	14.52	92.6	96.88	0.42	0.93	0	0	20.1	3.69	3.06	0.95	2.25	0.26	2.43	3.04	5.71	0	0	0.29	0	1.07	1.6	0.76	3.54
XLOC_007232	chr1:145426212-145445075	+	2.87	3.11	0.81	1.19	0.01	0.03	0.03	0	0.78	0.94	1.02	0.02	0.2	0.66	19.53	0.61	0.02	2.43	11.2	0.94	4.78	0.34	1.6	0.16	0.25
XLOC_007240	chr1:145445809-145450557	+	1.89	2.89	0.84	0.98	0	0	0	0	0.42	0.5	0.28	0.08	0.03	0.1	0.37	0.02	0.25	0.54	4.55	0.34	0.3	0.14	0.51	0.16	0.25
XLOC_007272	chr1:145539797-145564705	+	0.43	0.33	0.25	0.36	0	0	0.12	0	0.1	0.09	0.67	0.93	0.77	0.01	1.43	0.67	0.07	0.33	0.2	0.03	1.05	0.09	0.23	0.43	0.28
XLOC_007285	chr1:145559460-145573245	+	0.44	1.16	0	0	0	0	0	0	0	0	0	0	0	0	0	0	0	0	0	0	0	0	0	0	0
XLOC_007297	chr1:145590443-145592099	+	1.12	1.51	1.13	1	0	0	0.03	0.02	0.38	0.31	0.55	0.37	1.13	0.04	0.11	0.03	1.68	0.02	0.23	0.15	0.13	0.03	0.07	0.12	0.1
XLOC_007350	chr1:145694106-145711213	+	9.42	13.01	10.44	11.06	0.06	0.03	0.06	0.03	4.72	2.52	2	1.76	4.55	1.93	2.82	0.84	30.13	1.07	3.24	5.05	3.59	0.3	0.61	0.4	0.81
XLOC_007356	chr1:145704144-145713725	+	2.06	2.77	1.86	1.99	0.01	0.01	0	0.01	0.63	0.37	0.18	0.28	0.72	0.36	0.85	0.21	7.59	0.15	0.67	0.56	0.49	0.05	0.12	0.08	0.15
XLOC_007370	chr1:145729961-145733355	+	0.23	0.32	3.83	4.52	0.04	0	0	0	4.54	0.11	0.04	0.04	1.97	0	0.05	0.07	0.2	0.06	0.09	0.09	0.22	0.03	0.01	0.08	0
XLOC_007388	chr1:145826520-145833309	+	1.27	1.12	1.72	1.41	0.07	0	0.17	0	0.78	0.47	0.62	0	0.47	0.18	0.16	0.46	3.96	0	0.12	0	0.09	0.02	0.1	0.12	0.33
XLOC_007389	chr1:145827084-145832514	+	0.52	0.45	0.37	0	0	0	0	0	0.06	0	0.06	0	0.32	0.05	0.12	0.09	0.22	0	0	0	0	0	0	0	0.15
XLOC_007394	chr1:145885099-145896469	+	9.34	13.05	15.94	15.29	0.02	0	0	0	5.83	3.66	3.76	0.84	6.26	1.65	3.31	1.26	6.18	1.86	6.18	6.43	3.92	0.33	0.38	0.56	0.78
XLOC_007395	chr1:145887489-145893816	+	2.76	6.03	7.06	7.09	0	0	0.05	0	3.21	1.2	2.01	1	2.93	0.91	0.87	0.35	2.23	1.01	2.75	8.86	2.08	0.08	0.14	0.07	0.14
XLOC_007397	chr1:145889170-145929992	+	7.04	9.38	12.41	13.29	0	0	0	0	4.38	2.55	2.65	0.55	5.03	1.64	2.6	1.15	4.31	1.51	6.46	2.53	3.41	0.19	0.2	0.3	0.46
XLOC_007398	chr1:145891291-145912312	+	5.54	7.35	7.39	7.55	0.08	0	0.09	0	2.55	0.82	1.82	0.36	2.45	0.31	0.86	0.65	1.75	0.4	2.24	2.04	2	0.06	0.28	0.04	0.32
XLOC_007417	chr1:145958788-146002883	+	0.5	0.65	0.28	0.24	0	0	0	0	0.16	0.18	0	0.03	0.74	0.58	0.16	0.07	0.47	0	0.03	0.25	0.23	0	0.1	0.04	0.04
XLOC_007425	chr1:145970026-145973389	+	0.76	1.13	2.65	2.57	0.03	0	0	0	1.43	0.5	0.31	0.06	0.76	0.07	0.36	0.67	0.37	0	0.1	0.22	0.02	0.32	0.43	0.62	0.37
XLOC_007430	chr1:145981942-146044684	+	0.54	0.63	2.49	2.41	0	0.97	0.34	0.03	1.27	33.1	11.42	4.86	1.11	0	0.88	5.87	111.43	1.16	0	1.81	0.79	0.85	1.56	0.26	0.84
XLOC_007437	chr1:145991783-145993104	+	0.04	0	0	0	0	0	0	0	0	0	0.03	0	0	0	0	0.03	1.64	0.06	0.14	0.1	0.29	0.07	0.07	0.22	0.09
XLOC_007448	chr1:146010535-146012254	+	0.02	0	0.02	0	0	0	0	0	0	0.34	0	0	0.77	0	0	0.24	0.7	0.13	0	0	0.38	0.09	0.07	0.09	0.09
XLOC_007452	chr1:146016438-146025134	+	0.17	0.2	0.32	0.24	0	0.03	0	0.01	0.1	0.65	0.12	0.1	1.27	0.05	0.21	0.12	0.19	0.12	0.28	0.28	0.11	0.02	0.16	0.15	0.13
XLOC_007477	chr1:146076905-146080612	+	0.18	0.13	0.18	0.08	0.02	0	0	0.02	0.08	0.17	0.26	0.14	0.54	0.1	0.17	0.09	0.33	0.03	0.06	0	0.06	0.01	0.03	0.14	0.05
XLOC_007481	chr1:146082781-146088984	+	1.25	1.85	1.13	0.9	0	0	0	0	1.15	0.13	0.08	0.02	0.16	0.09	0.48	0.23	0.28	0.32	0.21	0.71	0.2	0.41	0.31	1.89	1.32
XLOC_007489	chr1:146241791-146248327	+	0	0	0	0	0	0	0	0	0	0.24	0	0	0	0	0	0.1	0	0	0	0.59	0	0.09	0.4	0.22	0
XLOC_007497	chr1:146334131-146346268	+	0	0	0	0	0	0	0	0	0	0	0	0	0	0	0	0	0	0	0.66	0.08	1.44	0.03	0	0	0
XLOC_007532	chr1:146389665-146393117	+	17.4	23.82	18.17	19.71	0.03	0	0	0	7.17	7.21	2.84	2.44	8.7	4.81	5.13	2.28	16.01	3.47	13.16	14.42	9.86	0.41	0.45	0.55	0.63
XLOC_007826	chr1:149036604-149230762	+	15.05	21.74	39.97	46.83	0.3	0	0.01	0	25.73	2.6	1.74	3.31	8.05	0.32	6.62	4.58	4.67	0.71	1.12	0.39	0.32	0.8	1.87	0.95	2.64
XLOC_007864	chr1:149203644-149218398	+	0	0	0.94	1.03	0.23	0	0	0	0.3	0	0	0	0	0	0.12	0	0	0	0	0	0	0.05	0	0.16	0
XLOC_007865	chr1:149204451-149206372	+	0.13	0.08	2.95	2.72	0	0.06	0	0	0.47	3.73	0.02	0	0	0	0	0.21	0.04	0	0	0	0	0.04	0.07	0.07	0
XLOC_007866	chr1:149206967-149236408	+	0.36	0.69	0.2	1	0	0	0	0	0.09	0	0	0	0.81	0.37	0.31	0	0	0.26	0.64	0	0.65	0	0	0.2	0
XLOC_007867	chr1:149208907-149222054	+	0	0	0	0	0	0	0	0	0	1.07	0	0	0	0	0	0	0	0	0	0	0	0	0	0	0
XLOC_007870	chr1:149214375-149337941	+	41.1	51.73	39.43	38.06	0.29	0.34	0.31	0.28	16.75	7.17	11.81	13.32	28.29	9.28	12.45	2.37	2.81	9.16	3.33	3.75	12.94	1.38	3.29	3.04	3.84
XLOC_007877	chr1:149252736-149283467	+	18.09	23.75	12.7	13.44	0.09	0.03	0.07	0.04	8.43	2.4	3.43	4.23	11.04	3.15	7.33	1.74	0.56	5.29	3.65	6.02	14.92	0.34	0.25	0.77	0.84
XLOC_007878	chr1:149255656-149284472	+	3.61	2.62	2.36	2.94	0.04	0	0	0	1.55	0.65	0.52	1.09	3.55	0.32	0.65	0.2	0	0.68	0.79	0.64	2.34	0	0	0	0.13
XLOC_007881	chr1:149260639-149317589	+	2.05	2.85	0.98	1.17	0	0	0	0	0.53	0.34	0.38	0.61	0.78	0.8	1.37	0.11	0.19	0.56	0.6	0.43	2.06	0.21	0.16	0.49	0.15
XLOC_007887	chr1:149293865-149343724	+	3.05	3.69	2.74	2.65	0	0	0	0	1.82	0.71	0.89	0.9	1.44	0.74	2.04	0.32	0.2	2.26	1.69	1.36	6.9	0.12	0.06	0.29	0.47
XLOC_007888	chr1:149296561-149313484	+	2.41	3.34	1.29	1.61	0.01	0	0	0	1.12	0.63	0.76	0.91	1.64	0.83	2.45	0.2	0.19	1.5	1.03	0.81	4.82	0.13	0.16	0.39	0.32
XLOC_007893	chr1:149305402-149457548	+	2.76	3.69	1.9	1.9	0.01	0	0.02	0	1.35	0.49	0.81	1.07	2.71	0.91	2.47	0.35	0.44	0.91	1.08	0.8	3.24	0.29	0.32	0.97	0.56
XLOC_007894	chr1:149313601-149324328	+	1.49	2.23	0.69	0.75	0	0	0	0	0.7	0.23	0.47	0.83	1	0.55	1.56	0.22	0.17	0.64	0.33	0.31	2.12	0.14	0.14	0.25	0.26
XLOC_007903	chr1:149328820-149332893	+	0	0	0	0	0	0	0	0	0	0	0	0	0	0	0	0	0	0	0	0.92	0	0.5	0.68	0.88	0.65
XLOC_007904	chr1:149330551-149376552	+	0	0	0	0	0	0	0	0	0	0	0	0	0	0	0	0	0	0.19	3.12	0.68	0.32	0.02	0	0	0
XLOC_007948	chr1:149397693-149515207	+	0.5	0.49	0.7	0.94	0.01	0	0	0	0.34	0.31	0.02	0.04	0.16	0.07	0.08	0.17	0.35	0.02	0.02	0	0.02	0.01	0.08	0.09	0.05
XLOC_007958	chr1:149411169-149451587	+	0	0	0	0	0	0	0	0	0	0	0	0	0	0	0	0	0	0	0	0	0.93	0	0	0	0
XLOC_007971	chr1:149437553-149444866	+	0.99	0.98	0.36	0.43	0.01	0	0	0	0.3	0.1	0.3	0.39	0.24	0.09	0.58	0	0.05	0.12	0.11	0.2	0.24	0	0.1	0.03	0
XLOC_007996	chr1:149594353-149599537	+	5.79	7.29	4.12	4	0.03	0	0.11	0.02	2.67	1.51	1.54	2.83	6.13	1.57	4.8	1.23	0.75	1.52	0.93	2.03	5.53	0.22	0.28	0.26	0.42
XLOC_008007	chr1:149638334-149677924	+	1.36	2.18	0.68	1.3	0	0	0	0	0.39	0.16	0.25	1.32	1.5	0.63	0.57	0.07	0.2	0.08	0	0.05	1.53	0.07	0.21	0.14	0.05
XLOC_008015	chr1:149653314-149679337	+	11.56	14.4	7.78	9.01	0.01	0	0.05	0	5.49	1.91	2.33	2.38	8.2	2.53	5.97	1.49	0.87	3.52	2.75	3.9	13.02	0.26	0.17	0.4	0.72
XLOC_008016	chr1:149655099-149661437	+	15.4	18.89	8.47	11.88	0.01	0.01	0.01	0.01	4.69	2.89	4.35	2.36	6.68	2.54	5.21	1.59	1.1	4.8	3.27	4.93	13.33	0.44	0.56	0.51	0.93
XLOC_008021	chr1:149680206-149730803	+	0.05	0.05	0.17	0.16	0	0	0	0	0	0	0	0	0.08	0.02	0.06	0.07	0	0.13	0.32	0.05	0.4	0.23	0.27	0.88	0.44
XLOC_008075	chr1:149797238-149799424	+	2.1	1.68	0.39	0.39	0	0	0	0	0.33	0	0	0	0.97	0.1	0.29	0.1	0	0.29	4.23	0.25	0.56	0.09	0.11	0.09	0.09
XLOC_008077	chr1:149807757-149891585	+	126.62	162.37	121.32	129.26	0.64	0.13	0	0	68.98	13.18	6.38	3.06	27.34	8.44	44.68	5.95	22.12	1.84	14.35	1.86	2.22	4.13	10.44	4.43	6.74
XLOC_008081	chr1:149828274-149869642	+	0.77	0	0.52	4.57	0.03	0	0	0	0	0.43	0	0.22	0.96	0	0	0.38	0.71	0	0.68	0.44	0	0.28	0.43	0	0.68
XLOC_008082	chr1:149831471-149838745	+	0	0.86	0	0	0	0	0	0	0	0	0	0	0	0	0	0	0.48	0	0	0	0	0	0	0	0
XLOC_008115	chr1:149909057-149910183	+	1.74	2.32	2.54	3.05	0.01	0	0	0	1.49	0.35	0.1	0	0.25	0.09	0.36	0.18	1.24	0.11	0	0.3	0	0.19	0.19	0.3	0.41
XLOC_008116	chr1:149982768-149984335	+	1.18	1.57	0.72	0.76	0	0	0	0	0.12	0.35	0.05	0.1	0	0.01	0.34	0.35	0.54	0.02	0.02	0.61	0.06	0.05	0.3	0.21	0.18
XLOC_008157	chr1:150112269-150116867	+	1.89	2.17	2.2	2.08	0.01	0.02	0	0	0.74	0.45	0.4	0.18	1.76	0.25	0.49	0.23	0.99	1.07	2.92	3.03	2.29	0.11	0.04	0.13	0.16
XLOC_008159	chr1:150118433-150121699	+	0.96	1.5	1.2	0.98	0	0.02	0	0	0.57	0.46	0.25	0.27	1.52	0.29	0.53	0.25	0.77	0.45	1.56	0.78	1.24	0.09	0.14	0.23	0.16
XLOC_008206	chr1:150253756-150254879	+	0.55	0.93	0.95	1.11	0	0	0	0	0.76	0.64	0.41	0.17	0.47	0.06	0.57	0.05	0.61	0.11	0.23	0.76	0.23	0.05	0.21	0.18	0.15
XLOC_008225	chr1:150281645-150288036	+	0.1	0.16	0.46	0.99	0	0	0	0	0.22	0	0	0	0.14	0.38	0.06	0	0.06	0	0.06	0	0.12	0	0	0	0
XLOC_008226	chr1:150283034-150285455	+	0.27	0.35	1.09	0.87	0	0	0	0	0.27	0	0.29	0.22	0.35	0.4	0.21	0.19	0.78	0.38	0	0	0	0	0.14	0	0
XLOC_008246	chr1:150323655-150378964	+	3.76	4.78	7.48	7.17	0.08	0.05	0.01	0.01	2.99	2.25	1.32	0.99	3.31	1.85	1.83	0.69	2.59	1.13	2.38	2.58	2.36	0.18	0.21	0.26	0.32
XLOC_008247	chr1:150327697-150333278	+	1.63	2.13	3.64	2.41	0.03	0	0	0	0.96	0.61	0.69	0.46	2.51	0.64	1.12	0.18	0.98	0.58	1.4	0.55	0.54	0	0.19	0.08	0
XLOC_008248	chr1:150327827-150331411	+	3.56	4.04	6.64	6.39	0	0	0	0.03	2.54	3.4	0.82	0.9	3.35	1.48	1.48	0.44	2.9	0.31	1.2	1.78	1.11	0.08	0.2	0.2	0.17
XLOC_008253	chr1:150333876-150334651	+	0.41	0.46	0.56	0.76	0	0	0	0.08	0.09	0.22	0.11	0	0	0.56	0.48	0	0.36	0.11	0.09	0.08	0.28	0	0	0	0
XLOC_008255	chr1:150338244-150340693	+	5.62	6.45	5.87	6.19	0.01	0.03	0	0	4.29	3.42	1.24	0.85	3.25	4.2	2.22	0.91	3.04	0.97	2.84	4.48	2.55	0.31	0.45	0.25	0.5
XLOC_008261	chr1:150349320-150409227	+	4.68	7.98	6.71	6.81	0.04	0.07	0	0.02	3.47	2.14	1.35	0.73	2.55	3.55	2.57	0.58	2.51	2.8	5.06	9.2	4.31	0.27	0.17	0.32	0.56
XLOC_008286	chr1:150390408-150392229	+	2.67	3.94	3.03	3.42	0.03	0	0	0	1.44	0.53	0.62	0.39	0.95	2.05	1.14	0.29	0.66	0.94	2.11	2.15	1.52	0.08	0.03	0	0.09
XLOC_008292	chr1:150396976-150405129	+	2.22	2.6	3.33	2.68	0.01	0	0	0.01	1.45	0.46	0.71	0.22	0.82	1.55	1.26	0.43	1.03	0.68	1.83	1.1	1.5	0.11	0.07	0.13	0.12
XLOC_008311	chr1:150420835-150423973	+	1.17	1.83	2.39	2.52	0	0	0	0	1.05	0.45	0.58	0.3	0.62	1.04	0.87	0.22	0.77	0.84	2.01	1.79	2.18	0.07	0.02	0.07	0.03
XLOC_008351	chr1:150488442-150518748	+	7.03	8.54	7.01	6.33	0.03	0.1	0.02	0	4.82	4.89	0.79	2.02	7.24	4.78	1.68	1.36	9.89	2.89	13.59	2.38	1.54	0.13	0.33	0.17	0.38
XLOC_008357	chr1:150495505-150543297	+	0.2	0.23	0.22	0.23	0	0	0	0	0.06	0.69	0.12	0.14	0.07	0.03	0.33	0.06	0.34	0	0.03	0.08	0.08	0.02	0	0	0
XLOC_008369	chr1:150527120-150541807	+	0.11	0.13	0	0	0	0	0	0	0	1.42	4.23	0.1	0	0	0.36	0.06	0.21	0.27	0	0.45	0.77	0.08	0.09	0	0
XLOC_008375	chr1:150553160-150578394	+	2.32	3.23	3.94	4.74	0	0	0	0	1.35	1.74	0.67	1.08	1.26	0.26	0.85	0.7	1.73	0.4	0.65	0.23	0.52	0.17	0.73	0.17	0.43
XLOC_008377	chr1:150555896-150571816	+	0.29	0	0	0.82	0	0	0	0	0.15	0	0	0	0	0	0	0	0	0	1.54	0	0	0	0	0	0
XLOC_008378	chr1:150556787-150567038	+	0.36	0.29	0.73	0.61	0	0	0	0	0.26	0	0	0.06	0.15	0.03	0.23	0.16	0.07	0.15	0.45	0	0.75	0.05	0	0	0
XLOC_008381	chr1:150558972-150581403	+	0	0.26	0.68	0	0	0	0	0	0.2	0	0.49	0	0	0	0	0.24	0	0	0	0	0	0	0	0	0
XLOC_008384	chr1:150562313-150562852	+	0.42	0.18	0.1	0.69	0	0	0	0	0.41	0	0.11	0.26	0.21	0	0.16	0.17	0.56	0	0.1	0	0	0	0	0	0
XLOC_008385	chr1:150563686-150580819	+	0	0.11	0.19	0.16	0	0	0	0	0	0.21	0.21	0	0.77	0	0	0.1	0.68	0	0	0.44	0	0	0	0	0
XLOC_008388	chr1:150565992-150593981	+	0.49	0.78	0.56	0.52	0	0.25	0.06	0	0.33	6.26	9.36	1.07	0.65	0.05	1.38	1.12	1.04	0.29	0.55	0.84	0.36	0.59	2.01	1.19	1.19
XLOC_008400	chr1:150602070-150623566	+	21.04	25.73	18.34	20.57	0.24	0.07	0.13	0.31	12.64	8.99	4.63	3.66	20.21	4.9	4.78	2.06	8.37	3.8	6.86	2.87	9.02	0.57	1.77	1.05	1.4
XLOC_008402	chr1:150607772-150611339	+	2.58	3.73	2.29	2.44	0.02	0.09	0	0	1.53	1.57	0.65	0.46	2.46	0.67	0.7	0.41	1.13	1.2	1.78	1.16	2.4	0.15	0.24	0.26	0.3
XLOC_009941	chr1:201493642-201495813	+	1.1	1.68	0.64	0.87	0.01	0	0	0.02	0.32	0.22	0.05	0.31	0.27	0.16	0.38	0.04	0.3	0.92	2.29	1.74	1.04	0.05	0.04	0.02	0.05
XLOC_009949	chr1:201517145-201518899	+	0.41	0.17	0	0	0	0	0	0	0	0	0.17	0.64	0	0	0	0	0.55	0	0.61	0	0	0	0.12	0.47	0
XLOC_009967	chr1:201548248-201555141	+	0.47	0.75	0.33	0.39	0	0.01	0	0.05	0.15	0.72	0.04	2.32	0.03	0.02	0.04	0.04	0.79	0.25	1.18	0.71	0.59	0.05	0.1	0.11	0.07
XLOC_010006	chr1:201628692-201638592	+	1.27	1.9	1.14	1.22	0.01	0.01	0	0.1	0.54	1.28	0.02	3.2	0.04	0.07	0.03	0.13	0.84	0.66	27.66	1.17	1.13	0.1	0.09	0.15	0.15
XLOC_010018	chr1:201654388-201665227	+	0.85	1.03	0.63	0.8	0.01	0	0	0.02	0.27	0.8	0	2.69	0.01	0.03	0.03	0.07	0.54	0.44	16.48	0.74	0.86	0.06	0.03	0.08	0.06
XLOC_010019	chr1:201665353-201668228	+	0.63	0.81	0.47	0.5	0	0	0	0	0.19	0.68	0.01	1.9	0.03	0.01	0.06	0.05	0.41	0.27	11.85	0.47	0.57	0.07	0.03	0.07	0.04
XLOC_010030	chr1:201688714-201698563	+	1.65	1.55	1.12	1.31	0.01	0.02	0	0.01	0.61	0.44	0.03	1.52	0.02	0.03	0.04	0.1	0.34	0.43	17.4	0.65	1.21	0.02	0.04	0.05	0.07
XLOC_010036	chr1:201702351-201725034	+	16.14	20.77	8.58	9.71	0.04	0.03	0.06	0.04	5.43	1.07	2.99	3.17	0.03	0.13	1.59	3.96	4.59	0.59	11.99	1.61	1.29	0.1	0.07	0.22	0.23
XLOC_010081	chr1:201828241-201838206	+	7.05	9.11	11.19	12.38	0.06	0.29	0.11	0.04	7.24	16.39	12.5	7.27	18.41	5.06	8.98	3.79	18.45	3.38	11.95	18.42	11.28	0.47	0.57	0.52	0.76
XLOC_010102	chr1:201908697-201953120	+	0.77	0.87	1.33	1.7	0.02	0.17	0	0	0.76	1.56	1.41	1.12	1.7	0.48	2.8	0.7	1.82	0.08	0.14	0.89	0.1	0.01	0.2	0.26	0.09
XLOC_010111	chr1:201929453-201934235	+	4.37	6.75	9.34	12.1	0.03	0.17	0.18	0	4.33	10.27	5.6	4.2	10.84	2.77	10.11	3.33	10.89	1.69	1.78	1.68	2.75	0.21	0.53	0.56	0.36
XLOC_010112	chr1:201930383-201949530	+	5.89	7.36	10.72	11.96	0.14	0.15	0.15	0.07	6.18	12.03	8.33	6.74	16.71	3.22	12.69	4.04	14.86	1.34	3.13	5.72	3.92	0.2	0.52	0.62	0.59
XLOC_010117	chr1:201939936-201942059	+	0.8	0.6	0.99	1.07	0.02	0	0	0	0.52	1.67	0.49	0.15	1.42	0.56	2.09	0.47	2.22	0.22	0.04	0.52	0.14	0.02	0.28	0	0.19
XLOC_010141	chr1:201988805-202032709	+	1.29	1.19	0.4	0.27	0	0	0	0	0.35	0.18	0	0	0	0	0.12	0	1.29	0	0.16	0.25	0.33	0.11	0.12	0	0
XLOC_010142	chr1:201989245-202013260	+	5.22	6.33	2.32	2.68	0.08	0	0	0	2.12	0	0.11	0	0	0.05	0	0	2.62	0	0.52	0.05	0	0.07	0.29	0.1	0.11
XLOC_010143	chr1:201991671-202002490	+	5.16	7.41	3.12	3.07	0.03	0	0	0	2.01	0.03	0.14	0	0	0.21	0.08	0.04	2.99	0.05	0.5	0.06	0.02	0.04	0.06	0.05	0.16
XLOC_010149	chr1:201998537-202021264	+	4.84	6.21	3.38	2.78	0.02	0	0	0	2.29	0.1	0	0.02	0.05	0.01	0	0.09	1.74	0.04	0.08	0	0.02	0.14	0.06	0.27	0.53
XLOC_010150	chr1:201999715-202001689	+	4.92	4.77	2.81	2.51	0.03	0	0	0	1.75	0	0	0	0	0.02	0	0.01	0.79	0	0	0	0.02	0.06	0.12	0.02	0.12
XLOC_010153	chr1:202005360-202005821	+	0.79	1.27	0.08	0.92	0	0	0	0	0.49	0	0	0	0	0	0	0	0.14	0	0	0	0	0	0	0	0
XLOC_010154	chr1:202005908-202012803	+	1.95	2.3	1.11	1.13	0	0	0	0	0.78	0	0	0	0	0.04	0	0	0.09	0	0	0.08	0.04	0.07	0	0.05	0
XLOC_010157	chr1:202009710-202017531	+	3.26	4.3	1.66	1.45	0.02	0	0	0	1.17	0.01	0.06	0	0	0.1	0.13	0.01	3.13	0.04	0.03	0.09	0.03	0.09	0.08	0.06	0.13
XLOC_010158	chr1:202011127-202043515	+	2.29	2.45	0.79	1.89	0.06	0	0	0	1.46	0	0	0	0	0	0	0	0	0	0	0.06	0	0	0	0	0
XLOC_010170	chr1:202028664-202053109	+	5.39	5.88	2.76	2.38	0	0	0	0	1.46	0.1	0	0	0	0.04	0.04	0.02	0.47	0	0	0	0	0.02	0	0	0
XLOC_010175	chr1:202033272-202051670	+	1.16	1.84	0.68	0.7	0	0	0	0	0.71	0	0	0	0	0.01	0	0.01	0.08	0	0	0.02	0	0.01	0	0	0.03
XLOC_010177	chr1:202034683-202040015	+	3.3	3.21	1.14	1	0	0	0	0	1.11	0	0	0	0	0	0	0.07	0	0	0	0	0	0	0	0	0
XLOC_010178	chr1:202037485-202050961	+	3.09	4.05	1.31	2.11	0	0	0	0	1.56	0	0	0	0	0.13	0	0	0.17	0	0	0	0	0	0	0	0
XLOC_010180	chr1:202038346-202049109	+	0	1.64	0.71	0	0	0	0	0	0.42	0	0	0	0	0	0	0	0	0	0	0	0	0	0	0	0
XLOC_010181	chr1:202038660-202040562	+	4.39	4.18	1.91	1.68	0	0	0	0	1.7	0	0	0.04	0	0.07	0	0	0.04	0	0	0	0.04	0.02	0	0.05	0
XLOC_010183	chr1:202040813-202067992	+	3.36	3.09	0.58	1.44	0	0	0	0	0.76	0	0	0	0	0.26	0	0	0	0	0	0.15	0	0	0	0	0
XLOC_010186	chr1:202044672-202056629	+	8.56	8.54	5.81	10.76	0.18	0	0	0	4.29	0	0	0	0	0.45	0	0	0.23	0	0	0	0	0	0	0	0
XLOC_010193	chr1:202058489-202066032	+	3.32	3.77	1.39	1.7	0.05	0	0	0	1.25	0	0	0	0	0.09	0	0	0.55	0	0	1.05	0.17	0	0	0.07	0.07
XLOC_010197	chr1:202062695-202071780	+	2.23	1.85	1.06	0.97	0	0	0	0	0.63	0	0	0	0	0.08	0	0	0.33	0	0.03	0.07	0.17	0	0	0	0.03
XLOC_010200	chr1:202065050-202102997	+	11.3	13.08	7.77	8.53	0.15	0	0	0.01	4.18	0.02	0.01	0.03	5.07	0.21	0.03	0.02	0.81	0.03	0.03	0.04	0.02	0.03	0.06	0.06	0.09
XLOC_010201	chr1:202069550-202072002	+	0.49	1.25	0.88	0.18	0	0	0	0	0.19	0	0	0	0	0.2	0	0	0	0	0	0	0	0	0	0	0
XLOC_010204	chr1:202073576-202081635	+	2.88	5.63	1.87	1	0	0	0	0	1.06	0	0	0	0	0.27	0	0	0	0.14	0	0	0	0.04	0	0.25	0
XLOC_010205	chr1:202074441-202086810	+	8.4	9.61	5.04	5.64	0.01	0	0	0	1.54	0.24	0.03	0.01	0	0.33	0.99	0.03	6.21	0.07	0.04	0.12	0.07	0.24	0.15	0.16	0.18
XLOC_010208	chr1:202087219-202089715	+	0.75	0.97	0.36	0.25	0	0	0	0	0.32	0	0	0	0	0.03	0	0	0.16	0.06	0	0	0	0	0	0	0
XLOC_010221	chr1:202121317-202147072	+	1.01	1.33	0.9	0.67	0.07	0	0	0	0.96	0.05	0.06	0.14	1.36	0.14	0.04	0.04	1.42	1.19	2.63	0.92	2.25	0.03	0.06	0.21	0.01
XLOC_010229	chr1:202140839-202141433	+	0.14	0.06	0	0	0	0	0	0	0.22	0	0	0	0.61	0.05	0	0	0.09	0	0.19	0.31	0	0	0	0	0
XLOC_010238	chr1:202173552-202175597	+	0	0	0	0	0	0	0	0	0	0	0	0	0	0	0	0	0	0.07	0	0.09	0.65	0	0	0.08	0
XLOC_010254	chr1:202192321-202193673	+	0.04	0.03	0	0	0	0	0	0	0	0	0	0	0	0	0	0.04	0.02	0	0	0	0.5	0.02	0	0	0.06
XLOC_010286	chr1:202243889-202245252	+	0	0.01	0	0	0	0	0	0	0	0	0	0	0	0	0	0	0	0.1	0	0.06	0.89	0.04	0.06	0.11	0.11
XLOC_010287	chr1:202245694-202246945	+	0.07	0	0	0	0	0	0	0	0	0	0	0	0	0	0	0.01	0.26	0.02	0	0.08	3.14	0.05	0	0.18	0.06
XLOC_010312	chr1:202310426-202320353	+	0.94	0.74	0.65	0.87	0	0	0	0	0.63	1.01	0	0.66	1.05	0.06	0.71	0.43	0.59	0.15	0.63	1.61	0.88	0.04	0.1	0	0
XLOC_010331	chr1:202332152-202382765	+	0.84	1.58	1.03	1.2	0	0	0.05	0	0.29	0.16	0.39	0.19	0.7	0.26	0.24	0.09	0.72	0.48	1.02	2.88	1.28	0.09	0.07	0.11	0.32
XLOC_010338	chr1:202338078-202339470	+	0.26	0.42	0.35	0.13	0.01	0	0	0	0.11	0.07	0.1	0.08	0.31	0.1	0.12	0.05	0.19	0.41	0.4	2.15	1.08	0.02	0.05	0.03	0.03
XLOC_010340	chr1:202342221-202373598	+	1.01	1.12	0.82	0.86	0.01	0	0	0	0.33	0.22	0.22	0.22	0.6	0.26	0.32	0.16	0.57	0.55	1	1.54	1.55	0.07	0.05	0.12	0.14
XLOC_010358	chr1:202373882-202377020	+	1.24	1.53	0.93	1.11	0	0	0	0	0.4	0.31	0.33	0.13	0.81	0.27	0.3	0.12	0.7	0.6	0.7	2.65	1.36	0.09	0.08	0.14	0.11
XLOC_010375	chr1:202426612-202431824	+	1.52	2.06	1.62	1.79	0	0	0	0	0.72	0.52	0.74	0.36	1.65	0.53	0.76	0.17	1.61	0.53	1.68	3.06	2.1	0.13	0.15	0.22	0.17
XLOC_010395	chr1:202473411-202501988	+	3.55	5.28	3.35	3.57	0	0	0.02	0	1.5	1.01	1.37	0.53	3.02	1.15	1.76	0.56	3.57	2.16	4.41	5.43	5.31	0.24	0.29	0.57	0.4
XLOC_010400	chr1:202495009-202529595	+	2.5	3.33	2.11	2.32	0	0.01	0.01	0	0.86	0.52	0.85	0.36	1.64	0.81	1.16	0.35	2.17	1.6	3.34	5.56	4.6	0.21	0.16	0.38	0.28
XLOC_010403	chr1:202506341-202517582	+	1.92	2.78	1.72	2.07	0.01	0.02	0.02	0	0.83	0.58	0.72	0.31	1.3	0.68	0.74	0.25	1.78	2.95	4.34	5.16	9.85	0.35	0.38	0.49	0.81
XLOC_010417	chr1:202561040-202595605	+	0.69	0.81	0.51	0.35	0	0	0.03	0	0.15	0.48	0.27	0.3	0.96	0.27	0.48	0.25	1.16	0.26	1.43	0.97	1.92	0.1	0.05	0.2	0.15
XLOC_010419	chr1:202571641-202573506	+	0.27	0.48	0.12	0.18	0	0	0	0	0.12	0.3	0.08	0.1	0.29	0.11	0.32	0.11	0.56	0.22	0.78	0.45	1.5	0.04	0.04	0.02	0.1
XLOC_010460	chr1:202780101-202792416	+	0.88	1.13	0.49	0.4	0.09	0	0	0.16	0.16	0.04	0.05	0.25	2.77	0.58	0.14	0.11	1.13	0.07	0.11	0.56	0.23	0.02	0.04	0	0.16
XLOC_010462	chr1:202784810-202790289	+	0.29	0.27	0.12	0.04	0	0	0	0	0.08	0	0.06	0	0.6	0.08	0.02	0.03	0.31	0.05	0.04	0.31	0.04	0	0	0	0.13
XLOC_010464	chr1:202787411-202792098	+	0.13	0	0.09	0.08	0	0	0	0	0.12	0.1	0	0	1.8	0.17	0	0	0	0	0.25	0.36	0.08	0.06	0.15	0.19	0.1
XLOC_010470	chr1:202795531-202797092	+	0.52	0.59	0.18	0.34	0	0	0	0	0.18	0	0.05	0	1.19	1.02	0	0	1.06	0.14	0.08	0.36	0.04	0.02	0	0	0
XLOC_010472	chr1:202798164-202799075	+	0.66	0.31	0.07	0.06	0	0	0	0	0.09	0	0	0	1.8	0.82	0	0	0.43	0.14	0	1.07	0.06	0	0	0	0
XLOC_010478	chr1:202830923-202843757	+	3.19	3.91	2.7	3.25	0.07	0.02	0.05	0	2.08	0.71	0.17	0.05	6.43	0.89	0.14	0.14	1.12	0.02	0	0.83	0.12	0.1	0.2	0.23	0.2
XLOC_010481	chr1:202838887-202848351	+	0.6	0.57	0.28	0.73	0.11	0	0	0	0.25	0	0.1	0	1.14	0.2	0	0	0.39	0	0	0.14	0	0.02	0.03	0.05	0.05
XLOC_010482	chr1:202839861-202847555	+	9.04	10.47	7.37	9.21	0.03	0	0	0	2.44	1.04	0.2	0	10.19	3.04	0.04	0.04	1.65	0.16	0	1.73	0.3	0.01	0.01	0	0.06
XLOC_010485	chr1:202851578-202856944	+	0.97	1.02	0.52	0.68	0	0	0	0	0.16	0	0	0.01	0.77	0.27	0.01	0.02	0.07	0.02	0	0.08	0.04	0	0	0.04	0.04
XLOC_010558	chr1:203773394-203776301	+	5.39	6.48	6.17	6.41	0.04	0.09	0	0	3.3	3.17	1.7	0.83	4.75	3.43	3.06	1.01	3.73	1.87	5.39	6.52	6.08	0.24	0.24	0.33	0.54
XLOC_010578	chr1:203803553-203806287	+	3.9	5.32	6.98	5.92	0.06	0.13	0	0	2.91	3	3.71	2.44	4.71	3.3	4.32	1.47	3.84	0.7	2.89	2.52	3.21	0.14	0.36	0.51	0.43
XLOC_010590	chr1:203828948-203830275	+	1.05	0.89	1.3	1.17	0	0	0	0	0.41	0.82	0.33	0.58	1.61	0.18	1.94	0.78	1.74	0	0.06	0.18	0	0.07	0.11	0.17	0.11
XLOC_010591	chr1:203833287-203873743	+	0.34	0.81	0.99	0.71	0.04	0	0	0.23	0.42	0.21	0.21	0.08	0.19	0.13	0.67	0	0.25	0.21	0	0	0	0	0.07	0.1	0
XLOC_010602	chr1:203854113-203860324	+	0.46	0.38	0.49	0.26	0	0.07	0	0	0.19	1.37	0.19	0	0.22	0.67	1.02	0.31	0.35	0.06	0.24	0.87	0.05	0.08	0.04	0.11	0.12
XLOC_010724	chr1:204146143-204148179	+	0.01	0.08	0	0.01	0	0.04	0	0	0.03	1.08	0	0	0.18	0.08	0.05	0.02	0.29	0.08	0	0.45	0.33	0.01	0.01	0.09	0.1
XLOC_010732	chr1:204255066-204257579	+	0.23	0.38	0.13	0.2	0.01	0	0	0	0.17	0	0	0	2.25	0.03	0.24	0.03	0.44	0.03	0.68	0.21	0.19	0.02	0.03	0.09	0
XLOC_010733	chr1:204346243-204410493	+	3.03	4.1	3.68	3.33	0.03	0.16	0	0	1.24	4.84	0.04	0	11.43	1.39	0.02	0	0.71	0.5	0	0.16	0.94	0.14	0.12	0.08	0.15
XLOC_010754	chr1:204382169-204384941	+	3.62	4.11	1.34	2.28	0.02	0	0	0	1.06	0.72	0.27	0.52	0.88	0.12	1.49	0.65	0.7	0.24	0.89	0.23	0.56	0.29	0.38	0.35	0.58
XLOC_010758	chr1:204386161-204392427	+	2.95	3.7	1.41	1.17	0	0	0	0	0.37	0.3	0.27	0.06	0.05	0.07	1.15	0.34	0.57	0.05	0.42	0	0.47	0.1	0.06	0.08	0.16
XLOC_010766	chr1:204410613-204413209	+	1.01	0.99	0.79	1.31	0	0	0	0	0.31	0.04	0	0	3.2	0.59	0.03	0	0.98	0.52	0.26	0	0.76	0.01	0.07	0	0
XLOC_010770	chr1:204463808-204465265	+	10.35	12.4	4.74	4.96	0.03	0	0	0	3.2	0.12	0.46	0.18	0.66	0.34	0.12	0.06	1.55	0.04	0	0.07	0.12	0.15	0.23	0.23	0.33
XLOC_010776	chr1:204475628-204476775	+	1.17	1.38	3.23	3.86	5.34	2.05	0.36	0.06	3.09	0.62	0.19	0.28	1.1	0.19	0.69	0.14	0.71	0	0.2	0.17	0	0.24	1.01	0.92	1.51
XLOC_010799	chr1:204528072-204539996	+	1.86	2.02	2.36	2.81	0	0.15	0	0.05	1.04	1.2	1.18	0.55	2.44	0.45	1.07	0.13	1.05	0.1	1	0.48	0.76	0.08	0.19	0.19	0.19
XLOC_010802	chr1:204532641-204541601	+	0.71	0.95	0.72	0.38	0.01	0	0	0	0.45	0.84	0.26	0.5	1.69	0.24	0.79	0.1	0.43	0.33	1.29	0.62	0.86	0.07	0.2	0.13	0.15
XLOC_010805	chr1:204542907-204548426	+	0.86	0.96	0.31	0.42	0	0	0	0	0.3	0.31	0.22	0.38	1.05	0.33	0.48	0.07	0.33	0.13	1.95	0.85	1.14	0.11	0.16	0.17	0.25
XLOC_010808	chr1:204548560-204554706	+	0.46	0.82	0.27	0.33	0	0	0	0	0.09	0.65	0.35	0.32	2.11	0.36	0.28	0.04	0.1	0.46	7.63	1.23	1.8	0.04	0.15	0.49	0.54
XLOC_010813	chr1:204566191-204572145	+	0.14	0.25	0.04	0.01	0	0	0	0	0.03	0.08	0	0.09	0.16	0.1	0.03	0.02	0.04	0.19	1.66	1.64	1.93	0.08	0.07	0.11	0.08
XLOC_010815	chr1:204572248-204582985	+	0.11	0.23	0.05	0.04	0	0	0	0	0.01	0.06	0	0.02	0.16	0.07	0.04	0.01	0.07	0.1	1.58	0.48	2.24	0.09	0.09	0.26	0.2
XLOC_010821	chr1:204583452-204586225	+	0.06	0.12	0.02	0.08	0	0	0	0	0.05	0.21	0	0.05	0.41	0.23	0.01	0.01	0	0.04	2.99	1.53	2.87	0.1	0.03	0.03	0.03
XLOC_010846	chr1:204727997-204733787	+	0.02	0.02	0.79	0.73	0	0	0	0	0.24	0	0	0	0.55	0.04	0	0	0.05	0.08	0	0.02	0	0.03	0.04	0	0.03
XLOC_010853	chr1:204751124-204752028	+	0	0	0	0	0	0	0	0	0.05	0	0	0	0	0	0	0	0.55	0	0	0	0	0	0	0	0
XLOC_010873	chr1:204804609-204814405	+	0.03	0.04	0.01	0.02	0	0	0	0	0	0	0	0	0.01	0.04	0	0.03	0.07	0.29	0.32	0.36	3.93	0.15	0.19	0.24	0.39
XLOC_010879	chr1:204821568-204828106	+	0	0	0	0	0	0	0	0	0	0	0	0	0	0.02	0	0.04	0	0.32	0.43	0.49	3.95	0.11	0.1	0.25	0.1
XLOC_010883	chr1:204840157-204846094	+	0	0	0	0	0	0	0	0	0	0	0	0	0	0.02	0	0.02	0.01	0.13	0.18	0.12	1.91	0.05	0.06	0.08	0.15
XLOC_010884	chr1:204846226-204875848	+	0	0.01	0.04	0	0	0	0	0	0	0	0	0	0	0.04	0	0.18	0.07	0.71	1.09	0.54	8.27	0.42	0.3	0.59	0.83
XLOC_012339	chr1:241555645-241597078	+	0.14	0.25	0.78	1.04	0	0	0	0.13	0.23	0.42	1.35	7.2	0.1	0.64	0	0.17	2.72	0	0	0.08	0	0.02	0.05	0	0.17
XLOC_012359	chr1:241646620-241655751	+	0	0	0	0	0	0	0	0	0	2.25	1.34	0.36	0	0	0	0	2.23	0	0	0	0	0	0	0	0
XLOC_012378	chr1:241720164-241723778	+	0.01	0.02	0	0	0	0	0	0	0	0	0	0	0.22	0.51	0.03	0.08	0.74	0.31	0.09	1.54	0.43	0.28	0.15	0.42	0.67
XLOC_012385	chr1:241740785-241743723	+	0	0.08	0	0.02	0	0	0	0	0	0	0	0	0.37	0.79	0	0.06	1.19	0.23	0.18	1.37	0.54	0.35	0.17	0.19	0.85
XLOC_012433	chr1:242048435-242056525	+	0.26	0.65	1.29	1.28	0	0	0	0	0.88	0.85	0.95	0.24	2.31	2.71	1.51	0.85	4.73	0.32	0	0.15	0	0	0	0	0
XLOC_012443	chr1:242065027-242066435	+	0.1	0.15	0.25	0.41	0.01	0	0	0	0.22	0.41	0.22	0.02	0.73	0.42	0.43	0.39	1.34	0	0.04	0.09	0	0.01	0.02	0	0.05
XLOC_012455	chr1:242090425-242098847	+	0	0.06	0.03	0	0	0	0	0	0	0.12	0	0	0	0.32	0.13	0.03	0.59	0	0.14	0	0	0	0	0	0
XLOC_012507	chr1:242310812-242349362	+	0	0.03	0	0	0	0	0	0	0	0	0.08	0.15	8.29	0	0	0	0	0	0	1.14	0.15	0.05	0	0.15	0.16
XLOC_013326	chr1:9822552-9823087	-	1.24	1.44	0.79	0.26	0.08	0	0	0	1.34	1.17	1.74	0.7	0.63	0.58	0.25	0.29	6.24	0.71	2.95	3.01	3.97	0.22	0	0.43	0.22
XLOC_013348	chr1:9849924-9853077	-	1.42	2.47	1.51	1.88	0	0	0	0	0.99	0.59	1.11	0.9	0.46	0.65	0.65	0.52	1.21	1.12	4.78	2.83	2.11	0.21	0.15	0.06	0.08
XLOC_013391	chr1:9923140-9926361	-	0.5	0.5	0.49	0.72	0	0	0.04	0.01	0.23	0.68	0.47	0.27	1.19	0.31	0.34	0.59	0.27	0.18	0.59	0.21	1	0.01	0	0	0.07
XLOC_013401	chr1:9958128-9965569	-	1.01	1.72	1.42	1.64	0.03	0.05	0.02	0.01	1.17	2.38	1.72	1.36	2.17	1.18	0.74	0.99	1.36	0.75	2.2	1.76	3.48	0.15	0.05	0.13	0.2
XLOC_013435	chr1:10046184-10047019	-	0	0	0	0	0	0	0	0	0.07	0	0	0	0.31	0	0	0	0	0	0.34	0	0.53	0	0	0	0
XLOC_013444	chr1:10436840-10458851	-	0.38	0.21	0.27	0.64	0	0	0	0	0.74	0.34	0.47	0.95	1.09	0.06	0.05	0.07	0.22	0	0.26	0.19	0.05	0	0.05	0.06	0.13
XLOC_013457	chr1:10504380-10514649	-	0.19	0.17	0.07	0.14	0	0	0	0	0.11	0.42	0.15	0.28	0.21	0.25	0.17	0.04	0.67	0	0.11	0.05	0.08	0.07	0.11	0.25	0.22
XLOC_013460	chr1:10508839-10514246	-	0.77	1.29	1.46	0.88	0.02	0.08	0.08	0	0.77	3.76	0.78	1.31	1.52	0.83	2.01	0.89	1.83	0.3	0.96	0.36	0.44	0.1	0.51	0.24	0.31
XLOC_013461	chr1:10509110-10544091	-	63.46	83.56	90.73	99.35	0.93	4.24	4.07	1.71	42.8	136.38	141.07	87.57	79.66	31	43.01	37.14	120.51	7.45	10.06	4.64	9.45	5.61	25.54	13.57	31.89
XLOC_013464	chr1:10512032-10515651	-	0.22	0	0	0.41	0	0	0	0.13	0.07	0.54	0.36	0.41	0.66	0.15	0.13	0.09	0	0	0	0	0	0	0.38	0	0.17
XLOC_013499	chr1:10769881-10790989	-	0.45	0.47	0.41	0.47	0.01	0	0	0	0.32	0.04	0.15	0.02	0.68	0.32	0.11	0	0.57	0.2	5.02	1.03	2.6	0.06	0	0	0
XLOC_013525	chr1:10824139-10849177	-	0.49	0.67	0.48	0.7	0.01	0.01	0	0	0.46	0.08	0.08	0.04	1.17	0.52	0.17	0.04	0.68	0.21	5.44	1.01	1.81	0.04	0.02	0.04	0.04
XLOC_013526	chr1:10829072-10878699	-	1.57	1.65	1.61	1.9	0.02	0	0	0	1.25	0.18	0.37	0.3	3.03	1.49	0.99	0.25	1.51	0.78	16.33	3.68	4.93	0.19	0.25	0.25	0.26
XLOC_013527	chr1:10829746-10865179	-	0.61	2.62	1.76	1.04	0.03	0	0	0	1.23	0.1	0	0.28	1.86	0.89	0.67	0.3	1.81	0.7	12.12	1.59	4.53	0.05	0.14	0.09	0.25
XLOC_013529	chr1:10843805-10884191	-	0	0	0.06	0.2	0	0	0	0	0	0	0	0	0	0	0.76	0.34	0	0	0	0	0	0	0.1	0	0
XLOC_013551	chr1:10877545-10878994	-	0	0	0	0	0	0	0	0	0	0	0	0	0	0	0.68	0	0	0	0	0	0	0	0	0	0
XLOC_013605	chr1:11052708-11061945	-	0.06	0.03	0	0	0	0	0	0	0	0	0	0	0	0.06	0.04	0.04	0.08	0.15	0.63	0.29	0.3	0	0	0	0
XLOC_013607	chr1:11058324-11062290	-	0	0.03	0.08	0.04	0	0	0	0	0	0	0	0.08	0	0.02	0	0	0	0.05	0.6	0	0.25	0.04	0	0	0
XLOC_013618	chr1:11106116-11112045	-	0.32	0.09	0.54	0.32	0	0	0	0.19	0.14	0.09	0.43	0.13	0.16	0.04	0.12	0.09	0.49	0.41	0	0.12	0	0.03	0.06	0.16	0.17
XLOC_013627	chr1:11124940-11126031	-	0.61	0.71	0.88	0.91	0	0	0	0	0.27	0.53	0.57	0.67	0.89	0.31	0.88	0.45	0.67	0	0.2	0.19	0.24	0.05	0.05	0.07	0.07
XLOC_013647	chr1:11160038-11160292	-	0.15	0	0	0	0	0	0	0	0	0	0	0	0.69	0	0	0	0	0	0	0	0	0	0.27	0.35	0
XLOC_017980	chr1:113742056-113751948	-	0.72	0.94	0.33	0.38	0	0	0	0	0.15	0	0.05	0	0.45	0.45	0.04	0	1.37	0	0	0.03	0	0.02	0.17	0.83	0.2
XLOC_017992	chr1:113768780-113851198	-	0.63	1.16	0.02	0.05	0	0	0	0	0.01	0	0	0	0	0	0	0.02	3.11	0	0	0	0.14	0.02	0	0.33	0.08
XLOC_018077	chr1:113957225-113959121	-	0.01	0.09	0.04	0.02	0	0	0	0	0	0	0	0	0	0	0	0.01	0	0.02	0	0.07	0.07	0.15	0.6	0.66	0.93
XLOC_018082	chr1:114216235-114223143	-	0.45	0.71	0.45	0.56	0.01	0	0	0	0.17	0.18	0.04	0.18	0.32	0.01	0.05	0.11	0.06	0	0.08	0.05	0	0.04	0.05	0.03	0.07
XLOC_018084	chr1:114230720-114232393	-	2.11	3.35	2.36	3.62	0.02	0	0	0	1.3	0.67	0.31	0.23	0.55	0	0.04	0.06	0.67	0.17	0.58	0.22	0.41	0.02	0.04	0.06	0.06
XLOC_018094	chr1:114264002-114265229	-	0.36	0.94	0.39	1.38	0	0	0	0	0.5	0.29	0	0	0	0	0.07	0.15	0	0	0.24	0.07	0.08	0	0	0	0
XLOC_018127	chr1:114357890-114360111	-	0	0.04	0.05	0.11	0	0	0	0	0	0	0.04	0	0	0.01	0	0.04	0.03	0.03	0	0.62	0.15	0.01	0	0	0
XLOC_018158	chr1:114395150-114400038	-	0.02	0.11	0.04	0	0	0	0	0	0.02	0.36	0.09	0.03	0	0.02	0.06	0.05	0	0.51	0.34	2.13	0.29	0	0.06	0.08	0.04
XLOC_018159	chr1:114396087-114413350	-	0	0.02	0.04	0.04	0.01	0	0	0	0.01	0.21	0.03	0.04	0	0	0.04	0.08	0.05	0.15	0.29	0.54	0.33	0.03	0.06	0.03	0.06
XLOC_018177	chr1:114430073-114431336	-	1.3	1.72	2.37	2.5	0.01	0	0	0	1.45	0.69	0.2	0.15	0.41	0.38	0.42	0.13	0.95	0.02	0.3	0.38	0.34	0	0.06	0.05	0.14
XLOC_018180	chr1:114434341-114436233	-	3.45	4.49	4.74	7.38	0	0	0.12	0	2.81	0.79	0.59	0.29	0.51	0.61	1.16	0.48	0.96	0.53	0.56	0.73	0.87	0.05	0.19	0.14	0
XLOC_018199	chr1:114470293-114472354	-	0.99	1.12	0.84	0.77	0.16	0.03	0.07	0.02	0.6	0.47	0.12	0.13	0.37	0.01	0.4	0.03	0.07	0	0.04	0	0	0.03	0.02	0	0
XLOC_018214	chr1:114557545-114575922	-	0.12	0.73	0.2	0.23	0	0	0	0	0.14	0	0	0	0	0	0	0	2.41	0	0	0.16	0.07	0.04	0.06	0.11	0.08
XLOC_018289	chr1:114692287-114695426	-	0	0	0	0	0	0	0	0	0	0	0	0	0	0	0	0	0	0	0.9	0	0	0	0	0	0
XLOC_018404	chr1:114889836-114922062	-	8.14	10.45	4.6	4.34	0.02	0	0	0	0.63	0.33	0.11	0.3	0.47	0.22	1.53	0.3	0.56	0.02	0.24	1.25	0.07	0.08	0.21	0.1	0.42
XLOC_018418	chr1:114914627-114916559	-	0.7	1.12	0.26	0.41	0	0	0	0	0.07	0	0.02	0.03	0.03	0.05	0.18	0.02	0.02	0	0	0.07	0	0.01	0.03	0	0.02
XLOC_018420	chr1:114924019-114930142	-	16.59	23.53	15.55	17.92	0.03	0	0	0.01	3.48	0.58	0.5	0.51	0.82	0.21	2.11	0.48	1.4	0.02	0.46	1.11	0.09	0.06	0.17	0.56	0.38
XLOC_018466	chr1:115042686-115045923	-	12.51	16.54	12.3	12.1	0.09	0.07	0.07	0	6.65	1.21	0.71	0.73	1.16	0.47	0.72	0.34	1.27	0.34	0.64	2.63	0.49	0.11	0.12	0.15	0.29
XLOC_018476	chr1:115069410-115084356	-	2.02	2.56	2.47	2.92	0	0.18	0	0	1.17	1.08	1.08	0.59	0.56	0.19	0.33	0.39	2.53	0	0	0	0.14	0.05	0.55	0.14	0.6
XLOC_018487	chr1:115084737-115102605	-	2.74	3.64	2.49	2.85	0.02	0.04	0	0	1.02	0.49	0.37	0.25	0.11	0.3	0.29	0.24	1.26	0	0.14	0.26	0.13	0.09	0.11	0.18	0.17
XLOC_018490	chr1:115089014-115090265	-	1.73	2.17	2.12	1.99	0.01	0	0	0	1.19	0.7	0.47	0.35	0	0.16	0.23	0.19	0.91	0	0.07	0.46	0.2	0.12	0.18	0.12	0.21
XLOC_018505	chr1:115126429-115134614	-	45.45	58.49	46.17	49.53	0.2	0.2	0.5	0	23.79	16.77	33.74	0.83	18.64	0.14	10.17	23.16	24.78	2.28	1.03	1.13	1.99	0.37	0.91	1.11	2.22
XLOC_018514	chr1:115138062-115159252	-	0.7	1	0.78	0.42	0	0	0	0	0.41	0.22	0.09	0.05	0.06	0	0.5	0.8	0.25	0.13	0.48	0.11	0.37	0.05	0.02	0.06	0.03
XLOC_018532	chr1:115159397-115183860	-	0.46	0.61	0.48	0.42	0.01	0	0	0	0.2	0.25	0.2	0.01	0.21	0.01	0.22	0.21	0.08	0.11	0.06	0.1	0.18	0.03	0.04	0.03	0.08
XLOC_018552	chr1:115190627-115209979	-	0.72	1.13	0.68	0.57	0	0	0	0	0.29	0.26	0.56	0.03	0.08	0	0.28	0.83	0.21	0.08	0.13	0.48	0.31	0	0.06	0.04	0.08
XLOC_018797	chr1:119875174-119875560	-	0	0	0	0.83	0	0	0	0	0	0	0	0	0	0	0	0	0	0	0	0	0	0	0	0	0
XLOC_018823	chr1:119940202-120071898	-	0	0	0	0	0	0	0	0	0	0	0	0	0	0	0	0.02	0.05	0	0.14	0.32	0.1	0.17	0.11	0.5	0.4
XLOC_018853	chr1:120053900-120085470	-	0.08	0	0	0	0	0	0	0	0	0.31	0.1	0	0	0	0	0.05	0.17	0.1	0.26	0.22	1.18	0.1	0.3	0.48	0.3
XLOC_018869	chr1:120254071-120256171	-	0.11	0.07	0.17	0.16	0	0	0	0.03	0.05	0	0	0.6	0.31	0.09	0.03	0	0.86	0	0	0	0	0	0	0	0
XLOC_018887	chr1:120323862-120325589	-	0.2	0.26	0.17	0.06	0	0	0	0	0.07	0	0	0	0	0.74	0	0.03	0.97	0	0	0	0.03	0.01	0.02	0.08	0.1
XLOC_018889	chr1:120326537-120328980	-	0.06	0.25	0.05	0.29	0	0	0	0	0.06	0	0	0	0.09	0.73	0	0.03	1.57	0	0	0.11	0.04	0	0	0.1	0.14
XLOC_018950	chr1:120556872-120565884	-	17.56	22.42	18.35	20.05	0.06	0.08	0	0.05	7.35	9.12	3.77	4.53	8.24	3.17	6.85	5.64	8.72	2.89	4.83	10.44	6.6	1.02	1.12	2.09	2.02
XLOC_018957	chr1:120585665-120594579	-	46.36	59.2	47.13	51.62	0.07	0.2	0.08	0.03	17.85	22.94	13.17	11.44	28.96	9.51	21.3	14.08	27.88	7.53	12.89	33.82	15.61	2.66	3.52	4.65	5.88
XLOC_018961	chr1:120617561-120670034	-	0.06	0	0	0	0	0	0	0	0.08	0.03	0	0.11	0	0.04	0.15	0.05	0	0.19	0.11	0.51	0.19	0.11	0.03	0.21	0.14
XLOC_018973	chr1:120636123-120639805	-	0	0.2	0	0	0	0	0	0	0	0	0	0	0	0.05	0	0.03	0	1.78	0.07	0.3	0.69	0.37	0.33	0.83	0.38
XLOC_019005	chr1:120671022-120696934	-	43.39	57.7	34.39	37.67	0.07	0.1	0.07	0.19	16.94	14.25	8.43	25.06	13.27	5.99	12.98	4.95	23.38	2.89	9.65	5.35	6.58	0.78	2.61	4.4	3.07
XLOC_019016	chr1:120752519-120782057	-	1.96	2.37	2.21	2.47	0.01	0.02	0.01	0.01	0.99	1.35	0.74	1.14	1.43	0.38	0.5	0.29	1.61	0.56	2.15	2.37	2.91	0.13	0.17	0.51	0.43
XLOC_019017	chr1:120760163-120762209	-	2.51	4.03	2.77	3.52	0.01	0	0	0.01	1.34	1.83	1.04	1.24	1.9	0.36	0.82	0.42	2.37	0.63	2.28	1.21	3.07	0.07	0.11	0.46	0.13
XLOC_019021	chr1:120766098-120912161	-	4.22	5.37	4.29	5.19	0.03	0	0.05	0.01	2.3	4.59	2.39	2.87	5.3	0.73	2.09	0.79	4.83	1.57	4.96	3.22	5.44	0.27	0.27	0.57	0.81
XLOC_019022	chr1:120767596-120773528	-	4.55	6.31	5.93	6.6	0.05	0.09	0.04	0.03	2.38	4.93	2.22	2.43	4.92	0.74	2.27	0.87	5.03	1.8	5.29	5.5	5.33	0.29	0.31	0.73	0.61
XLOC_019024	chr1:120769332-120838886	-	9.06	11.61	11.01	12.64	0.53	1.32	0.28	0.27	5.2	16.85	8.84	7.52	13.01	2.15	4.54	2.04	18.14	1.39	4.7	7.88	5.18	0.38	0.76	0.42	1.36
XLOC_019026	chr1:120774890-120789983	-	5.73	7.1	6.9	5.72	0.04	0.08	0	0	2.77	5.03	3	6.12	9.45	1.74	1.66	1.12	5.19	1.45	7.96	4.76	11.27	0.25	0.2	0.7	1.42
XLOC_019028	chr1:120784551-120829383	-	6.27	8.18	6.12	6.97	0.04	0.19	0.08	0.02	3.47	6.6	3.08	4.35	6.35	1.26	3.24	1.52	6.57	1.48	5.09	6.51	5.13	0.2	0.19	0.39	0.44
XLOC_019034	chr1:120796739-120880478	-	2.71	2.97	2.5	2.87	0.04	0.03	0.08	0	1.3	1.98	0.81	1.28	1.43	0.51	0.66	0.45	1.66	0.32	1.48	2.36	1.83	0.07	0.09	0.13	0.11
XLOC_019035	chr1:120797095-120827048	-	2.42	3.31	2.52	2.87	0.02	0.04	0.01	0.07	1.3	3.93	1.51	2.19	2.39	0.71	1.72	0.53	2.76	0.65	2.55	3.17	2.37	0.09	0.11	0.18	0.24
XLOC_019057	chr1:120860621-120925405	-	6.94	10.04	7.9	8.52	0.04	0.02	0.04	0	5.38	6.83	1.21	0.89	13.66	0.4	0.32	0.81	0.67	0.78	3.78	1.23	1.83	0.5	0.91	1.68	1.78
XLOC_019079	chr1:120892801-120915713	-	0.18	0.49	0.21	0.28	0.01	0	0	0	0.11	0.28	0.04	0.01	0.35	0.01	0.03	0.17	0.01	0.06	0.55	1	0.22	0.21	0.51	0.95	0.6
XLOC_019085	chr1:120897981-120919994	-	0.11	0	0	0	0	0	0	0	0	0.54	0	0	0.55	0.23	0	0	0	0	0	0	0	0.17	0	0	0
XLOC_019164	chr1:121257918-121273857	-	0	0	0	0	0	0	0	0	0	1.33	0.32	0.06	0	0	0.56	0.29	0.21	0	0.04	0.14	0.04	0	0.04	0.05	0
XLOC_019165	chr1:121258910-121261279	-	0	0	0	0	0	0.09	0.02	0.02	0.02	8.84	1.61	1.07	0	0.24	1.15	1.24	4.25	0.06	0.17	0.12	0.09	0.01	0.02	0.04	0.02
XLOC_019174	chr1:121351643-121483572	-	0.15	0.09	0	0.06	0	0	0	0	0	0	0	0	0	0.11	0	0	0	0.25	1.02	0.06	0	0	0	0.08	0.08
XLOC_019188	chr1:121484058-121485439	-	0.05	0.06	0	0	0	0.2	0.07	0.72	0.02	0	0	0.13	0	0.05	0	0	0.05	0	0	0	0	0.09	0.08	0.05	0.11
XLOC_019427	chr1:144954374-144955713	-	0.82	1.33	0.23	0.25	0	0	0	0	0	0.3	0.44	0.48	0	0.04	0.42	0.48	0	1.2	5.34	1.85	1.01	0.03	0.12	0.16	0.5
XLOC_019441	chr1:144973879-144982193	-	0.19	0.36	0.08	0.14	0	0	0	0	0.01	0.11	0.02	0.08	0.27	0	0.34	0.13	0.01	0.21	1.07	0.74	0.34	0.02	0.04	0.22	0.24
XLOC_019442	chr1:144976535-144996890	-	0.23	0.36	0.03	0.18	0	0	0	0	0.02	0.65	0.11	0.13	0.32	0.02	0.34	0.48	0.05	0.69	3.03	0.97	1.53	0.14	0.2	0.77	0.64
XLOC_019458	chr1:145032209-145037692	-	1.47	2.08	0.28	0.31	0	0	0.01	0	0.08	0.41	0.25	0.67	0.52	0.04	0.94	0.47	0.06	0.38	1.52	1.4	0.69	0.08	0.12	0.23	0.41
XLOC_019472	chr1:145058313-145077789	-	0.16	0.1	0.04	0	0	0	0	0	0.04	0	0	0	0	0	0	0.2	0	0	0	0.27	0.23	0.42	0.21	1.71	0.75
XLOC_019496	chr1:145092210-145097428	-	0.19	0.39	0.12	0.13	0	0	0	0.03	0.07	0.53	0	1.57	0	0.04	0.17	0.04	0.11	0.2	0.05	0.29	0.04	0.12	0.1	0.21	0.32
XLOC_019500	chr1:145124899-145188345	-	0.35	0.53	0.21	0.19	0	0	0	0	0.06	0.21	0.04	0.08	0.07	0.02	0.17	0.1	0.08	0.13	0.23	0.48	0.15	0.3	0.3	0.83	0.5
XLOC_019503	chr1:145137445-145152588	-	42.37	60.11	42.59	51.18	0.16	0.06	0.06	0	17.89	10.13	12.15	1.39	2.18	9.13	6.13	7.94	24.76	0.82	1.61	1.97	2.71	0.11	1.63	1.08	2.5
XLOC_019540	chr1:145199511-145218332	-	7.04	8.29	6.19	7.35	0.01	0.04	0.03	0.02	3.26	1.32	1.43	2.44	12.16	0.78	2.74	1.72	4.93	2.18	4.07	1.94	2.17	0.58	1.02	1.84	1.26
XLOC_019541	chr1:145203237-145206354	-	1.22	2.1	1.44	0.93	0	0	0	0	0.98	0.37	0.18	0.85	2.85	0.15	0.98	0.33	1.24	0.84	1.11	1.53	1.12	0.2	0.15	0.5	0.28
XLOC_019542	chr1:145293920-145301020	-	0.02	0.08	0	0.04	0	0	0	0	0.04	0	0	0.04	0	0	0	0	0.13	0	0.55	0.19	0.24	0.02	0	0.1	0.05
XLOC_019545	chr1:145297823-145305249	-	0.47	0.56	0.31	0.21	0	0	0	0	0.09	0.07	0	0.12	0.15	0.13	0.21	0.09	0.3	0.17	1.13	0.32	0.5	0.14	0.24	0.69	0.32
XLOC_019547	chr1:145298996-145299793	-	0	0	0	0	0	0	0	0	0.04	0	0	0	0	0	0	0.1	0.08	0.29	0	0.6	0.54	0.03	0.07	0.87	0.28
XLOC_019567	chr1:145372913-145394186	-	28.01	33.94	39.3	41.56	0.13	0.11	0.14	0.05	14.48	8.31	10.72	6.29	28.65	3.95	6.41	9.67	17.82	4.1	4.37	1.69	3.4	0.54	2.18	0.91	1.96
XLOC_019580	chr1:145434907-145436370	-	0.11	0.21	0.12	0.08	0	0.06	0	0	0.12	0	0	0.11	0.19	0.23	2.75	0	0	0.05	0.28	0.11	0.33	0.05	0.26	0.24	0.15
XLOC_019581	chr1:145440628-145447770	-	0.98	1.51	0.26	0.42	0.02	0	0	0	0.08	0	0.04	0	0	0.02	0	0.05	0.11	0.26	0.03	0	0.04	0.05	0.03	0.23	0.28
XLOC_019587	chr1:145450763-145453523	-	0.56	0.61	0.4	0.4	0.03	0	0	0	0.32	0.48	0.09	0.3	0.48	0.02	0.14	0.02	0.46	0.02	0.21	0.04	0.1	0.09	0.28	0.14	0.09
XLOC_019622	chr1:145546599-145563877	-	1.71	1.91	0.52	0.72	0.02	0	0	0	0.34	0.1	0	0.15	0.81	0	0	0	0	0.04	0.04	0	0.04	0	0	0	0
XLOC_019625	chr1:145552673-145575135	-	0.39	1.04	0.72	0.27	0	0	0	0	0.32	0	0.15	0.05	0.13	0	0.42	0.04	0.06	0	0.17	0	0	0.02	0.26	0	0.28
XLOC_019644	chr1:145690173-145701427	-	0.72	2.05	1.38	1.76	0	0	0.14	0	1.21	1.17	0.58	0.71	1.06	0.14	0.5	0.18	2.85	0.48	0.4	0	0	0	0.17	0	0
XLOC_019664	chr1:145779546-145780311	-	1.04	2.4	3.25	4.59	0	0	0	0.04	1.7	0.94	0.65	0.45	2.6	0.44	0.49	0.5	1.57	0.27	1.21	0.74	2.54	0.07	0.13	0.1	0.21
XLOC_019718	chr1:145958808-145991345	-	16.18	20.07	37.72	39.2	0.28	0.7	0.23	0.06	13.7	34.36	2.22	0.66	9.43	0.64	2.08	48.42	60.9	1.02	0.82	8.1	1.26	2.54	4.47	2.22	3.67
XLOC_019734	chr1:145985372-146001819	-	0	0.03	0.02	0	0	0	0	0	0	0.37	0	0	3.43	0	0.07	0.12	0.83	0.33	0.6	0.34	0.78	0.38	0.14	0.62	0.6
XLOC_019735	chr1:145991765-145996060	-	0.67	0.78	0.44	0.55	0	0	0	0	0.54	0.44	0.33	0.19	0.7	0.26	0.53	0.08	1.49	0.4	0.4	0.42	1.34	0.05	0.17	0.12	0.25
XLOC_019736	chr1:145992180-145997643	-	0.01	0	0	0	0	0	0	0	0	0.17	0	0	0.51	0	0	0.02	0.03	0.04	0.07	0.08	0.29	0.04	0.05	0.11	0.16
XLOC_019742	chr1:146003067-146043108	-	0.05	0.2	0.15	0.19	0	0	0	0	0.1	0.24	0	0	1.43	0.03	1.46	0	0.05	0.06	0.29	0.21	0.51	0.03	0.06	0.06	0
XLOC_019745	chr1:146005696-146007909	-	0.45	0.43	0.41	0.42	0	0	0	0	0.44	0.21	0.07	0.26	0.38	0.06	0.3	0.11	0.67	0	0.22	0.29	0.58	0.02	0.05	0.06	0
XLOC_019762	chr1:146051931-146081178	-	6.75	8.31	7.79	8.04	0.05	0.02	0.01	0.1	5.37	4.95	2.69	1.25	5.51	1.11	1.65	0.26	2.83	0.91	3.84	5.58	2.81	0.14	0.25	0.48	0.32
XLOC_019801	chr1:146126358-146140484	-	0.13	0.16	0.07	0.08	0	0	0	0	0.02	0.01	0	0.22	0.19	0.1	0.02	0	0.24	1.41	4.5	3.06	7.3	0.33	0.44	0.74	1.16
XLOC_019806	chr1:146146095-146159103	-	0.01	0.05	0.04	0.02	0	0	0	0	0.01	0.04	0	0.02	0.1	0.02	0	0.02	0.17	0.89	1.93	1.5	3.88	0.09	0.33	0.23	0.55
XLOC_019814	chr1:146228688-146232025	-	0	0.31	0	0	0	0	0	0	0	0.58	0	0	0	0	0	0	0.5	0	0	0	0	0	0	0	0
XLOC_019819	chr1:146309400-146310794	-	0	0.14	0	0	0	0	0	0	0	0.55	0	0	0	0	0	0	0.67	0	0	0.57	0	0	0	0	0
XLOC_019822	chr1:146346848-146377017	-	1.8	2.07	0.87	1.35	0	0	0	0	1.46	0.07	0.01	0.02	0.01	0.14	0.03	0.01	0.17	0.02	0.12	0.69	0.39	0.18	0.15	0.37	0.24
XLOC_019831	chr1:146371225-146381728	-	0.15	1.08	0.34	0	0	0	0	0	0.59	0	0	0	0	0	0	0	0	0	0	0	0	0.03	0	0.21	0
XLOC_020199	chr1:149100547-149220747	-	0	0.35	0.15	0.76	0	0	0	0	0.72	0	0	0.26	0	0	0	0.05	0.28	0	0	0	0	0.13	0.41	0.44	0.55
XLOC_020227	chr1:149193111-149235341	-	247.67	293.44	489.3	523.17	3.69	10.53	1.1	1.33	220.15	424.35	48.67	79.53	53.53	2.2	96.72	106.42	183.1	12.19	2.62	25.75	4.44	39.31	75.22	37.92	81.93
XLOC_020228	chr1:149202381-149206324	-	0.04	0.03	1.19	1.41	0.01	0	0	0	0.31	0	0	0.01	0	0	0	0.01	0.02	0.03	0	0.01	0.01	0.04	0.07	0.13	0.07
XLOC_020244	chr1:149255618-149356951	-	0.15	0.25	0.09	0.25	0	0	0	0	0.03	0.03	0.01	0.01	0.05	0.01	0.03	0.06	0.02	0.3	0.5	0.59	0.39	0.3	0.53	1.39	0.87
XLOC_020263	chr1:149280340-149311905	-	0.13	0.12	0.11	0.07	0	0.01	0	0	0.02	0	0.04	0.02	0.02	0.06	0.01	0.08	0	0.16	0.99	0.11	0.61	0.06	0.06	0.22	0.1
XLOC_020268	chr1:149292863-149344703	-	0.6	0.78	1.59	1.65	0.06	0.01	0	0	0.91	0.15	0.28	0.02	0.3	0	1.09	0.14	0.28	0.26	0.42	0.97	0.23	0.87	0.79	2.14	3.21
XLOC_020274	chr1:149311992-149387554	-	0.18	0.19	0.07	0.07	0	0	0	0	0.02	0.09	0	0.05	0	0.05	0.03	0	0.03	0.11	0.74	0.44	0.5	0.12	0.22	1.34	0.42
XLOC_020281	chr1:149333399-149333959	-	0.06	0	0	0	0	0	0	0	0	0	0	0	0	0	0	0	0	0	1.02	0.04	1.73	0	0.13	0.34	0.7
XLOC_020309	chr1:149372090-149392970	-	0.6	0.92	0.31	0.05	0	0	0	0	0.12	2.22	0.15	0	0.82	0	6.14	0.76	0.06	0.68	0.95	0.07	0.07	0.79	1.19	1.26	2.56
XLOC_020317	chr1:149385381-149425368	-	0	0.11	0	0	0	0	0	0	0	0.38	0	0	0	0	1.34	0.11	0	0	0.34	0	0	0.31	0.29	0.42	0.76
XLOC_020327	chr1:149409149-149455160	-	0	0	0.03	0	0	0	0	0	0.07	3.14	1.83	1.18	2.31	0	1.46	0.12	4.37	0	0.14	0	0	0.03	0.06	0.15	0.2
XLOC_020330	chr1:149411266-149412014	-	0.47	0	0.2	1.1	0	0	0	0	0.37	0	0	0	0.34	0	0.08	0	0	0	0	0	0.12	0.05	0	0	0
XLOC_020331	chr1:149412814-149450725	-	0.1	0.25	1.5	1.24	0	0.21	0.27	0	0.42	8.96	12.17	1.67	12.84	0.09	2.33	0.28	15.55	0.1	0.08	0.04	0	0.02	0.03	0.11	0.06
XLOC_020338	chr1:149426784-149440810	-	0.68	0	0.43	0.32	0	0	0	0	0.38	0.35	0	0.06	0.16	0.04	0	0.03	0.27	0	0	0.05	0.1	0.23	0.25	1.23	0.93
XLOC_020348	chr1:149511722-149514745	-	1.04	1.21	3.01	2.99	0.04	0.46	0.06	0.3	1.68	9.38	0.18	7.13	0.38	0.1	0.13	4.82	4.32	0.07	0.15	0	0.1	0.23	1.43	3.81	0.62
XLOC_020374	chr1:149672914-149680570	-	3.89	5.66	8.22	9.08	0.66	0.36	0.2	0.1	3.7	0.84	0.76	0.12	0.18	0	1.6	0.17	0.09	0	0.05	0.03	0	0.11	0.14	1.2	0.05
XLOC_020379	chr1:149680818-149730932	-	1	1.51	0.08	0.17	0	0	0	0	0.09	0.08	0	0	0.1	0.01	0	0.06	0	0.28	0.44	1.05	0.53	0.44	0.76	2.36	1.4
XLOC_020400	chr1:149710625-149751677	-	0	0.14	1.24	1.23	0	0	0	0	1.42	0.54	0.27	0	0	0	0	0	0.22	0	0	0	0.84	0	0	0.25	0
XLOC_020407	chr1:149716604-149718530	-	0.07	0.26	0.02	0	0	0	0	0	0	0	0	0	0	0	0	0	0	0.04	0.57	0.4	0.54	0.05	0.06	0.46	0
XLOC_020417	chr1:149735439-149743954	-	1.19	1.64	0.19	0.35	0	0	0	0	0.05	0.07	0	0.02	0.13	0.02	0	0	0	0.24	0.21	0.14	0.14	0.13	0.15	0.63	0.57
XLOC_020421	chr1:149740477-149755595	-	13.61	18.02	2.52	3.02	0	0	0	0	0.88	0.18	0.02	0.01	0.29	0.23	0.27	0.05	0.04	2.44	0.71	1.33	0.95	0.2	0.36	0.62	1.15
XLOC_020425	chr1:149768694-149792768	-	6.78	9.15	1.23	2.03	0.02	0	0	0	0.71	0.28	0.11	0	0.84	0.12	0.68	0.18	0.19	0.8	0.45	2.59	0.5	0.3	0.28	0.33	0.74
XLOC_020426	chr1:149778099-149779188	-	121.1	136.78	41.38	42.67	0.02	0	0	0	17.05	1.86	0.71	0.42	8.89	1.77	4.81	0.38	2.45	13.11	3.62	2.7	7.07	1.82	2.18	0.99	4.07
XLOC_020428	chr1:149786968-149828780	-	11.71	14.24	7.89	2.85	0	0	0.08	0	8.09	0.08	1.57	0	0	0.4	5.49	0.89	2.5	0	2.06	1.96	0	0	0	0	0
XLOC_020432	chr1:149789209-149797145	-	0.29	0.56	0.05	0.46	0	0	0	0	0	0	0	0	0.2	0	0	0	0.1	0	0.36	0.45	0	0	0.11	0	0
XLOC_020433	chr1:149789640-149792694	-	0.63	0.6	0.51	0.53	0	0	0	0	0.09	0	0.11	0	0.2	0.02	0.06	0.06	0.51	0	0.67	0.34	0.31	0.26	0.25	1.51	0.98
XLOC_020435	chr1:149790784-149807586	-	4.63	7.07	6.59	7.56	0.07	0	0	0	2.39	0.59	0.39	0.19	2.49	1.27	0.78	0.64	2.13	0.59	1.01	0.35	1.08	1.02	1.15	1.34	2.47
XLOC_020440	chr1:149806190-149888756	-	1.33	1.58	1.46	1.34	0	0	0	0	0.9	0.05	0.05	0.04	0.69	0.36	0.23	0.08	0.39	0.15	0.54	0.08	0.12	0.29	0.31	0.7	0.52
XLOC_020441	chr1:149807757-149867521	-	3.79	5.58	6.81	5.59	0	0	0	0	2.23	0.25	0.15	0.22	1.34	1.07	1.18	0.63	0.55	0.17	0.44	0.23	0.35	0.65	0.54	0.53	0.8
XLOC_020444	chr1:149824618-149874518	-	146.27	184.41	54.78	55.41	0.15	0.03	0.06	0	45.9	0.18	0.93	0.08	9.66	4.41	9.35	0.36	8.6	2.39	24.39	2.85	2.5	3.05	5.95	2.85	5.06
XLOC_020446	chr1:149830213-149832115	-	69.58	96.19	49.1	51.68	0.22	0.01	0.08	0.02	32.49	6.34	0.51	1.01	14.64	5.45	19.77	2.79	4.9	0.85	6.41	0.06	1.06	2.69	9.67	3.23	6.17
XLOC_020450	chr1:149841127-149868806	-	20.93	30.59	4.4	5.01	0	0.02	0	0.01	1.65	0.47	0.57	0.14	1.95	1.31	1.81	0.59	0.72	3.65	15.32	2.32	2.41	3.73	7.38	3.14	6.21
XLOC_020501	chr1:149982772-149984268	-	0.35	0.25	0.21	0.24	0	0	0	0	0.19	0.02	0	0.02	0.35	0.13	0.16	0	0.1	0	0.45	0.75	0.12	0.02	0.03	0.09	0
XLOC_020521	chr1:150017455-150035263	-	13.49	18.06	13.7	14.25	0.06	0.12	0	0.01	10.89	11.34	1.81	1.84	26.37	6.69	1.55	0.71	10.5	1.45	4.2	2.04	1.92	0.17	0.57	0.42	0.54
XLOC_020527	chr1:150150518-150186869	-	0.53	0.43	1.38	1.39	0	0	0	0	0.64	0.92	0.28	0.31	0.64	0.04	0.48	0.15	0.6	0	0.02	0.01	0	0.03	0.18	0.06	0.11
XLOC_020540	chr1:150178803-150185072	-	0.71	0.42	1.58	2.01	0	0	0	0	1.59	0.1	0.31	0.39	0	0	0.95	0.1	0.5	0	0	0	0	0	0	0	0.1
XLOC_020591	chr1:150283510-150293559	-	2.58	4.26	8.7	8.07	0.12	0	0	0	5.14	1.15	0.5	0.96	2.13	0.5	1.58	0.46	3.8	0.02	0.02	0.49	0	0.23	0.23	0.4	1.14
XLOC_020607	chr1:150444667-150460432	-	0.15	0.38	0	0.14	0	0	0	0	0.15	0.18	0.73	0	0	0	0	0	0.3	0	0	0	0	0	0	0	0
XLOC_020614	chr1:150483877-150504501	-	0.04	0	0.05	0.08	0	0	0	0	0.28	0.81	0	0.08	0	0.04	0	0.35	0.24	0.4	0.33	0	0.32	0.06	0.22	0.09	0.39
XLOC_020621	chr1:150492555-150511650	-	0.96	0.83	0.72	1.08	0.01	0.49	0	0	0.67	14.78	0.15	0.22	1.87	0.18	0	0.24	3.45	0.32	2.91	0.34	2.51	0.07	0.15	0.31	0.41
XLOC_020634	chr1:150520799-150524204	-	1.07	1.36	0.64	0.49	0.01	0.01	0.01	0.01	0.38	0.81	0.34	0.08	0.95	0.36	0.31	0.1	0.65	0.37	2.4	0.55	2.54	0.05	0.11	0.12	0.16
XLOC_020638	chr1:150526804-150528741	-	1.02	1.45	0.85	1.06	0	0	0.13	0	0.79	1.17	0.72	0.16	1.41	0.72	0.49	0.23	0.76	0.8	4.07	1.4	5.58	0.09	0.26	0.2	0.1
XLOC_020645	chr1:150538308-150541769	-	25.26	31.8	14.99	16.39	0.05	0.05	0.14	0.03	3.34	4.28	9.95	1.71	4.24	3.33	12.17	3.36	8.83	2.74	7.54	2.88	12.38	0.55	1.71	1	1.5
XLOC_020650	chr1:150557644-150563453	-	0.52	0.69	0.36	0.48	0	0	0	0.06	0.5	0.48	0.16	0.06	0.58	0.69	0.23	0.16	0.77	0.38	1.78	0.33	1.1	0.07	0.06	0	0.08
XLOC_020651	chr1:150558374-150590466	-	80.98	106.9	69.93	77.63	0.44	0.24	0.5	0.15	36.61	12.95	18.5	13.5	72.45	7.57	13.49	3.78	42.99	5.27	8.63	5.33	13.72	0.67	2.1	1.22	1.83
XLOC_020652	chr1:150558941-150561880	-	1.6	1.97	0.73	0.69	0	0	0	0	1.39	0.42	0.28	0.26	3.17	1.35	0.2	0.11	1.75	1.37	1.93	2.26	3.5	0.13	0.05	0	0.14
XLOC_020653	chr1:150559112-150567728	-	1.26	1.15	0.55	0.54	0.04	0	0	0	0.77	0.15	0.41	0.23	0.65	0.95	0.26	0.08	0.54	0.69	2.08	0.25	3.41	0.03	0.04	0	0.1
XLOC_020654	chr1:150560004-150587333	-	108.94	135.44	83.59	91.43	1.01	0.3	0.56	0.37	50.45	16.3	24.35	17.16	89.14	10.51	16.17	4.92	63.82	7.47	15.32	15.22	26.93	0.82	2.34	1.59	2.34
XLOC_020655	chr1:150560968-150570163	-	1.08	1.41	0.36	0.6	0	0	0	0	1.19	0.25	0.49	0.18	1.78	0.66	0.35	0	1.64	0.56	1.67	3.61	1.96	0.12	0.13	0	0.18
XLOC_020656	chr1:150562321-150562861	-	3.07	1.99	0.87	1.53	0	0	0	0	2.3	0.38	0.83	0.68	3.34	2.02	0.48	0.19	2.69	1.61	3.83	1.94	6.36	0.09	0.16	0.39	0.66
XLOC_020657	chr1:150563734-150570245	-	2.33	2.07	0.71	1.09	0.08	0	0	0	1.57	0.41	0.5	0.54	3.58	1.31	0.62	0.09	2.54	1.92	3.99	1.55	4.06	0.13	0.23	0.17	0.09
XLOC_020661	chr1:150571985-150582919	-	57.65	76.8	38.64	42.74	0.3	0.1	0.32	0.15	26.92	7.24	13.66	10.74	53.21	9.44	7.39	2.34	38.34	5.25	11.88	10.37	15.7	0.67	1.49	0.97	1.67
XLOC_020669	chr1:150611547-150617058	-	2.74	3.82	2.48	2.79	0	0.07	0	0	1.12	0.59	0.41	0.87	2.66	0.38	0.87	0.18	2.86	0.39	0.64	1.25	0.4	0.13	0.2	0.34	0.91
XLOC_020677	chr1:150627646-150630307	-	0.43	0.7	0.53	0.62	0.02	0.04	0	0	0.24	0.14	0.17	0.05	0.28	0.06	0.44	0.12	0.26	0.4	0.3	1.11	0.23	0.06	0.02	0.05	0.09
XLOC_020684	chr1:150640271-150647462	-	2.24	3.29	2.49	2.94	0	0	0	0	0.78	1.51	0.48	0.27	1.3	0.2	2.56	0.18	1.65	1.64	2	2.02	1.83	0.19	0.17	0.22	0.7
XLOC_022141	chr1:201438730-201447703	-	0.92	1.16	0.55	0.55	0	0	0	0	0.18	0.18	0.22	0.18	0.35	0	0.2	0.24	2.35	0.18	0.46	0.2	0.22	0.06	0.18	0.17	0.21
XLOC_022147	chr1:201450718-201452469	-	2.45	3.33	1.45	1.52	0.01	0	0	0	0.57	1.02	0.27	0.29	0.64	0.13	1.03	0.63	3.03	0.26	0.8	0.44	0.83	0.07	0.13	0.1	0.12
XLOC_022153	chr1:201467082-201472104	-	25.52	31.63	13.36	13.99	0.12	0.07	0	0.03	4.41	4.64	0.63	1.42	1.41	1.56	3.48	2.02	16.56	1.77	6.59	3.05	8.06	0.29	1.15	0.52	0.56
XLOC_022167	chr1:201639686-201640235	-	0	0	0	0.13	0	0	0	0	0	0	0.34	0	0	0	0	0	0	0	0.15	0	0.77	0	0.12	0.16	0.49
XLOC_022174	chr1:201692210-201718990	-	2.18	2.29	0.97	0.76	0.01	0	0.05	0.01	0.54	0.18	0.49	1.23	0.04	0.31	2.04	0.95	1.79	0.11	0.1	0.48	0.37	0.05	0.18	0.3	0.22
XLOC_022202	chr1:201881712-201890421	-	0	0	0	0	0	0	0	0	0	0	0	0	0	0	0	0.02	0	0.49	0.47	0.13	4.53	0.01	0	0.03	0.04
XLOC_022223	chr1:201940752-201943530	-	0.08	0.24	0.06	0.07	0	0	0	0	0.02	0	0	0	0	0.08	0	0	1.19	0.04	0.7	0.26	0.07	0.1	0.17	0.39	0.27
XLOC_022224	chr1:201940989-201946372	-	0	0.12	0	0	0	0	0	0	0	0	0	0	0	0.06	0	0	0.64	0	0.13	0	0.18	0	0	0	0.08
XLOC_022228	chr1:201946559-201947846	-	0.15	0.6	0.12	0	0	0	0	0	0.18	0.18	0.18	0	0.16	0.19	0.19	0.09	1.24	0	0.58	0.25	0.14	0	0.06	0	0
XLOC_022229	chr1:201946814-201947123	-	0	0	0	0	0	0	0	0	0	0	0	0	0	0	0	0	0.68	0	0	0	0	0	0	0	0
XLOC_022230	chr1:201948084-201949328	-	0.3	0.47	0.5	0.14	0	0	0	0	0	0.91	0.36	0.28	0.66	0.38	0.38	0.18	3.57	0.42	0.51	0	0.17	0.06	0.26	0	0.35
XLOC_022232	chr1:201949469-201951992	-	2.17	2.68	1.3	1.46	0.04	0.09	0	0	0.96	0.53	0.95	0.16	2.55	0.57	2.41	1.09	4.27	0.27	0.5	0.66	0.41	0.05	0.41	0.16	0.2
XLOC_022234	chr1:201959196-201963827	-	0.92	1.36	0.29	0.22	0	0	0	0	0.03	0.03	0	0	0.12	0.86	0.01	0.02	5.15	0.35	1.14	0.36	0.76	0.1	0.2	0.22	0.27
XLOC_022237	chr1:201968549-201979575	-	9.44	12.95	3.5	4.06	0.02	0	0	0	1.06	0.59	0.62	0	4.88	10.43	0.7	0.14	77.13	1.63	2.4	1.23	1.29	1.94	3.09	2.7	2.3
XLOC_022244	chr1:201989445-202042119	-	0.38	0.53	0.1	0.21	0	0	0	0	0.02	0	0	0	0	0	0	0	0.21	0	0	0	0.04	0	0.04	0.05	0
XLOC_022251	chr1:202000313-202017331	-	0.8	0.96	0.24	0.41	0	0	0	0	0.04	0.04	0.05	0.02	0.02	0.05	0.15	0.03	2.69	0.02	0	0.36	0.08	0.27	0.2	0.48	0.55
XLOC_022252	chr1:202002719-202011031	-	4.68	6.34	2.24	1.63	0.01	0	0	0	0.15	0.11	0.05	0	0.26	0.18	0.27	0.03	5.23	0.13	0.08	0.06	0.05	0.29	0.15	0.08	0.4
XLOC_022269	chr1:202052219-202100863	-	0.74	0.85	0.73	1.01	0	0	0.02	0.02	0.24	0.38	0.25	0.16	0.66	0.11	0.25	0.09	0.49	0.01	0.16	0.1	0.03	0	0.05	0	0.05
XLOC_022273	chr1:202056810-202092596	-	2.36	2.84	1.75	1.97	0	0	0	0	0.14	0.11	0.06	0.13	0.04	0.14	0.61	0.01	5.17	0.01	0	0.05	0.03	0.13	0.1	0.06	0.13
XLOC_022277	chr1:202069579-202070754	-	0	0.02	0.02	0.06	0	0	0	0	0	0	0	0	0	0	0.06	0.02	0.57	0.03	0	0	0.03	0.01	0	0	0
XLOC_022278	chr1:202072888-202083303	-	1.42	1.64	0.9	0.88	0	0	0	0	0.1	0.09	0.1	0	0.08	0.04	0.09	0	4.55	0	0.05	0.23	0.08	0.15	0.08	0.13	0.32
XLOC_022279	chr1:202079836-202095483	-	0.15	0.26	0.09	0.24	0	0	0	0	0	0	0	0	0	0	0	0	0.71	0	0	0	0	0.02	0	0	0
XLOC_022302	chr1:202120999-202223132	-	0	0	0	0	0	0	0	0	0	0	0	0	0	0	0	0.11	0	0	0.23	0.81	0	0	0	0	0
XLOC_022317	chr1:202173503-202190013	-	0	0	0	0	0	0	0	0	0	0	0	0	0	0	0	0	0	0.09	0	1.01	1.01	0	0.06	0.24	0
XLOC_022324	chr1:202196183-202205122	-	0	0	0	0	0	0	0	0	0	0.03	0	0.14	0	0	0	0.05	3.46	0	0	0.78	0.06	0.09	0.08	0.37	0
XLOC_022353	chr1:202499489-202529553	-	0.1	0.24	0.82	0.83	0	0	0	0	0.04	0	0	0	0	0	0	0.01	0	0.18	0.02	0.19	0.03	0.17	0.43	0.14	1.58
XLOC_022460	chr1:202787308-202807866	-	0.2	0.29	0.17	0.2	0	0	0	0	0.06	0	0	0	0.41	0.55	0	0	0.65	0	0.03	0.03	0.22	0.01	0.03	0.04	0.04
XLOC_022462	chr1:202795792-202830787	-	21.07	27.1	31.44	33.24	1.61	0.21	0.32	0	13.56	1.31	1.06	0.18	20.78	12.5	0.21	0.23	15.29	0.5	0.02	1.56	0.47	0.05	0.09	0.11	0.09
XLOC_022464	chr1:202799614-202810898	-	0.65	0.37	0.46	0.66	0	0	0	0	0.21	0	0	0	0.52	0.99	0	0	1.56	0	0	0.14	0	0.02	0	0.04	0.09
XLOC_022474	chr1:202815624-202820677	-	23.81	28.3	28.36	28.48	0.15	0	0	0	9.84	0.73	0.65	0.03	29.24	19.16	0.17	0.12	17.9	0.64	0	1.66	0.57	0	0.1	0.08	0.03
XLOC_022475	chr1:202816681-202819270	-	2.95	3.35	2.59	3.27	0.02	0	0	0	0.97	0.11	0.08	0	1.82	4.27	0.04	0	3.34	0.17	0	0.5	0.17	0.03	0.03	0.14	0.07
XLOC_022502	chr1:202897133-202918461	-	1.51	2.77	1.82	2	0.09	0	0	0	1.06	1.06	0.79	0.62	0.97	0.11	1.46	0.26	3.04	0	0.53	2.56	0.82	0.08	0	0	0
XLOC_022534	chr1:203989259-204000293	-	0	0	0	0	0	0	0	0	0	0	0	0	0	0	0	0	0	0	0	0	0.97	0	0.3	0.4	1.23
XLOC_022565	chr1:204042315-204044749	-	0.37	0.2	0.18	0.39	0.22	0.15	0	0	0.31	0.13	0.26	0.2	1.41	0.59	0.18	0	1.05	0	0.11	0.99	0.22	0	0.09	0	0.12
XLOC_022575	chr1:204113498-204115667	-	1.03	1.54	1.59	1.24	0.01	0	0	0	1.4	0.7	0.13	0.25	3.29	2.09	9.68	0.21	0.39	0.22	0.07	1.26	0.77	0.03	0.01	0.05	0.08
XLOC_022604	chr1:204204010-204207706	-	0.47	0.66	0.48	0.57	0.02	0.02	0	0	0.26	0.1	0.03	0.03	0.66	0.13	0.68	0.03	0.97	0.16	0.46	0.4	0.58	0.03	0.01	0.05	0.04
XLOC_022617	chr1:204297752-204318536	-	2.81	3.09	1.7	1.73	0	0	0	0	0.72	1.36	0.12	0.18	4.74	3.25	0.08	0.02	0.84	0.5	0.87	0.31	2.46	0.15	0.08	0.08	0.22
XLOC_022624	chr1:204314898-204316573	-	1.42	1.59	0.68	0.92	0.01	0	0	0	0.31	0.76	0.03	0.05	3.33	1.89	0.02	0.05	0.37	0.23	0.2	0.21	1.46	0.1	0.05	0.06	0.1
XLOC_022642	chr1:204382164-204384659	-	4.46	5.91	1.89	3.1	0.02	0	0	0	0.83	0.06	0.23	0.15	0.72	0.4	0.6	0.06	1.24	0.25	0.73	0.65	0.42	0.04	0.05	0.2	0.34
XLOC_022645	chr1:204389069-204391052	-	5.98	6.31	3.09	3.6	0.02	0	0.08	0	1.66	0.25	0.57	0.12	2.3	1.24	0.33	0.13	2.53	0.39	1.3	0.76	1.57	0.17	0.1	0.89	0.63
XLOC_022671	chr1:204440838-204443137	-	4.49	7.24	3.41	3.76	0.01	0	0	0	1.61	0.03	0.33	0.04	2.35	0.97	0.87	0.28	1.74	0.45	1.14	1.41	1.24	0.21	0.18	0.27	0.28
XLOC_022672	chr1:204453809-204458396	-	12.25	17.41	6.86	8.9	0.08	0	0	0	5.38	0.33	0.62	0.44	5.31	2.04	1.78	0.38	3.62	0.46	1.07	2.46	1.82	0.4	0.28	0.51	0.44
XLOC_022704	chr1:204563947-204564580	-	0.19	0	0	0.09	0	0	0	0	0	0	0	0	0	0	0	0	0.09	0	0	1.28	0	0	0	0	0
XLOC_022726	chr1:204590699-204643344	-	0.13	0.3	0.2	0.19	0	0	0	0	0.17	0	0	0.04	0.79	0.14	0	0	0.25	0.18	0.11	2.98	1.08	0.06	0.02	0.02	0.07
XLOC_022727	chr1:204591211-204595964	-	0.13	0.25	0.07	0.09	0	0	0	0	0.02	0	0	0	0.47	0.08	0	0.01	0.17	0.21	0.14	1.81	0.79	0.02	0.03	0.09	0.04
XLOC_022729	chr1:204606880-204607311	-	0	0.09	0	0.25	0	0	0	0	0.07	0	0	0	0.92	0.07	0	0	0.14	0	0	1.06	1.08	0	0	0	0
XLOC_022732	chr1:204609387-204669063	-	0.38	0.29	0.1	0.13	0	0	0	0	0.09	0	0	0.05	0.68	0.14	0	0.01	0.25	0.18	0.17	2.41	1.03	0.02	0.03	0.11	0.05
XLOC_022733	chr1:204615160-204620361	-	0.13	0.2	0.12	0.11	0	0	0	0	0.05	0	0	0.01	0.47	0.11	0	0	0.25	0.23	0.13	2.78	0.85	0.03	0	0.02	0.07
XLOC_022736	chr1:204623162-204624652	-	0.18	0.26	0.09	0.06	0	0	0	0	0.11	0	0	0.02	0.64	0.16	0	0	0.31	0.47	0.04	3.63	1.51	0.08	0.18	0.1	0.03
XLOC_022764	chr1:204694221-204700742	-	0.1	0	0.71	0.77	0	0	0	0	0.43	0	0	0	0.08	0.02	0	0	0.86	0	0	0.06	0	0.06	0.02	0	0
XLOC_022809	chr1:204913932-204917639	-	0	0	0	0	0	0	0	0	0	0	0	0	0.84	0	0	0	0	0	0	0	0	0	0	0	0
XLOC_022811	chr1:204916581-204917111	-	0	0	0	0	0	0	0	0	0	0	0	0	0	0	0	0	0.07	0	0	0.61	0.07	0.03	0.06	0.08	0.17
XLOC_022813	chr1:204980056-204986101	-	0	0	0	0.06	0	0	0	0	0.09	0	0	0.06	0	0.21	0	0	0.6	0	0	0.05	0.11	0	0.05	0.28	0.14
XLOC_022839	chr1:205019867-205055382	-	18.6	26.46	24.83	25.42	0.14	0.52	0.3	0.13	10.5	12.08	13.6	6.76	18.18	3.07	11.82	3.16	29.3	1.35	2.32	5.14	1.38	0.84	2.82	2.29	4.53
XLOC_022859	chr1:205047890-205052223	-	1.79	2.6	2.67	2.9	0	0.07	0	0	1.33	2.56	1.29	0.74	3.36	0.8	3.38	0.87	2.74	0.42	0.84	2.95	0.86	0.1	0.19	0.28	0.49
XLOC_022888	chr1:205097969-205115717	-	0.86	1.26	0.75	1.01	0.85	0.96	1.05	0.51	0.66	0.28	0.83	0.49	1.03	0.17	0.68	0.25	1.15	0.08	0.15	0.45	0.08	0.05	0.1	0.14	0.09
XLOC_022948	chr1:205177232-205179132	-	2.02	2.96	2.49	2.44	0.04	0	0	0.01	2.13	1.37	1.21	0.48	2.22	0.41	1.58	0.35	1.53	0.34	0.8	4.06	0.74	0.1	0.1	0.09	0.15
XLOC_022956	chr1:205206483-205265754	-	0.52	0.56	0.38	0.46	0	0.1	0	0	0.04	0.41	0.2	0.46	0	0.01	0.15	0.25	2.62	0.08	0.07	0.16	0.09	0.06	0.19	0.29	0.27
XLOC_024189	chr1:241287667-241338213	-	0	0	0	0	0	0	0	0	0	0	0	0.05	0	0.62	0.02	0	0	0	0	0.22	0.04	0.03	0	0.23	0.09
XLOC_024236	chr1:241351813-241353141	-	0	0	0	0	0	0	0	0	0	0	0	0.17	0	0.93	0	0	0	0.15	0	0.32	0.17	0	0	0.05	0.05
XLOC_024264	chr1:241397113-241476080	-	0	0.01	0.01	0	0	0	0	0	0	0.03	0.03	0.22	0	2.06	0.05	0.01	0	0.06	0.02	0.17	0.11	0.06	0.02	0.13	0.09
XLOC_024289	chr1:241476801-241505194	-	0	0.01	0	0	0	0	0	0	0	0.01	0	0.28	0	3.11	0.02	0.02	0.01	0.15	0.04	0.16	0.05	0.03	0.05	0.1	0.05
XLOC_024365	chr1:241704724-241748329	-	0.74	1.22	0.51	0.37	0	0	0	0	0.05	0.01	1.91	0.7	0.5	0.78	3.24	0.98	1.94	0.43	0.87	0.86	0.1	0.09	0.06	0.19	0.23
XLOC_024372	chr1:241717165-241747243	-	0.16	0.29	0.1	0.12	0	0	0	0.01	0.01	0.09	0.42	0.18	0.06	0.24	3.43	0.35	0.94	0.11	0.4	0.8	0.1	0.05	0.07	0.11	0.07
XLOC_024384	chr1:241732417-241736556	-	0.05	0.24	0.09	0.2	0	0	0	0	0	0	0.13	0.05	0	0.14	0.9	0.2	0.43	0	0	0	0	0.02	0	0	0
XLOC_024421	chr1:241837632-241862113	-	0	0.12	0.04	0.02	0	0	0	0	0	0	0	0	0.05	0.01	0.06	0.04	0.04	0.42	0.1	0.61	0.23	0.21	0.25	0.73	0.47
XLOC_024516	chr1:241981159-241983352	-	0	0.03	0	0	0	0	0	0	0	0	0	0	0	0	0.02	0.01	0.03	0.23	0.39	1.4	0.33	0.02	0.01	0.02	0.02
XLOC_024523	chr1:241991190-242009102	-	0.06	0.03	0.02	0.01	0	0	0	0	0	0	0.14	0.03	0.26	0.1	0.12	0.06	0.1	0.42	0.26	1.6	0.17	0.03	0	0.05	0.04
XLOC_024533	chr1:242002165-242008945	-	0.17	0.34	0.14	0.11	0	0.01	0	0	0.05	0.05	0.16	0.09	0.56	0.18	0.79	0.11	0.3	0.33	0.24	1.67	0.46	0.05	0.04	0.13	0.1
XLOC_024534	chr1:242057146-242108499	-	0.16	0.43	0.73	0.55	0	0	0	0	0.5	0.45	0.04	0.32	1.15	0.31	0	0	3.08	0.22	0.03	0.34	0.11	0.04	0.06	0.05	0.08
XLOC_024556	chr1:242099697-242100713	-	0.09	0	0	0.05	0	0	0	0	0.11	0	0	0	0.38	0.06	0	0	0.68	0.13	0	0.05	0.16	0	0	0.07	0
XLOC_024565	chr1:242139819-242152151	-	0	0	0	0	0	0	0	0	0	0	0	0	0	0	0	0.15	0	1.18	0	0	0	0	0	0	0.58
XLOC_024584	chr1:242208429-242268130	-	0	0	0	0	0	0	0	0	0	0	0	0	0	0	0	1.13	0	0	0.11	0	0	0	0	0	0.12
XLOC_024590	chr1:242237567-242251841	-	0	0	0	0	0	0	0	0	0	0.15	0.18	0	0.01	0	0.7	2.94	0	0.03	0.03	0.01	0.11	0.03	0.25	0.1	0.13
XLOC_024619	chr1:242292811-242365247	-	0	0	0	0	0	0	0	0	0	0.07	0.04	0	0	0	0.08	0.63	0	0.03	0.01	0.05	0.18	0.04	0.03	0.07	0.03
XLOC_024651	chr1:242358379-242373191	-	0	0	0	0	0	0	0	0	0	0.04	0.28	0	0	0	0.22	1.85	0	0.01	0	0.05	1.14	0.03	0.08	0.11	0.09
XLOC_024657	chr1:242367567-242371037	-	0	0.01	0	0	0	0	0	0	0	0.1	0.11	0	0.02	0.01	0.11	1.05	0	0.05	0.02	0	0.22	0.02	0.05	0.1	0.11
XLOC_024659	chr1:242373983-242380588	-	0	0	0	0	0	0	0	0	0	0.03	0.12	0	0	0	0.1	0.97	0	0.01	0.01	0.04	0.12	0.03	0.06	0.08	0.05
XLOC_024663	chr1:242387651-242390593	-	0.02	0.01	0.01	0.02	0	0	0	0	0	0.01	0.12	0	0	0	0.04	0.61	0	0	0	0	0.07	0.01	0	0.07	0.04
XLOC_024699	chr1:242449318-242465095	-	0	0	0	0	0	0	0	0	0	0	0.02	0	0	0	0.09	1.07	0	0.02	0	0.02	0.09	0	0.02	0.09	0
XLOC_024701	chr1:242451891-242460043	-	0	0	0	0.01	0	0	0	0	0	0.02	0.05	0	0	0.01	0.1	0.98	0	0	0	0.03	0.08	0.02	0.05	0.03	0.03
XLOC_024703	chr1:242460231-242460935	-	0	0	0	0	0	0	0	0	0	0	0	0	0	0	0	0.59	0	0	0	0	0	0	0	0	0
XLOC_024704	chr1:242461240-242468891	-	0	0	0	0	0	0	0	0	0	0.06	0.15	0	0	0.01	0.28	2.15	0	0.02	0	0.11	0.18	0.04	0.08	0.09	0.08
XLOC_024708	chr1:242484833-242571837	-	0	0	0	0	0	0	0	0	0	0.03	0.32	0	0	0	0.2	3.2	0	0.05	0	0.07	0.32	0.05	0.09	0.15	0.19
XLOC_024714	chr1:242492522-242508311	-	0	0	0	0	0	0	0	0	0	0.07	0.11	0	0.01	0.01	0.2	2.86	0	0.04	0	0.08	0.28	0.06	0.14	0.24	0.15
XLOC_024731	chr1:242542001-242617438	-	0	0	0.01	0	0	0	0	0	0	0	0.13	0	0	0	0.4	3.3	0	0.02	0	0.04	0.28	0.06	0.2	0.09	0.06
XLOC_024743	chr1:242560179-242570871	-	0	0	0	0	0	0	0	0	0	0.06	0.19	0.01	0.02	0	0.17	3.42	0	0.07	0	0.25	0.2	0.26	0.16	1.11	0.98
XLOC_024750	chr1:242578109-242584231	-	0.01	0	0	0	0	0	0	0	0	0.03	0.05	0	0	0	0.1	0.77	0	0	0.01	0.02	0.16	0.04	0.07	0.11	0.18
XLOC_024755	chr1:242588363-242589367	-	0	0	0	0	0	0	0	0	0	0	0.06	0	0	0	0.09	0.61	0	0	0.1	0	0	0	0.05	0	0
XLOC_024770	chr1:242630195-242666165	-	0	0	0	0	0	0	0	0	0	0.11	0.17	0	0.01	0.01	0.3	2.73	0	0	0	0.05	0.22	0.05	0.07	0.11	0.09
XLOC_024781	chr1:242671661-243149609	-	0	0	0	0	0	0	0	0	0	0.12	0.24	0	0	0.02	0.26	2	0	0.11	0	0	0.04	0.02	0.04	0	0
XLOC_025998	chr10:21554843-21555998	+	0.46	1.33	0	0	0	0	0	0	0	0	0	0	0	0	0	0	0	0	0	0	0	0	0	0	0
XLOC_026013	chr10:21610223-21610996	+	0	1.17	0	3.2	0	0	0	0	0	0	0	0	0	0	0	0	0	25	7.38	22.7	0	0	0	0	0
XLOC_026034	chr10:21687142-21694783	+	0	0	0	0	0	0	0	0	0	0	0	0	0	0	0	0	0	0	0	0	0	0	0	0.53	0
XLOC_026057	chr10:21808454-21810274	+	1.32	2	1.31	1.53	0	0	0	0	0.99	0.1	0.17	0.23	0.41	0.03	0.22	0.04	0.03	0	0.13	0.1	0.06	0.01	0.03	0.05	0.09
XLOC_026113	chr10:21880842-21882652	+	1.82	2.33	3.53	3.77	0	0	0	0	1.41	2.1	1.63	0.46	0.61	0.6	0.94	0.68	0.87	0.61	1.07	1.62	0.89	0.02	0.1	0.09	0.12
XLOC_026120	chr10:21890689-21892090	+	3.21	5.08	4.4	4.25	0.02	0.12	0	0	2.18	3.47	1.8	1.43	2.02	1.29	2.39	1.06	1.45	1.47	4.13	5.49	3.55	0.26	0	0.19	0.36
XLOC_026169	chr10:21984108-22000205	+	6.67	7.98	6.96	7.79	0.03	0.04	0	0.02	3.2	3.44	3.17	1.86	2.45	1.82	2.79	1.26	3.46	3.17	10.81	8.45	10.38	0.38	0.22	0.6	0.52
XLOC_026174	chr10:21993191-21996139	+	2.62	3.31	2.45	2.79	0	0	0.03	0	1.25	1.33	1.36	0.64	1.31	0.78	1.05	0.48	1.57	1.07	4.46	2.67	5.65	0.16	0.12	0.32	0.2
XLOC_026287	chr10:22672523-22735779	+	3.53	4.33	3.07	2.98	0.02	0	0.01	0	2.07	2.72	0.62	0.48	0.02	1.72	0.58	0.67	0.51	0.46	1.47	0.52	2.34	0.23	1.1	0.8	0.75
XLOC_026327	chr10:22737906-22761283	+	0	0	0	0	0	0	0	0	0	0	0	0	0	0	0	0	0.64	0	0	0	0	0	0	0	0
XLOC_027804	chr10:63675945-63684767	+	4.82	6	3.47	3.89	0.01	0	0	0.01	1.47	0.38	0.25	1.02	2.29	2.19	0.54	0.46	1.54	1.11	0.66	2.58	2.35	0.37	0.33	0.22	0.47
XLOC_027815	chr10:63702480-63708142	+	6.15	8.52	3.61	4.04	0.02	0.02	0	0.03	1.47	0.62	0.12	1.6	2.91	3.3	0.43	0.44	2.27	1.57	0.82	4.72	3.32	0.72	0.33	0.5	0.82
XLOC_027823	chr10:63732176-63777056	+	14.97	19.3	7.69	8.72	0.05	0	0	0.07	2.82	0.84	0.35	3.29	7.08	7.66	1.01	0.9	5.15	2.5	1.6	7.04	6.51	1.34	0.99	1.09	1.59
XLOC_027828	chr10:63795695-63805232	+	3.46	4.8	2.03	2.29	0.05	0	0	0	0.58	0.22	0.09	0.33	1.54	1.69	0.1	0	0.87	1.11	0.2	2.04	1.64	0.3	0.29	0.37	0.22
XLOC_027834	chr10:63857223-63880375	+	3.25	3.89	1.4	1.97	0	0	0	0	0.59	0.41	0.14	1.45	1.31	0.86	1	0.36	1.18	0.16	0.47	0.12	0.7	0.4	0.92	1.04	0.93
XLOC_027835	chr10:63859072-63873819	+	1.46	1.85	0.71	0.78	0	0	0	0.01	0.22	0.06	0.03	0.91	0.61	0.27	0.17	0.09	0.31	0.13	0.14	0.31	0.28	0.4	0.56	0.37	0.75
XLOC_027838	chr10:63868211-63886230	+	0.82	0.79	0.2	0.26	0	0	0	0	0.18	0.01	0.05	1.01	0.18	0.1	0.03	0.02	0.12	0.01	0.06	0.21	0.25	0.33	0.47	0.52	0.78
XLOC_027840	chr10:63875030-63877466	+	0.24	0.28	0.08	0.08	0	0	0	0	0.06	0	0	0.43	0.57	0.04	0.03	0	0.15	0.06	0	0.26	0.08	0.19	0.1	0.3	0.18
XLOC_027841	chr10:63876329-63885157	+	0.22	0.34	0.07	0	0	0	0	0	0.03	0	0	0.29	0.05	0.02	0	0	0.06	0	0.08	0.11	0.5	0.24	0.25	0.2	0.23
XLOC_027894	chr10:63986855-63993996	+	0.08	0.09	0.06	0.04	0	0	0	0	0	0	0	0.04	0	0	0	0.09	0.02	0	0.06	0.42	0	0.41	0.76	0.33	0.7
XLOC_027898	chr10:64003205-64038930	+	0.02	0.04	0.01	0.03	0	0	0	0.02	0	0.09	0.07	1.3	0	0.01	1.53	1.31	0.3	0.08	0.21	0.54	0.12	0.22	0.49	0.26	0.61
XLOC_028274	chr10:64893461-64895908	+	1.16	1.58	1.8	1.66	0.02	0.03	0	0	1.23	2.77	0.89	1.12	1.93	0.63	0.98	0.9	1.08	0.25	0.93	0.56	0.41	0.28	0.6	0.37	0.41
XLOC_028292	chr10:64917526-64926910	+	3.1	4.03	1.19	1.34	0.01	0	0.01	0.01	0.24	0.3	0.24	1.05	0.42	0.94	1.33	0.69	0.36	0.46	0.49	0.49	0.57	0.28	0.78	0.61	0.92
XLOC_028322	chr10:65224966-65243923	+	1.8	2.51	3.46	3.87	0.14	0.06	0.15	0.06	1.96	1.78	0.52	0.55	1.8	0.12	0.17	0.25	0.89	0.13	0.13	0.08	0.25	0.04	0.09	0.07	0.14
XLOC_028959	chr10:80097968-80113389	+	0	0	0	0	0	0	0	0	0	1.15	0	0	0	0.06	0	0	0	0	0	0.55	0	0	0	0	0
XLOC_028966	chr10:80112435-80114141	+	0	0.34	0	0	0	0.19	0	0	0.06	1.43	0	0	0	0	0	0	0	0.36	0.3	0.11	0.13	0	0	0	0
XLOC_028967	chr10:80122101-80140251	+	0	0	0	0	0	0	0	0	0	1.39	0	0	0	0	0	0	0	0	0	0	0	0	0	0	0
XLOC_028984	chr10:80141890-80146101	+	0	0.04	0	0	0	0	0	0	0	0.32	0	0	0	0	0	0	0.06	0	0.69	0	0.18	0	0	0.07	0
XLOC_028988	chr10:80184221-80239375	+	0	0.58	0	0	0	0	0	0	0	0	0	0	0	0.08	0	0	0	0	0	0	0	0	0	0	0
XLOC_029114	chr10:80456578-80457560	+	0	0	0	0	0	0	0	0	0	0	0	0	0	0	0	0	0.16	1.17	0	0	0	0	0	0	0
XLOC_029157	chr10:80733555-80735416	+	0.24	0.27	0.43	0.53	0	0.11	0.04	0.04	0.31	2.02	0.41	0.43	0.1	0.05	0.3	0.21	0.46	0	0.05	0.12	0	0.17	0.63	0.57	0.83
XLOC_029212	chr10:81079402-81085119	+	0.26	0.27	0.2	0.09	0	0	0	0.01	0.07	0.21	0.16	0.21	0.69	0.02	0.12	0.03	0.25	0	0.09	0.02	0.01	0.02	0.06	0.13	0.09
XLOC_029219	chr10:81088725-81093040	+	0.07	0.08	0.02	0.04	0	0.02	0	0	0.02	0.51	0.17	0.02	0.28	0.01	0.07	0.75	0.62	0	0.05	0.03	0.16	0.06	0.05	0.08	0.19
XLOC_029227	chr10:81119743-81122821	+	0.26	0.2	0.2	0.24	0	0	0.05	0	0.08	0.41	0.72	0.1	0.47	0.07	0.32	0.21	0.63	0.09	0.19	0	0.35	0.09	0.21	0.19	0.3
XLOC_029239	chr10:81136795-81138880	+	0	0.07	0.01	0	0	0	0	0	0.02	0.05	0.17	0	0.1	0	0	0.02	0.08	0.41	0.45	0.44	2.84	0.19	0.34	0.7	0.48
XLOC_029242	chr10:81204801-81207040	+	0.35	0.53	0.39	0.45	0	0	0	0	0.07	0.09	0.34	0.06	0.62	0	0	0	0.42	0.66	0.69	0.24	0.47	0.08	0.06	0.16	0.17
XLOC_029279	chr10:81330222-81342337	+	0.38	0.63	0	0	0	0	0	0	0	0.15	0	0	0	0	0	0	0	0	0	0	0	0	0.11	0	0
XLOC_029290	chr10:81429290-81438894	+	4.7	6.22	4.34	5.51	0.02	0.02	0.01	0	1.76	1.61	3.44	1.39	24.94	1.01	2.05	1.32	3.73	1.4	1.83	3.49	1.2	0.36	0.32	0.55	0.89
XLOC_029294	chr10:81594572-81597809	+	1.03	1.32	0.65	0.75	0.01	0	0	0	0.44	0.37	0.6	0.11	0.3	0.36	1.2	0.29	0.79	0.09	0.53	0.26	0.23	0.1	0.18	0.06	0.31
XLOC_030308	chr10:114162079-114167827	+	0	0	0	0	0	0.07	0	0	0	4.79	0.41	0.16	0	0	0.29	0	0.24	0.73	0.96	2.97	2.66	0.09	0.21	0.51	0.32
XLOC_030374	chr10:114335993-114348775	+	2.81	3.65	2.26	2.74	0.02	0	0	0	1.17	1.48	1.26	0.32	1.31	0.54	1.22	0.9	2.15	0.87	2.53	2.04	3.09	0.26	0.32	0.37	0.51
XLOC_030388	chr10:114380549-114384719	+	1.5	1.59	1.23	1.39	0.01	0	0	0	0.52	0.69	0.45	0.14	0.79	0.31	0.57	0.27	1.07	0.59	1.44	0.94	1.75	0.13	0.16	0.29	0.27
XLOC_030410	chr10:114450957-114453797	+	3.59	4.58	2.78	3.67	0.01	0	0.02	0.01	1.48	2.91	1.42	0.42	1.37	0.87	0.85	0.81	3.44	1.55	7.07	5.97	10.14	0.27	0.45	0.59	0.73
XLOC_030417	chr10:114500342-114504237	+	1.89	2.23	1.47	1.66	0.01	0.03	0.01	0	0.67	1.33	0.63	0.14	0.79	0.46	0.49	0.38	1.2	0.79	2.52	2.53	3.18	0.16	0.19	0.34	0.39
XLOC_030418	chr10:114504392-114516583	+	6.46	8.55	5.21	5.38	0.05	0.14	0.04	0	2.48	4.7	2.11	0.5	2.59	1.59	1.59	1.25	5.09	2.69	8.64	6.63	9.11	0.6	0.73	1.31	1.23
XLOC_030421	chr10:114520649-114541388	+	3.83	5.21	3.06	2.98	0.01	0.04	0	0	1.33	2.79	1.26	0.28	1.39	0.79	0.85	0.65	2.99	1.55	3.93	4.73	5.11	0.26	0.34	0.57	0.69
XLOC_030422	chr10:114525161-114530181	+	2.1	2.29	1.65	1.6	0.02	0.01	0	0.01	0.66	1.38	0.78	0.15	0.91	0.45	0.59	0.32	1.61	0.89	2.34	2.13	2.71	0.21	0.23	0.33	0.3
XLOC_030423	chr10:114530357-114539859	+	3.76	4.92	2.74	3.03	0.01	0.02	0	0	1.37	2.5	1.17	0.24	1.29	0.75	1.05	0.72	2.72	2.1	4.64	3.95	5.38	0.33	0.41	0.66	0.59
XLOC_030426	chr10:114547804-114568211	+	2.14	2.39	1.56	1.57	0.01	0	0	0	0.64	1.26	0.81	0.3	0.44	0.34	0.44	0.42	1.48	1.06	2.67	2.27	3.11	0.11	0.27	0.14	0.27
XLOC_030427	chr10:114551966-114568299	+	1.17	1.68	0.97	0.92	0.02	0	0	0.01	0.58	0.95	0.37	0.2	0.39	0.38	0.16	0.22	1.31	0.53	2.12	1.53	2.54	0.1	0.12	0.15	0.17
XLOC_030430	chr10:114556146-114561807	+	1.28	1.66	0.81	0.93	0.01	0.02	0.02	0	0.42	0.99	0.43	0.07	0.5	0.25	0.32	0.15	1.03	0.69	1.8	1.15	2.36	0.11	0.14	0.17	0.21
XLOC_030435	chr10:114584361-114586615	+	0.28	0.25	0.11	0.19	0.07	0.31	0.17	0.02	0.12	0.18	0.21	0.12	0.37	0.06	0.16	0.07	0.58	0.02	0.03	0.12	0.11	0.01	0.04	0.06	0.08
XLOC_030439	chr10:114590707-114601788	+	1.15	1.36	0.63	0.59	0.01	0	0.01	0	0.52	0.59	0.74	0.16	0.83	0.33	0.29	0.11	1.84	0.51	2.13	0.84	3.39	0.11	0.15	0.18	0.13
XLOC_030446	chr10:114618473-114619850	+	0.87	1.05	0.5	0.51	0.02	0	0	0	0.46	0.84	0.86	0.16	0.83	0.13	0.07	0.03	1.29	0.29	1.3	0.37	1.7	0.09	0.29	0.2	0.33
XLOC_030453	chr10:114628391-114643949	+	0.04	0.3	0.04	0	0	0	0	0	0	0	0	0	0	0	0	0	0.16	0.29	0.08	0	1.32	0	0	0	0
XLOC_030458	chr10:114633222-114637201	+	0.24	0.22	0.05	0.16	0	0	0	0	0.14	0.06	0.25	0.08	0.07	0.06	0	0	0.4	0.32	0.82	0.25	1.41	0.07	0.04	0.19	0.09
XLOC_030473	chr10:114657482-114667500	+	0	0	0	0	0	0	0	0	0	0	0	0	0	0	0	0	0.7	0	0	0	0	0	0	0.4	0
XLOC_030497	chr10:114722546-114733406	+	4.66	6.26	3.58	3.85	0	0	0.07	0.09	2.21	5.16	3.76	0.65	6.67	1.6	2.48	0.98	4.95	2.41	4.83	7.47	8.09	0.7	0.47	0.7	1.66
XLOC_030504	chr10:114734416-114753096	+	1.26	0.96	0.28	0.46	0	0	0	0	0.55	0.46	0.61	0.47	0.28	0.26	0.87	0.08	2.89	0	1.65	0.86	1.65	0.1	0	0	0.15
XLOC_030529	chr10:114826036-114834846	+	4.33	5.65	2.9	3.04	0.01	0.07	0.03	0.01	1.39	4.79	3.16	0.81	3.94	1.34	2.11	0.57	5.38	2.34	6.48	4.72	11.25	0.62	0.31	0.84	1.09
XLOC_030536	chr10:114838795-114916949	+	2.81	3.23	2.54	2.02	0.02	0.02	0.1	0	1.2	3.34	3.35	0.76	2.56	0.87	2.4	0.74	3.34	2.46	4.22	3.85	10.13	0.34	0.44	0.49	0.65
XLOC_030540	chr10:114851360-114867322	+	4.92	6.85	3.08	3.58	0.02	0.04	0.06	0.01	1.45	4.31	3.68	0.99	3.86	1.47	2.17	0.73	5.43	2.3	5.95	4.22	11.41	0.77	0.66	0.79	1.38
XLOC_030542	chr10:114854800-114860646	+	2.76	3.15	1.49	1.65	0	0.05	0.04	0.01	0.78	3.44	2.02	0.42	2.7	0.75	1.1	0.39	3.24	1.71	4.31	2.11	7.83	0.34	0.36	0.62	0.64
XLOC_030543	chr10:114857809-114869284	+	6.76	7.35	3.22	4.59	0.01	0.02	0	0	2.11	5.55	3.7	0.86	4.38	1.2	2.95	0.69	8.46	3.42	10.24	4.92	19.23	0.69	0.7	0.87	1.3
XLOC_030546	chr10:114886781-114888988	+	2.14	2.82	1.07	1.23	0.01	0.06	0	0	0.36	1.33	1.32	0.25	1.6	0.55	0.77	0.19	2.02	0.63	1.78	1.46	4.73	0.19	0.28	0.3	0.47
XLOC_030548	chr10:114890713-114893801	+	2.83	3.61	1.36	1.47	0	0.03	0	0.01	0.42	1.36	1.58	0.3	1.52	0.75	0.7	0.37	2.6	1.17	2.18	1.98	4.98	0.35	0.27	0.49	0.5
XLOC_030549	chr10:114893909-114900842	+	1.28	1.68	0.71	0.77	0.01	0.01	0.02	0	0.26	1.1	0.89	0.24	1.13	0.36	0.46	0.18	1.66	0.8	1.71	1.26	3.89	0.2	0.15	0.26	0.35
XLOC_030579	chr10:114987885-115016557	+	0	0	0	0	0	0	0	0	0	0	0	0	0	0	0	0	0	0	0	0	1.24	0	0	0	0
XLOC_030686	chr10:115111874-115237967	+	0.44	0.28	0.11	0.24	0	0	0	0	0.01	0	0.08	0.14	0.76	0	0.01	0	1.48	0.06	0.43	0.18	0.25	0.35	0.79	0.77	0.7
XLOC_030731	chr10:115152190-115186865	+	0	0	0	0	0	0	0	0	0	0	0	0	0	0	0	0	0.13	0	0	0	0	0	0	0.58	0.15
XLOC_030899	chr10:115492239-115498051	+	0.44	0.56	0.55	0.55	0	0.02	0	0.01	0.25	0.41	0.37	0.25	0.64	0.04	0.28	0.14	0.8	0.06	0.09	0.05	0.09	0.12	0.24	0.34	0.27
XLOC_031180	chr10:122468519-122489484	+	0	0	0	0	0	0	0	0	0	0.61	0	0	0	0	0	0	0	0.13	0	0.1	0.1	0	0.07	0	0.07
XLOC_031217	chr10:122571587-122573527	+	0	0	0	0	0	0	0	0	0	0	0	0.23	0	0	0	0	0	0	0	1	0	0	0	0	0
XLOC_031229	chr10:122626687-122629360	+	1.79	2.39	2.61	2.69	0.01	0.03	0	0.04	0.75	1.78	1.41	1.28	0.88	0.22	1.91	1.01	1.33	0.37	0.68	0.91	0.91	0.15	0.23	0.27	0.17
XLOC_031272	chr10:122813699-122830511	+	3.14	4.52	0.96	0.54	0	0	0	0	0.22	0	0.02	0.02	0.12	0.13	0.04	0.02	0.27	3.71	0.15	0.07	0.54	0.03	0.11	0.25	0.12
XLOC_031335	chr10:123219620-123227409	+	0.03	0.07	0	0	0	0	0	0	0	0	0	0.32	0	0	0.05	0.16	0.74	0	0	0	0.1	0	0	0.22	0.11
XLOC_031374	chr10:123680037-123713293	+	8.47	11.8	6.5	7.46	0.03	0.38	0	0	3.16	11.96	2.97	2.48	4.54	1.13	6.58	3.17	14.22	1.65	6.09	2.66	5.98	0.99	1.33	2.46	3.02
XLOC_031377	chr10:123688833-123691870	+	1.44	0.86	1.01	1.19	0	0	0	0	0.66	1.95	0.37	0.42	1.18	0.19	2.33	0.84	0.68	0.18	0.99	0.46	0.66	0	0	0.09	0
XLOC_031381	chr10:123694595-123698893	+	1.5	1.42	1.36	1.62	0	0.06	0	0	0.53	1.32	0.05	0.18	1.08	0.2	1.76	0.42	1.71	0.17	2.5	0.68	0.8	0.42	0.1	0.37	0.23
XLOC_031386	chr10:123700518-123701279	+	0.17	0.27	0.24	0.08	0	0	0	0	0.17	0.53	0	0	0	0.09	0.6	0.11	1.2	0.11	1.75	0.22	0.26	0.13	0.07	0.2	0.2
XLOC_031394	chr10:123740035-123760608	+	0.88	0.86	0.74	0.98	0	0	0.03	0	0.26	0.11	0.16	0.14	1.13	0.22	0.51	0.17	0.28	0.16	0.46	0.72	0.55	0.01	0.02	0.05	0
XLOC_031395	chr10:123741370-123769925	+	1.23	1.74	1.3	0.99	0	0	0	0	0.5	0.1	0	0	0.88	0.32	0.99	0.19	0.56	0.26	0.82	2.2	0.3	0.03	0.07	0.17	0.14
XLOC_031429	chr10:123793561-123902969	+	2.27	2.95	1.68	1.83	0	0.05	0.02	0	0.89	2.58	1.25	0.39	0.94	0.55	9.9	0.57	1.5	0.19	1.62	0.55	1.41	0.11	0.13	0.21	0.27
XLOC_031434	chr10:123810195-123812187	+	0.43	0.73	1.23	0.35	0	0	0	0	0.56	0	0	0	0.86	0.1	0	0	0.29	0	1.99	0.41	0.79	0.11	0.08	0	0.34
XLOC_031440	chr10:123816065-123820365	+	0.04	0.2	0	0.07	0	0	0	0	0.04	0	0	0	0.17	0	0.07	0.05	0	0.19	0.23	0.27	0.84	0.09	0	0.09	0.09
XLOC_031457	chr10:123836583-123849853	+	0.71	0.9	0.6	0.71	0.02	0	0	0	0.32	0.03	0.66	0	2.22	0.12	0.42	1.77	1.15	0.49	0.82	0.18	1.29	0.25	0.06	0.11	0.22
XLOC_031463	chr10:123850062-123876776	+	0.44	0.43	0	0	0	0	0	0	0	0	0.27	0	2.01	0	0	0.94	0.45	0	0.55	1.32	0	0	0	0	0
XLOC_031476	chr10:123880657-123886208	+	0.57	0.54	0.32	0.41	0.02	0.03	0	0	0.28	0.41	0.54	0.07	0	0.08	1	0.17	0.36	0	0.33	0.09	0.26	0.04	0.05	0.08	0.09
XLOC_031502	chr10:123942554-123947057	+	0.91	1.08	0.81	0.54	0	0	0	0	0.35	0.52	0.62	0.23	0.47	0.34	1.68	0.13	0.58	0.09	2.05	0.36	0.94	0.11	0.04	0.24	0.15
XLOC_031512	chr10:123960278-123962168	+	0.92	1.46	1.43	1.19	0	0.03	0	0	0.65	1.39	0.89	0.44	0.35	0.33	6.69	0.47	0.57	0.04	1.03	0.32	0.92	0.08	0.13	0.3	0.12
XLOC_031520	chr10:123978534-123982582	+	3.09	3.56	2.79	3.08	0.02	0.04	0.01	0	1.55	4.6	2.91	0.68	1.63	0.87	9.41	0.97	2.38	1.11	7.3	1.18	5	0.22	0.25	0.25	0.45
XLOC_031524	chr10:123998162-124002544	+	2.61	2.84	3.2	3.74	0.04	0	0	0	1.23	3.09	2.2	0.25	0.8	0.5	7.47	0.56	1.34	0.33	2.31	0.7	1.27	0.07	0	0	0
XLOC_031530	chr10:124028395-124101430	+	0.84	1.05	0.29	0.36	0.01	0	0	0	0.12	1.27	0.32	0.19	0.84	0.3	3.98	0.53	0.96	0.05	0.99	0.54	0.31	0.07	0.08	0.18	0.11
XLOC_033252	chr10:21288392-21294462	-	2.9	3.57	1.5	1.6	0.07	0	0	0	1.32	0	0.25	0	0.9	0.8	0.57	0.02	0.57	0.37	1.5	3.12	2.68	0.05	0.15	0.12	0.2
XLOC_033274	chr10:21342946-21346496	-	3.39	4.32	1.76	2.09	0.01	0	0	0	0.86	0.02	0.34	0.02	0.85	0.71	0.32	0	1.03	0.39	1.28	4.58	3.38	0.13	0.12	0.12	0.18
XLOC_033299	chr10:21398848-21402179	-	1.81	2.07	1.1	1.47	0.02	0.09	0	0	0.51	0.02	0.1	0	0.44	0.4	0.27	0	0.41	0.48	2.38	2.18	4.7	0.15	0.04	0.11	0.09
XLOC_033309	chr10:21426863-21433471	-	7.39	9.17	4.35	3.97	0.01	0	0	0	1.89	0	0.52	0.02	1.56	1.55	0.79	0.09	2.11	0.52	2.9	6.37	7.14	0.14	0.23	0.16	0.16
XLOC_033312	chr10:21432415-21438297	-	6	7.62	4.85	4.58	0.05	0	0.06	0	2.04	0	0.68	0	1.72	1.49	0.7	0.06	1.91	0.55	2.32	2.83	6.38	0.18	0.2	0.19	0.34
XLOC_033369	chr10:21525514-21566227	-	0	0	0	0	0	0	0	0	0.02	0	0	0	0	0	0	0	0.5	0	0.09	0	0.29	0.09	0.04	0.42	0.16
XLOC_033370	chr10:21526548-21538480	-	0	0	0	0	0	0	0	0	0	0	0	0	0	0	0	0	0.73	0	0	0	0	0	0	0	0
XLOC_033374	chr10:21528819-21534413	-	0	0	0	0	0	0	0	0	0	0	0	0	0	0	0	0	0.88	0	0.18	0	0	0	0	0	0
XLOC_033387	chr10:21544026-21565187	-	0.02	0	0.03	0	0	0	0	0	0.05	0	0	0	0	0	0.04	0	0.98	0	0.09	0.04	0.32	0	0	0.06	0
XLOC_033403	chr10:21566432-21589062	-	0	0	0	0.12	0	0	0	0	0	0	0	0	0	0	0	0	0.64	0	0.14	0	1.13	0	0	0.15	0
XLOC_033405	chr10:21568709-21605832	-	0	0	0	0	0	0	0	0	0	0	0.04	0	0	0	0	0	0.54	0.04	0.03	0	0.3	0.01	0	0.08	0.12
XLOC_033422	chr10:21591226-21592978	-	0	0	0	0	0	0	0	0	0	0	0	0	0	0	0.13	0	1.33	0	0	0	0	0	0	0	0
XLOC_033425	chr10:21593119-21621703	-	0	0	0	0	0	0	0	0	0	0	0.06	0	0	0	0	0	1.46	0	0	0	0	0	0	0.11	0.06
XLOC_033439	chr10:21614074-21619907	-	0	0	0	0.33	0	0	0	0	0	0.43	0	0	0	0	0	0	1.79	0	0	0.88	0	0	0.31	0	0
XLOC_033451	chr10:21631966-21633228	-	0	0.03	0	0	0	0	0	0	0	0	0	0	0	0	0.12	0	0.75	0	0	0	0.12	0	0	0	0
XLOC_033452	chr10:21635222-21669365	-	0	0	0	0	0	0	0	0	0	0	0	0	0	0	0	0.03	1.13	0	0	0	0	0.02	0	0	0
XLOC_033457	chr10:21645945-21647335	-	0.01	0.09	0	0	0	0	0	0	0	0	0	0	0	0	0.16	0	1.53	0	0	0.17	0.02	0.02	0.04	0.06	0.09
XLOC_033464	chr10:21664415-21668469	-	0	0	0	0	0	0	0	0	0	0	0	0	0	0	0	0	0.84	0	0	0	0	0.01	0.03	0	0.04
XLOC_033483	chr10:21702280-21707645	-	0.15	0.39	0.11	0.04	0	0	0	0	0	1.95	0.42	0	0	0	0	0.05	8.43	0	0	0	0	0.07	0.14	0.2	0.12
XLOC_033488	chr10:21714947-21716942	-	0.57	0.63	0.46	0.57	0	0	0	0	0.28	0	0.27	0.01	0	0.01	0.35	0.09	0.27	0	0	0.01	0.01	0.01	0.01	0.07	0.02
XLOC_033499	chr10:21755914-21776384	-	1.6	2.55	2.42	3.12	0.07	0	0.77	0	2.38	0.1	2.61	0.15	0.56	0.16	0.35	0.13	16.73	0	0.05	0	0.15	0.04	0	0	0.04
XLOC_033509	chr10:21777408-21793575	-	1.52	1.76	1.38	1.66	0	0	0	0	0.79	0.16	0.86	0.36	0.1	0.02	0.7	0.25	7.37	0.05	0.29	0	0.12	0.02	0	0.1	0
XLOC_033524	chr10:21812377-21817138	-	0.73	0.72	1	1.41	0.1	0.15	0.02	0.05	0.62	1	0.35	0.47	0.15	0.12	0.73	0.31	0.09	0.04	0.09	0	0.1	0.04	0.2	0.2	0.24
XLOC_033540	chr10:22039855-22040461	-	0.29	0.69	0.78	1.07	0	0	0	0	0.28	0	0.16	0	0.29	0.16	0.06	0.04	0.13	0.07	0.5	0.33	0.61	0.02	0	0	0.15
XLOC_033541	chr10:22042077-22044164	-	0.59	0.65	0.84	0.9	0	0	0	0	0.28	0.42	0.14	0.08	0.22	0.4	0.1	0.04	0.25	0.13	0.82	0.38	0.83	0.04	0	0.02	0.05
XLOC_033732	chr10:22532145-22537549	-	0.53	0.73	0.53	0.45	0.01	0	0	0	0.32	0.58	0.19	0.02	0.17	0.74	0.72	1.23	0.14	1.25	1.41	2.13	3.68	0.08	0.19	0.36	0.35
XLOC_033733	chr10:22537774-22559866	-	0.19	0.46	0.23	0.5	0	0	0	0	0.07	0.05	0	0	0	0.34	0.5	0.69	0	0.64	0.76	1.2	0.85	0.03	0.07	0.27	0.04
XLOC_033789	chr10:22802734-22823684	-	0.83	1.05	1.05	1.12	0	0.02	0	0	0.37	1.04	0.26	0.39	0.25	0.23	0.17	0.18	0.53	0.07	0.27	0.33	0.14	0.02	0.01	0.07	0.08
XLOC_033798	chr10:22815149-22821339	-	0.67	1.17	0.95	1.19	0.01	0.02	0	0	0.19	0.33	0.27	0.3	0.11	0.1	0.11	0.05	0.76	0.04	0.09	0.19	0.03	0.1	0.02	0.17	0.12
XLOC_033838	chr10:22908655-22954484	-	4.26	5.68	4.31	3.83	0.01	0.01	0.01	0.01	1.57	2.83	1.18	1.05	1.35	1.76	0.58	0.39	2.02	2.3	2.72	11.79	5.25	0.2	0.22	0.41	0.37
XLOC_033840	chr10:22930575-22934312	-	1.7	2.35	2.06	2	0.02	0.01	0.02	0	0.81	1.64	0.63	0.75	0.52	0.96	0.25	0.25	0.89	0.48	1.76	2.99	3.17	0.1	0.17	0.28	0.14
XLOC_033854	chr10:22977571-22981109	-	2.27	2.79	2.6	2.43	0.02	0.02	0.01	0	0.97	1.89	0.92	0.76	0.51	1.18	0.32	0.3	1.07	0.98	1.86	6.97	2.86	0.1	0.11	0.22	0.24
XLOC_033856	chr10:22986636-23102890	-	3.27	4.29	3.1	3.72	0.02	0.03	0.02	0.01	1.65	2.95	1.34	0.88	0.99	1.4	0.68	0.51	1.91	1.19	2.25	6.19	4.44	0.14	0.22	0.34	0.28
XLOC_035326	chr10:63444873-63660010	-	5.61	6.41	2.67	4.39	0	0	0	0	0.61	1.28	0.02	0.9	0.18	0.02	0.07	0.17	0.69	2.01	0.68	0.19	1.62	0.65	0.57	1.01	1.04
XLOC_035338	chr10:63529560-63532025	-	0.56	0.44	0.15	0.16	0	0	0	0	0.06	0.06	0	0.11	0	0	0	0	0.05	0.23	0	0	0.21	0.04	0	0.08	0.03
XLOC_035360	chr10:63573669-63639501	-	0	0.19	0.5	0	0	0	0	0	0	0	0	0	0	0	0	0	0	0	0	0	0	0	0	0	0
XLOC_035422	chr10:63873570-63876009	-	0	0.09	0	0.2	0	0	0	0	0	0	0	0	0.62	0.46	0.03	0	0.58	0.4	0	0	0	0.05	0.24	0.07	0.32
XLOC_035436	chr10:63892174-63929028	-	0.28	0.38	0.13	0.38	0	0	0	0.01	0.21	0.28	0.09	0.94	2.35	2.71	0.07	0.1	2.48	0.03	0.01	0.53	0.36	0.08	0.06	0.47	0.24
XLOC_035481	chr10:63960168-63962710	-	2.99	3.96	5.98	5.22	0.02	0.05	0.02	0	1.58	3.9	0.74	0.99	8.36	3.34	0.9	1.28	4.85	0.22	0.39	1.45	0.32	0.08	0.1	0.13	0.19
XLOC_035483	chr10:63971648-63990004	-	0.42	0.56	0.49	0.52	0	0.03	0	0	0.12	0.29	0.04	0.08	1.07	0.49	0.13	0.26	0.66	0.1	0.5	0.88	0.4	0.02	0.04	0.05	0.07
XLOC_035486	chr10:63992235-64002143	-	0.78	1.47	0.7	1.58	0	0	0	0	0.41	0.44	0.11	0.08	1.74	0.9	0.28	0.27	1.11	0.09	0.17	1.49	0.21	0.01	0.01	0.02	0.02
XLOC_035490	chr10:64005883-64008941	-	0.48	0.95	0.73	0.64	0	0	0	0	0.2	0.32	0.14	0.11	1.4	0.7	0.18	0.34	0.94	0.04	0.14	0.18	0.12	0.03	0.04	0.02	0.04
XLOC_035491	chr10:64009134-64013955	-	0.49	0.77	0.85	1.09	0	0.01	0.01	0	0.22	0.56	0.29	0.09	1.83	0.85	0.23	0.4	1.55	0.05	0.14	0.11	0.18	0.03	0.04	0.08	0.07
XLOC_035510	chr10:64131151-64133881	-	0.22	0.41	0.22	0.26	0	0	0	0	0.01	0	0	0.97	0.04	0.01	0.17	0.89	0.07	0.14	0.07	0.1	0.03	0.06	0.22	0.21	0.11
XLOC_035511	chr10:64144154-64150875	-	0.07	0	0.12	0.04	0	0	0	0	0	0	0	0	0	0	0	0.87	0.09	0	0	0	0	0.1	0	0	0
XLOC_035535	chr10:64295833-64320670	-	0	0.04	0	0	0	0	0	0	0	0.29	0	0.97	0	0.01	0	0.02	0	0.02	0.15	0	0	0.13	0.25	0.4	0.16
XLOC_035613	chr10:64443098-64445825	-	0.32	0.41	0	0	0	0	0	0	0	0	0	0	0	0	0	0	0	0	1.28	0	0	0	0	0	0
XLOC_035649	chr10:64489464-64565474	-	0.64	0.62	0.65	0.61	0.12	0	0	0	0.43	1.39	0.91	0.61	0.29	0.25	0.59	0.47	0.54	0.02	0.63	0.31	0.36	0.08	0.2	0.14	0.19
XLOC_035669	chr10:64514131-64522776	-	0.19	0.14	0	0	0	0	0	0	0.03	0.09	0	0	0	0.08	0	0	0	0.24	1.39	0.19	0.73	0.03	0.03	0.12	0.1
XLOC_035687	chr10:64554331-64562591	-	0.63	1.02	0.64	0.72	0	0	0	0	0.43	0.35	0.37	0.16	0.38	0.61	0.68	0.75	0.34	0.17	0.96	0.75	1	0.08	0.17	0.29	0.35
XLOC_035688	chr10:64562695-64571706	-	1.41	1.94	2.01	1.51	0	0	0	0	0.1	0.03	0	0.06	0	0.06	0.04	0.01	0.56	0.36	0.8	0.1	0.08	0.11	0.28	0.19	0.43
XLOC_035773	chr10:64883847-64884676	-	0	0	0	0	0	0	0	0	0	0.81	0	0	0	0	0	0	0	0	0	0	0	0	0	0	0
XLOC_035783	chr10:64919257-64925175	-	2.22	2.88	2.15	2.09	0	0.08	0.02	0	0.82	2.19	0.9	0.86	1.94	0.59	1.43	0.72	1.58	0.15	0.77	0.36	0.52	0.13	0.24	0.41	0.31
XLOC_035785	chr10:64925448-64934420	-	2.51	2.48	2.15	3.15	0	0.04	0	0	1.25	2.92	1.74	0.92	2.05	0.93	1.48	1.21	1.98	1.42	5.08	2.01	6.42	0.23	0.32	0.53	0.37
XLOC_035796	chr10:64955059-64991373	-	1.29	2.84	1.08	1.85	0	0	0	0	0.83	2.37	1.32	0.39	2.2	0.72	0.8	0.53	1.78	3	2.66	3.15	4.25	0.48	0.22	0.44	0.55
XLOC_035825	chr10:65034359-65037509	-	0.81	1.26	0.69	1.14	0	0	0	0.01	0.59	0.76	0.44	0.26	0.85	0.41	0.23	0.31	0.9	0.67	0.97	0.87	1.38	0.08	0.07	0.12	0.09
XLOC_035827	chr10:65040269-65077817	-	0.86	1.17	0.95	0.48	0	0	0	0	0.54	0.46	0.73	0.21	1.16	0.34	0.39	0.28	1.26	0.71	1.26	1.54	1.23	0.03	0.07	0	0.09
XLOC_035836	chr10:65050229-65069078	-	3.44	4.89	4.35	3.29	0	0.31	0.17	0	2.13	1.86	1.84	1.06	2.05	2.05	0.96	1.41	3.34	1.2	6.05	4.09	9.35	0.42	0.78	0.33	0.85
XLOC_035857	chr10:65086142-65091466	-	2.06	3.04	2.37	2.61	0.01	0.02	0	0	1.24	1.33	1.57	0.39	1.67	1.25	1.07	0.91	2.21	1.98	5.58	2.62	5.58	0.39	0.26	0.54	0.62
XLOC_035863	chr10:65095948-65097085	-	0	0.72	0	0.35	0	0	0	0	0.19	0.23	0	0	0	0.39	0.32	0	0.38	0	0.23	0.96	2.3	0.07	0	0	0
XLOC_035867	chr10:65099456-65102951	-	5.31	6.95	5.6	5.73	0.03	0.07	0.05	0.02	2.68	3.94	2.86	1.27	4.35	3.6	1.41	2.2	5.18	4.25	10.97	6.84	11.41	0.65	0.56	0.55	0.78
XLOC_035875	chr10:65113490-65130876	-	4.98	6.04	5.66	5.82	0.14	0.09	0.06	0.02	3.14	6.21	3.1	1.68	6.1	2.98	3.16	2.43	6.51	2.34	10.07	3.05	10.37	0.51	0.51	0.56	0.86
XLOC_035878	chr10:65117283-65139735	-	4.95	6.53	5.49	6.62	0.04	0.05	0.03	0.02	3.27	5.07	3.5	1.01	3.71	2.78	2.25	2.24	3.9	3.12	6.61	7.32	8.17	0.4	0.63	0.63	0.67
XLOC_035917	chr10:65188964-65204013	-	1.88	2.18	1.54	1.9	0.01	0	0	0	0.86	1.46	0.88	0.62	1.17	0.69	0.64	0.55	1.45	0.77	2.52	1.62	3.22	0.29	0.13	0.2	0.36
XLOC_035930	chr10:65226287-65233646	-	2.19	2.49	1.64	1.75	0	0.11	0.06	0	0.71	1.9	1.04	0.78	1.37	1.93	0.99	0.94	2.9	0.72	1.65	1.16	3.12	0.21	0.1	0.26	0.37
XLOC_035932	chr10:65232736-65242212	-	2.56	3.21	1.6	1.65	0.02	0.01	0	0	0.44	1.66	1.19	0.52	1.33	1.9	1.09	0.8	2.36	0.8	2.51	4.19	3.28	0.27	0.23	0.3	0.36
XLOC_035935	chr10:65236021-65255436	-	2.09	3.17	1.87	1.72	0	0.1	0.03	0	0.65	2.12	1.55	0.36	1.4	1.49	1.19	0.86	1.61	1.25	1.84	6.14	3.3	0.18	0.16	0.42	0.66
XLOC_035943	chr10:65262418-65265012	-	2.33	3.15	1.68	1.78	0.01	0.02	0.04	0.01	0.63	1.59	1.21	0.43	1.72	1.93	1.41	1.21	2.97	1.17	3.85	3.56	5.44	0.44	0.35	0.47	0.55
XLOC_036481	chr10:80193963-80218892	-	1.74	2.45	0.35	0.34	0	0.04	0	0	0.05	2.54	0.01	0.1	0	0.01	0	0	0	0.02	0	0.08	0.04	0.02	0.02	0.07	0.05
XLOC_036579	chr10:80593700-80594606	-	0.03	0.16	0	0.05	0	0	0	0.05	0.05	0	0	0.27	0	0.05	0	0	3.1	0	0.1	0	0.1	0.07	0.17	0.12	0.12
XLOC_036600	chr10:80630597-80827183	-	2.05	2.62	1.22	1.25	0.02	0.16	0.01	0.11	1.07	2.69	0.44	3.4	2.87	2.57	2.02	0.58	10.6	0.96	4.57	1.92	5.68	0.32	0.52	1.49	1.42
XLOC_036652	chr10:80723838-80726648	-	0.1	0.07	0.51	0.67	0	0	0	0	0.14	0.47	0.02	0.3	0.04	0.03	0.27	0.1	0.92	0.1	0.23	0.21	0.59	0.02	0.07	0.09	0.23
XLOC_036658	chr10:80731367-80733652	-	0.27	0.46	0.57	0.45	0.01	0.02	0	0	0.43	1.55	0.2	0.67	0.28	0.04	0.59	0.11	0.83	0.05	0.13	0.17	0.26	0.27	0.42	0.66	1.24
XLOC_036663	chr10:80744672-80808324	-	0.16	0.21	0.06	0.08	0.01	0	0	0	0.12	0.05	0.02	0.12	1.38	0.12	0.1	0.05	0.66	0.34	1.93	0.45	2.54	0.03	0.03	0.07	0.17
XLOC_036676	chr10:80766412-80772080	-	0.11	0.19	0.03	0.01	0	0	0	0	0.09	0.03	0.04	0.15	0.22	0.05	0.04	0.01	0.64	0.25	1.34	0.31	1.23	0.02	0.02	0.07	0.03
XLOC_036680	chr10:80780906-80813272	-	0.41	0.37	0.06	0.18	0	0	0	0	0.17	0.03	0.09	0.22	0.65	0.22	0.11	0.03	1.09	0.49	1.45	0.73	2.65	0.03	0.04	0.05	0.09
XLOC_036682	chr10:80784741-80787462	-	0.02	0.01	0.01	0	0.01	0	0	0	0.03	0	0.04	0.09	0.06	0.06	0.01	0	0.2	0.04	0.67	0.25	0.93	0.01	0.01	0.03	0.05
XLOC_036690	chr10:80796405-80825453	-	0.17	0.32	0.09	0.03	0.01	0	0	0	0.14	0.16	0.08	0.21	0.47	0.09	0.12	0.07	0.54	0.17	0.66	0.07	1.03	0.03	0.04	0.04	0.02
XLOC_036697	chr10:81079088-81080767	-	0	0.12	0	0	0	0	0	0	0	0.91	0.09	0	0	0	0.02	0.53	0.44	0.03	0.02	0.02	0	0.06	0.02	0.4	0.24
XLOC_036714	chr10:81136763-81138962	-	0.04	0.01	0.04	0.05	0	0	0	0	0	0.16	0.02	0	0.08	0.01	0	0.07	0	0.44	2.49	0.11	0.44	0.05	0.02	0.19	0.04
XLOC_036717	chr10:81146284-81154003	-	1.54	2.02	1.96	1.59	0.02	0.05	0	0.05	1.34	2.07	1.19	1.32	1.89	0.6	0.43	0.31	1.46	0.39	3.03	0.95	2.3	0.05	0.09	0.22	0.17
XLOC_036727	chr10:81180253-81183048	-	0.56	0.79	0.68	0.71	0	0.03	0	0.04	0.4	0.61	0.48	0.45	0.74	0.31	0.15	0.07	0.31	0.76	2.02	0.91	1.73	0.02	0.05	0.14	0.05
XLOC_036730	chr10:81187686-81188978	-	0.42	0.86	0.56	0.58	0	0	0	0	0.12	0.35	0.06	0.28	0.21	0.17	0.06	0.09	0	0.41	0.65	0.68	0.27	0	0.02	0.03	0.06
XLOC_036788	chr10:81363113-81389735	-	0.04	0.03	0	0	0	0	0	0	0	0.04	0.05	0	0.09	0.03	0.01	0.01	0.22	0.16	0.31	0.07	0.58	0.05	0.16	0.05	0.19
XLOC_036810	chr10:81392917-81506874	-	8.11	11.49	3.13	3.59	0.02	0.02	0.03	0	2.97	3.97	6.35	2.06	8.93	2.72	0.78	0.55	11.56	3.81	1.4	1.21	7.5	0.57	0.89	1.42	1.08
XLOC_036812	chr10:81398355-81401157	-	0.22	0.18	0.03	0.04	0	0	0	0	0.03	0.19	0.25	0.08	0.11	0.18	0.08	0.04	0.5	0.23	0.05	0.15	0.57	0.09	0.18	0.24	0.21
XLOC_036817	chr10:81422864-81586396	-	125.24	156.95	121.31	130.25	0.9	0.75	3.97	0.37	52.06	27.65	148.89	18.09	89.16	32.97	29.26	20.53	146.65	19.79	26.64	26.24	44.25	5.44	8.83	8.58	20.49
XLOC_036819	chr10:81431840-81466353	-	7.46	10.16	5.54	6.33	0.04	0	0.08	0.01	3.75	2.72	6.78	1.61	8.75	4.58	2.74	1.33	11.24	3	5.12	3.33	10.12	0.65	1.19	1.36	1.63
XLOC_036824	chr10:81454129-81459304	-	0.93	1.42	0.73	0.98	0.01	0	0.02	0.01	0.53	0.37	1.33	0.19	1.99	0.95	0.71	0.22	2.38	0.93	2.97	1.34	4.65	0.19	0.26	0.62	0.64
XLOC_036827	chr10:81470182-81501866	-	3.05	4.08	2.86	2.99	0.03	0.01	0.03	0	1.89	1.14	3.49	0.57	3.55	2.42	1.84	0.95	6.34	1.76	1.67	0.99	10.8	0.22	0.5	0.51	0.56
XLOC_036853	chr10:81575208-81585585	-	5.47	7.24	4.69	4.92	0	0	0.02	0.01	2.34	1.89	4.28	0.83	3.61	2.64	2.52	2.16	4.91	1.76	3.65	4.71	2.58	0.57	0.67	0.57	1.04
XLOC_037758	chr10:114089477-114185188	-	0.72	0.73	0.83	1.01	0.01	0	0.03	0.03	0.4	1.09	1.02	0.39	0.12	0.17	1.61	0.65	1.44	0.8	0.76	0.78	1.07	0.23	1.35	0.68	0.99
XLOC_037799	chr10:114178936-114181018	-	0.2	0.51	0.31	0.34	0	0	0	0	0.21	0.5	0.67	0.1	0.08	0.27	1.08	0.36	2.81	0.38	0.39	1.15	1.37	0.32	1.4	1	1.17
XLOC_037826	chr10:114493724-114526509	-	0.7	1.49	0.63	0.55	0	0	0	0	0.09	0	0.08	0	1.49	0.04	0	0	0.83	0	0	0.03	0.05	0.03	0	0.32	0.29
XLOC_037848	chr10:114556208-114584164	-	0.11	0	0	0	0	0	0	0	0	0	0	0	0	0	0	0	0	0	0	0	0.56	0	0	0	0
XLOC_037850	chr10:114558033-114567440	-	1.38	1.42	0.73	0.48	0.01	0.02	0	0	0.11	0.54	0	0.04	0	0.04	0	0	0.19	0	0	0	0.08	0.03	0.01	0.07	0.02
XLOC_037908	chr10:114683332-114699045	-	0.04	0.07	0.02	0	0	0	0	0	0.09	0.18	0	0	0	0.07	0.1	0.04	0.42	0	0.79	0	0.28	0.01	0.03	0.08	0.04
XLOC_037928	chr10:114832366-114833256	-	0.19	0	0.08	0.07	0	0.11	0	0	0.02	0.7	0.14	0	0	0.04	0.41	0	0.41	0	0	0	0	0	0	0	0
XLOC_037992	chr10:115148190-115252793	-	0.03	0.1	0	0.01	0	0	0	0	0.04	0.01	0	0	1.48	0.01	0	0.01	0.05	0.99	0.81	1.14	9.86	0.23	0.49	0.21	0.33
XLOC_038014	chr10:115202889-115207439	-	0	0	0	0	0	0	0	0	0	0	0	0	0	0	0	0	0	0.1	0	0	0	0.22	0.25	1.02	1.36
XLOC_038401	chr10:122567667-122590875	-	0	0	0	0.02	0	0	0	0	0.01	0.25	0.03	0.07	0	0.02	0.06	0.03	0.02	0.28	0.56	0.02	0.93	0.04	0.02	0.1	0.03
XLOC_038461	chr10:122729648-122731917	-	0.31	0.95	0.22	0.05	0	0	0	0	0.01	0	0	0.09	0	0.04	0	0.01	0.76	0.03	0	0.05	0.16	0.02	0.04	0.14	0.18
XLOC_038465	chr10:122736887-122743448	-	1.94	3.16	0.28	0.53	0	0	0	0	0.06	0	0	0.38	0.13	0.08	0	0.01	1.05	0.08	0	0.13	0.29	0.06	0.04	0.64	0.5
XLOC_038468	chr10:122744458-122838816	-	8.7	11.67	1.21	1.21	0	0	0	0.1	0.52	0	0.21	4.58	0.57	1.12	2.4	0.34	8.69	1.71	0.06	0.46	2.78	0.2	0.22	0.7	0.29
XLOC_038510	chr10:122807246-122813338	-	0.01	0.03	0	0	0	0	0	0.01	0	0	0	0.4	0	0.01	0.12	0.01	0.57	0.04	0	0.04	0.08	0.01	0.01	0.05	0.04
XLOC_038522	chr10:122843149-122853978	-	0.01	0.03	0	0	0	0	0	0.15	0.01	0	0.03	8.41	0	0	0	0	0.05	0	0	0	0.07	0.02	0.02	0.1	0.02
XLOC_038567	chr10:122900395-122904993	-	0.02	0.01	0	0	0	0	0	0.01	0	0	0	0.63	0	0	0	0.01	0.01	0	0	0.03	0.06	0	0.02	0.05	0.01
XLOC_038584	chr10:122926947-123219444	-	0.35	0.49	0.16	0.06	0	0	0	0.39	0.06	0	0.02	22.51	0.14	0	0.12	0.48	0.46	0.01	0	0.55	0.5	0.16	0.25	0.71	0.36
XLOC_038780	chr10:123325240-123330602	-	0.58	0.72	0.36	0.38	0	0	0	0	0.11	0	0.02	0	1.48	0.01	0.05	0.19	0.3	0.18	0.43	0.05	2.26	0.04	0.07	0.11	0.12
XLOC_038785	chr10:123336710-123342101	-	0.57	0.99	0.3	0.44	0	0	0	0	0.07	0	0	0	1.48	0.04	0	0.24	0.28	0.1	0.33	0.28	3.24	0.05	0.08	0.24	0.07
XLOC_038787	chr10:123342265-123344154	-	0.52	0.33	0.27	0.26	0.01	0	0	0	0.09	0	0	0	0.62	0.01	0.01	0.14	0.23	0.12	0.4	0.21	2.93	0.02	0.01	0.07	0.2
XLOC_038788	chr10:123344513-123346550	-	0.69	0.83	0.47	0.61	0	0	0	0	0.11	0.02	0	0	1.39	0.02	0.03	0.26	0.35	0.23	0.36	0.24	3.57	0.07	0.07	0.2	0.19
XLOC_038836	chr10:123503736-123544096	-	0.77	1.34	0.89	1.07	0.01	0.02	0	0	0.29	0.39	0.27	0.09	0.56	0.26	0.65	0.28	0.72	0.16	0.65	1.43	0.77	0.08	0.17	0.16	0.13
XLOC_038898	chr10:123653109-123656240	-	3.26	5.07	3.4	3.39	0.04	0	0	0	1.9	2.64	2.03	0.5	1.84	0.67	1.08	0.6	1.83	1.38	4.95	3.59	4.67	0.41	0.16	0.32	0.05
XLOC_038903	chr10:123662199-123663500	-	1.22	2.77	1.81	2.87	0	0	0	0	1.07	1.02	0.93	0.28	0.51	0.15	1.4	0.38	0.75	0.36	1.29	0.65	0.59	0.06	0.13	0.09	0.18
XLOC_038946	chr10:123868788-123883436	-	0.35	0.54	0.16	0.18	0	0	0	0	0.14	0.22	0.04	0	0.16	0.04	0.12	0.01	0.21	0.05	0.04	0	0.03	0.12	0.23	0.3	0.43
XLOC_038956	chr10:123903892-123915272	-	0.05	0.04	0.01	0.03	0	0	0	0	0	0.08	0	0.01	8.84	0	0.07	0	0.09	0.41	0.03	0.18	0.31	0.02	0.04	0.07	0.05
XLOC_038961	chr10:123959983-123961048	-	0	0.29	0.22	0	0	0	0	0	0	0.16	0	0	0	0	0.81	0	0	0	0	0.28	0	0	0	0.07	0
XLOC_038968	chr10:124063592-124067583	-	0	0	0	0	0	0	0	0	0	0.46	0.14	0.34	0	0	0.07	0.44	0.68	0	0.03	0	0	0.07	0.06	0.25	0.28
XLOC_039619	chr11:1222811-1223229	+	0	0	0	0	0	0	0	0	0	0	0	0	0	0	0	0	0	0	0	0	0	0	0.64	0	0
XLOC_039638	chr11:1331014-1382037	+	1.11	2.12	0.74	0.74	0.05	0.03	0.01	0.18	0.23	0.1	0.08	0.36	0.17	0.05	0.36	0.08	0.23	0.41	0.65	0.26	0.73	0.03	0.03	0.21	0.2
XLOC_039656	chr11:1361802-1362209	+	0	0	0	0	0	0	0	0	0	0	0	0	0	0	0	0	0	0	0.52	0	1.06	0	0	0	0
XLOC_039657	chr11:1362695-1363557	+	0	0	0	0.29	0	0	0	0	0	0	0	0	0	0	0	0	0	0	0.11	0	0	0.04	0	0.59	0.24
XLOC_039659	chr11:1372956-1373892	+	0.85	1.12	5.93	4.35	0.12	0	0	0.51	2.48	1.19	1.14	4.64	9.98	0.49	0.06	0.36	4.31	0.08	0	0.18	0.69	0.03	0	0	0
XLOC_039680	chr11:1450326-1465407	+	0.28	0.49	0.55	0.13	0	0	0	0	0.17	0.09	0	0.39	0.16	0	0	0	0.07	0	0.28	0	0.27	0	0.06	0.08	0
XLOC_039707	chr11:1593643-1643362	+	19.46	25.14	16.05	15.41	0.48	0	0	0.03	4.24	0.04	0.1	0.22	3.49	5.5	0.03	0.01	3.09	2.05	11.67	1.6	1.29	0.44	0.29	0.57	0.65
XLOC_039709	chr11:1598797-1601981	+	1.39	0.31	1.05	0	0	0	0	0	0.93	0	0	0	0	0	0	0	0	0	1.32	0	0	0	0	0	0.55
XLOC_039711	chr11:1602052-1618257	+	12.74	16.54	10.15	10.75	0.06	0	0	0	2.29	0.04	0.06	0.11	1.86	1.71	0	0	1.23	0.93	7.93	2.65	1.05	0.38	0.11	0.15	0.37
XLOC_039712	chr11:1604304-1627004	+	1.84	2.82	1.51	0	0	0	0	0	0.33	0	0	0	0	0.17	0	0	0	0	0	0	0	0.12	0	0	0
XLOC_039716	chr11:1608684-1616533	+	0.57	0.97	0.24	0.44	0	0	0	0	0.05	0	0	0	0	0.03	0	0	0	0	0.29	0.05	0.16	0	0	0.04	0
XLOC_039741	chr11:1716772-1717600	+	0	0	0	0	0	0	0	0	0	0	0.06	0	0.58	0.16	0	0.03	0.05	0	0	0	0.1	0	0	0	0
XLOC_039763	chr11:1758079-1760002	+	0	0	0	0	0	0	0	0	0	0	0	0	0	0	0	0.08	0	0.04	0	0.12	0.14	0.09	0.15	0.6	0.29
XLOC_039764	chr11:1787722-1791536	+	0.03	0.1	0.69	0.63	0	0	0	0	0.15	0	0	0	0	0	0	0	0	0	0	0	0	0.03	0.03	0	0.04
XLOC_039766	chr11:1793810-1796139	+	0	0.02	2.75	1.05	0	0.2	0	0	0.34	17.61	0	0.14	0	0	0.93	0.56	0.16	0	0	0	0	0	0	0	0
XLOC_039767	chr11:1799473-1813961	+	0	0	0	0	0	0	0	0	0	0	0	0	0	0	0	0	0.57	0	0	0	0	0.08	0	0	0
XLOC_039782	chr11:1825137-1826175	+	0	0	0.05	0.14	0	0	0	0	0.02	0	0	0	0	0	0	0	1.2	0	0	0	0.05	0	0.05	0.06	0
XLOC_039796	chr11:1864634-1866250	+	0	0	0	0	0	0	0	0	0	0	0	0	0.16	0	1.78	0.09	0	0	0	0.06	0	0.03	0.06	0.08	0
XLOC_039806	chr11:1881561-1882952	+	0	0	0	0	0	0	0	0	0	0	0	0	0	0	0	0	0	0.43	0.67	1.38	0.33	0.12	0.14	0.3	0.09
XLOC_039830	chr11:1923896-1930098	+	0	0	0	0	0	0	0	0	0	0	0	0.06	0	0	0.02	0	0	0.55	1.03	0.69	0.34	0.01	0.02	0.03	0.03
XLOC_039834	chr11:1935964-1936655	+	0	0	0	0	0	0	0	0	0	0	0	0	0	0	0	0	0	0	1.41	0	0	0	0	0	0
XLOC_039874	chr11:2012415-2013503	+	0	0	0	0	0	0	0	0	0.05	0	0	0.05	0.96	0.34	0	0	0.27	0	0.05	0	1.1	0	0	0.12	0
XLOC_039883	chr11:2019826-2023362	+	0	0	0.01	0.06	0	0	0	0	0.01	0	0	0.17	0.5	0.06	0.02	0	0.16	0.05	0.02	0	0.68	0.01	0	0	0
XLOC_039884	chr11:2021175-2021929	+	0	0	0	0	0	0	0	0	0	0	0	0	1.19	0	0	0	0	0	0.15	0	0.3	0	0	0.15	0
XLOC_039885	chr11:2021472-2024197	+	0	0	0.1	0	0	0	0	0	0.31	0	0	0	2.16	0	0	0	0.37	0	0	0.07	1.21	0	0	0	0.21
XLOC_039905	chr11:2063031-2063893	+	0	0	0	0	0	0	0	0	0	0	0	0	0	0	0	0.17	0	0	0.62	0	0	0	0.08	0	0.06
XLOC_039925	chr11:2268474-2305193	+	0.71	1.01	0.23	0.22	0	0	0	0	0.16	0	0	0.01	0.02	1.39	0.03	0.01	0.01	0.01	0	0.06	0.05	0.03	0.02	0.07	0.07
XLOC_039928	chr11:2270077-2334763	+	0	0	0	0	0	0	0.06	0.03	0.02	0.61	0.61	1.92	0	0.02	0	0.89	0.15	0	0.07	0.1	0.27	0.01	0.03	0.09	0.05
XLOC_039931	chr11:2278324-2286707	+	0.68	0.9	0.24	0.35	0	0	0	0	0.17	0	0	0.02	0.7	0.75	0	0	0.06	0	0	0.07	0	0	0	0.05	0
XLOC_039936	chr11:2292643-2299932	+	1.64	1.95	1.14	1.29	0.01	0	0	0	0.69	0	0	0.02	0.36	1.6	0.01	0.01	0.02	0.01	0.02	0.04	0.14	0.01	0.02	0.09	0.03
XLOC_039958	chr11:2357383-2363347	+	0.65	0.82	0.47	0.75	0	0	0	0	0.03	0.16	0	0.24	0	0	0.12	0	0.13	0	0	0	0.35	0	0.04	0.11	0
XLOC_040016	chr11:2524199-2619324	+	0.52	0.47	0.13	0.17	0.01	0	0	0	0.14	0	0	0.02	0.03	0.33	0	0	0.12	0.17	0.42	0.6	0.47	0.03	0.02	0.16	0.1
XLOC_040100	chr11:2605008-2606375	+	0.03	0.05	0.01	0.02	0	0	0	0	0.06	0	0	0	0	0.05	0	0	0.21	0.14	1.3	1.05	0.96	0.02	0.07	0.15	0.09
XLOC_040109	chr11:2613899-2617187	+	0.5	0.66	0.21	0.25	0	0	0	0	0.2	0.01	0	0.01	0.06	0.28	0	0.02	0.27	0.15	0.36	0.45	0.73	0.04	0.03	0.1	0.09
XLOC_040110	chr11:2619417-2634351	+	0.57	0.68	0.24	0.19	0	0	0	0	0.2	0.01	0	0	0.06	0.33	0	0	0.14	0.18	0.58	0.68	1.09	0.07	0.05	0.09	0.07
XLOC_040112	chr11:2625172-2681477	+	0.18	0.36	0.05	0.12	0	0	0	0	0.08	0	0	0	0	0.11	0	0	0.08	0.11	0.26	0.57	0.47	0.02	0.02	0.03	0.07
XLOC_041757	chr11:64860338-64863531	+	0.23	0.15	0.73	0.74	0	0.15	0	0	0.17	0.64	0.21	0.63	1.39	0.14	0.12	0.04	0.86	0	0.19	0.09	0	0	0	0	0.12
XLOC_041761	chr11:64865351-64872692	+	5.59	7.61	8.68	9.04	0.04	0	0.13	0.03	4.82	5.42	3.84	3.53	8.99	3.47	2.53	1.36	3.61	1.17	3.39	3.79	4.04	0.15	0.23	0.17	0.24
XLOC_041800	chr11:64985236-64989759	+	0.21	0.34	0.66	0.72	0.01	0.03	0	0	0.25	0.7	0.57	0.06	0.74	0.64	0.17	0.46	4.39	0.02	0.81	0.6	0.32	0.02	0	0.05	0.05
XLOC_041802	chr11:64987902-64990901	+	0.33	0.32	0.55	0.62	0	0	0	0	0.18	0.5	0.37	0.03	0.48	0.56	0.31	0.46	4.53	0	0.41	0.25	0.16	0.07	0.03	0	0.04
XLOC_041803	chr11:64991123-64998377	+	0.4	0.6	0.97	0.62	0	0	0	0	0.07	0.49	0.49	0	0.9	0.55	0	0	4.56	0	1.34	0	0	0.05	0	0	0
XLOC_041805	chr11:64992308-65001089	+	0.31	0.16	0.07	0.23	0	0	0	0	0.12	0.61	0	0	0	0.06	0.11	0	0.99	0	0.41	0	0.67	0	0	0	0
XLOC_041806	chr11:64993736-65019876	+	0.91	0.77	0.73	0.55	0.01	0	0	0	0.37	1.16	0.51	0.06	0.93	1.09	0.25	0.26	3.53	0.27	1.39	0.24	0.43	0.03	0	0.04	0.12
XLOC_041807	chr11:64994656-64997144	+	0.26	0.34	0.1	0.14	0	0	0.02	0	0.1	0.21	0.12	0	0.3	0.63	0.06	0.18	2.91	0.05	0.79	0.48	0.49	0.01	0.01	0	0.02
XLOC_041818	chr11:65005424-65014662	+	0.42	0.53	0.47	0.17	0	0	0	0	0.32	0.92	0.34	0	0.63	0.76	0	0.17	9.17	0	0.49	0.08	0	0	0	0	0
XLOC_041819	chr11:65005943-65008519	+	0.45	0.93	1.7	1.84	0	0	0	0	0.62	1.52	0	0.17	0.41	0.09	0.42	1.09	0.67	0	0	0	0	0	0	0	0.21
XLOC_041850	chr11:65067342-65074207	+	2.03	2.31	5.53	4.6	0	0.15	0	0	3.43	2.11	1.2	0.49	11.69	1.98	0.77	0.47	2.7	0.68	1.34	0.54	4.74	0.04	0.09	0.12	0.12
XLOC_041851	chr11:65067959-65070293	+	0.26	0.44	1.09	1.01	0.01	0	0	0	0.67	0.36	0.29	0.1	1.03	0.48	0.25	0.12	0.67	0.1	0.58	0.22	1.11	0.03	0.05	0.06	0.03
XLOC_041852	chr11:65077404-65081411	+	0.5	0.78	0.58	1.5	0	0	0	0	0.44	0.37	0.2	0.16	1.15	0.71	0.26	0.06	0.94	0.31	0.48	0.31	0.77	0.03	0.01	0.1	0.03
XLOC_041857	chr11:65092702-65100867	+	0.46	0.79	2.05	2.26	0.03	0.46	0.06	0.04	0.98	12.54	2.18	2.34	0.26	1.53	2.52	1.23	2.85	0.43	1.33	0.14	0.88	0.15	0.24	0.77	0.66
XLOC_041891	chr11:65174873-65176635	+	6.03	5.5	9.49	10.7	0.1	0.13	0.09	0.03	4.75	5.19	2.44	3.13	5.67	1.41	1.82	1.45	6.67	0.39	1.05	1.61	1.28	0.06	0.03	0.21	0.14
XLOC_041898	chr11:65218505-65221104	+	2.09	2.33	0.58	0.46	0	0	0	0	0.27	0	0.81	1.81	0.96	0.22	1.56	0.22	0.73	0.03	2.59	0	0.44	0.15	0.14	0.09	0.32
XLOC_041899	chr11:65224651-65229721	+	2.6	2.71	1.99	1.51	0	0.14	0	0.09	1.14	2.5	0	4.93	1.14	0	0.36	0.13	0.2	0.39	1.29	1.14	0.53	0.08	0.09	0.23	0.24
XLOC_041905	chr11:65229163-65235791	+	1.78	2.12	0.53	0.47	0	0	0	0.05	0.4	0.98	0	1.87	1.2	0.04	0.08	0.04	0.14	0.49	0.52	1.6	0.35	0.02	0.03	0.06	0
XLOC_041907	chr11:65232367-65248714	+	0.79	0.58	0.38	0.21	0	0	0	0	0.34	0.28	0	0.65	0	0	0.19	0	0.23	0.35	0.57	0.19	0	0	0	0.26	0
XLOC_041909	chr11:65234687-65252125	+	1.19	0.89	0.45	0.37	0	0	0	0	0.2	0.97	0	2.26	2.23	0	0	0	0.4	0	0.48	1.18	0	0.07	0	0.23	0.23
XLOC_041918	chr11:65245725-65251225	+	2.2	2.31	1.14	1.06	0.02	0	0	0	0.43	2.39	0.04	0.33	0.29	0.1	0.04	0.21	0.74	0.11	0.14	0.87	0.15	0.18	0.39	0.46	0.74
XLOC_041923	chr11:65252243-65256553	+	1.04	1.07	0.37	0.28	0.01	0	0	0.05	0.17	0.37	0.06	0.76	0.31	0.07	0.24	0.08	0.71	0.05	0.1	0.09	0.02	0.06	0.05	0.08	0.17
XLOC_041927	chr11:65258550-65260995	+	1.81	1.87	0.87	1.02	0.01	0.03	0	0.03	0.26	2	0.04	0.61	0.58	0.4	0.55	0.33	2.85	0.07	0.15	0.68	0	0.21	0.42	0.34	0.75
XLOC_041930	chr11:65278038-65289129	+	2.8	4.55	1.46	2.51	0	0	0	0	1.02	0.19	0.38	0.36	0.17	0.27	0	0.05	0.39	0	5.22	0	0	0.15	0.07	0.27	0.28
XLOC_041940	chr11:65320371-65325229	+	1.29	1.21	0.26	0.11	0.02	0	0	0.05	0.06	0	0.07	0.05	0.39	0.3	0	0	0	0.07	0.06	0	0	0	0	0	0
XLOC_041972	chr11:65421662-65425727	+	0.42	0.32	0.68	0.73	0	0	0	0.05	0.35	0.08	0.14	0.22	0.46	0.29	0.24	0.07	0.71	0.06	0.1	0.04	0.26	0.01	0.04	0.1	0.05
XLOC_041974	chr11:65430425-65470998	+	67.44	75.74	57.15	56.45	0.72	1.28	0.28	0.08	34.31	44.18	9.01	13.17	108.11	19.25	14.12	6.4	76.63	3.75	7.33	7.94	2.95	0.53	1.3	1.21	2.14
XLOC_041996	chr11:65488776-65497201	+	0.08	0.2	0.26	0.87	0	0	0	0	0.19	0.87	0.38	0.07	0.17	0.08	0.21	0.05	0.23	0	0.08	0	0	0.03	0	0	0
XLOC_042013	chr11:65656105-65665357	+	1.16	1.99	2.25	2.22	0	0	0	0.12	0.69	1.03	0.64	1.58	1.65	0.18	0.26	0.09	0.85	0.72	0.63	0.13	0.2	0.07	0.13	0.15	0.38
XLOC_042016	chr11:65662830-65664255	+	0.52	0.46	1.15	1.02	0	0.28	0.07	0	0.67	1.82	0.41	1.79	0.11	0.12	0.5	0.45	0.45	0	0.52	0.15	0	0.03	0.08	0.34	0.18
XLOC_042018	chr11:65669336-65670182	+	0.02	0	0.09	0	0	0.27	0	0	0.02	2.79	0.23	0.37	0	0	0.07	0.23	0.49	0	0.14	0.11	0.07	0.13	0.13	0.3	0.34
XLOC_042022	chr11:65691743-65706668	+	0.79	1.03	1.33	1.2	0.01	0.14	0	0.04	0.63	2.11	0.59	2.82	1.88	0.25	0.37	1.23	1.08	0.1	0.34	0.51	0.11	0.15	0.11	0.26	0.42
XLOC_042023	chr11:65694471-65705514	+	0.34	0.8	1.24	0.99	0	0	0	0.09	0.34	1.81	0.12	0.53	0.46	0.06	0	0.18	0.31	0.24	0.1	0	0.05	0.07	0.08	0.1	0.17
XLOC_042042	chr11:65739129-65740066	+	0.69	1.15	1.26	1.03	0	0	0	0	0.71	0.69	0.41	1.33	1.49	0.81	0.1	0.16	1.96	0.2	1.04	0.84	1.79	0.25	0.07	0.55	0.13
XLOC_042043	chr11:65740626-65741612	+	0.69	1.15	2.21	2.11	0.02	0	0.11	0	0.75	1.36	0.77	2.02	1.63	1.17	0.2	0.32	2.04	0.32	1.61	1.3	1.4	0.1	0.1	0.17	0.09
XLOC_042048	chr11:65747602-65751678	+	0.49	0.66	0.93	0.97	0.01	0	0.04	0.01	0.37	0.59	0.13	0.22	0.72	0.5	0.24	0.16	0.67	0.07	0.19	0.2	0.24	0.04	0.04	0.1	0.08
XLOC_042064	chr11:65783215-65815309	+	0.03	0.04	0.02	0.03	0	0.58	0	0.12	0.04	2.55	0	0.35	0.09	0	0	0	0.22	0	0	0	0	0.01	0	0	0.04
XLOC_042073	chr11:65793988-65799255	+	0	0.04	0	0	0	0	0	0	0	0.91	0	0.03	0	0	0	0	0.03	0	0.06	0	0	0	0	0	0
XLOC_042106	chr11:65874113-65882602	+	2.46	3.6	2.06	2.27	0.02	0.07	0.02	0	1.06	1.62	0.74	0.34	1	0.63	0.19	0.26	1.59	0.78	3.14	2.34	2.96	0.28	0.08	0.17	0.36
XLOC_042121	chr11:65898484-65899889	+	1.58	1.92	1.22	0.94	0.01	0	0	0	0.54	0.68	0.31	0.2	0.37	0.39	0.17	0.12	0.55	0.79	1.51	3.13	1.72	0.07	0.12	0.19	0.1
XLOC_042124	chr11:65901774-65905441	+	1.95	2.49	1.66	1.48	0.01	0.02	0.03	0.01	0.62	1.07	0.46	0.22	0.82	0.51	0.21	0.18	0.98	0.8	2.65	2.52	2.31	0.22	0.12	0.06	0.27
XLOC_042156	chr11:65944980-65961549	+	0.19	0.25	0	0	0	0	0	0	0	0	0	0	0	0	0	0	0	0.63	0	0	0	0	0	0	0
XLOC_042187	chr11:65991667-66023322	+	3.29	4.51	3.78	3.89	0.03	0.02	0.04	0.04	1.56	4.42	1.91	1.41	2.52	1.03	0.63	0.49	2.72	0.79	2.56	4.84	2.04	0.19	0.1	0.08	0.28
XLOC_042196	chr11:66016470-66021860	+	0.98	1.36	0.7	0.66	0	0	0	0.02	0.19	0.86	0.28	0.25	0.68	0.39	0.07	0.06	0.72	0.17	1.16	0.48	1.14	0.06	0.01	0.08	0.04
XLOC_042197	chr11:66019172-66022701	+	1.34	2.63	0.79	1.91	0	0	0	0	0.93	2.29	0.45	0.74	0.94	0.44	0.35	0.28	2.05	0	0.53	0.39	1.49	0.02	0	0	0.07
XLOC_042199	chr11:66020674-66023728	+	0.88	1.49	0.6	0.79	0.01	0	0	0	0.17	0.78	0.2	0.26	0.85	0.19	0.14	0.06	0.76	0.1	0.64	0.03	0.53	0.07	0.11	0.07	0
XLOC_042204	chr11:66046083-66048057	+	0.37	0.35	0.38	0.39	0	0	0	0	0.33	0.15	0.02	0.19	0.41	0.25	0.03	0	0.3	0.18	1.81	0.42	1.02	0.01	0.03	0	0
XLOC_042214	chr11:66077772-66107589	+	0	0	0	0	0	0	0	0	0	0	0.46	0.79	0	0	0.17	0.41	0	0	0	0	0.19	0	0	0	0
XLOC_042216	chr11:66079819-66081902	+	0.04	0	0.02	0.01	0.01	0	0.02	0.01	0.04	0.13	0.02	1.05	0.06	0	0.3	0.03	0.04	0.02	0.01	0.03	0.01	0.01	0.04	0.05	0
XLOC_042229	chr11:66119578-66120573	+	1	0.73	0.86	0.56	0.02	0	0	0	0.86	0.62	0.14	0.77	0.74	0.36	0.34	0.03	0.44	0.25	0.05	0.05	0.41	0.04	0	0.06	0.07
XLOC_042231	chr11:66122920-66124313	+	2.66	4.73	3.54	3.45	0.03	0	0	0.06	2.48	0.46	0.18	1.23	2.68	0.89	0.71	0.16	0.33	0.31	0.55	0.18	0.91	0.01	0.02	0.02	0.07
XLOC_042237	chr11:66167407-66197119	+	0	0	0.17	0	0	0	0.84	0	0.15	0	0	0	0	0	0	0	0	0	0	0	0	0	0	0	0
XLOC_042239	chr11:66175938-66176350	+	0	0	0	0	0	0	0	0	0	0.84	0	0	0	0	0	0	0	0	0	0	0	0	0	0	0
XLOC_042240	chr11:66176804-66188193	+	0.01	0	0	0	0	0	0	0	0	0	0.02	0.29	0.15	0	0.02	0.04	0.88	0.28	0.45	0	0.65	0.08	0.25	0.24	0.4
XLOC_042283	chr11:66274886-66288453	+	0.37	1.13	1.46	1.07	0	0	0	0.05	0.28	0.39	0.39	0.44	0.23	0.05	0.19	0.2	0.68	0.12	0.05	0.14	0.1	0	0.05	0.12	0
XLOC_042501	chr11:68609548-68611089	+	0.44	0.84	0.6	0.55	0	0	0	0	0.38	0.03	0	0.08	0.37	0.09	0.1	0.05	0.44	0	0	0.07	0.21	0.01	0.05	0.06	0.08
XLOC_042508	chr11:68618167-68619769	+	0	0.25	0	0	0	0	0	0	0	0	0	0	0	0	0	0	1.14	0	0	0	0	0	0	0	0
XLOC_042513	chr11:68630509-68653893	+	0.5	1.64	2.27	3.69	0	0	0	0	0.51	0	0	1.47	0	0.52	0	0	0	0	0	0	0	0	0	0	0
XLOC_042515	chr11:68634957-68642016	+	0.05	0.04	0.04	0.11	0	0.01	0	0.01	0.01	2.25	0.01	1.28	12.21	0.19	0.04	0	0.05	0.48	0.31	0.83	1.08	0.02	0.39	0.41	0.31
XLOC_042539	chr11:68713870-68727200	+	0.42	0.43	0.72	0.72	0.01	0	0	0.04	0.32	1.74	0.07	0.53	3.38	2.61	0.15	0.09	2.88	0.04	1.65	0.14	0.65	0.05	0.04	0.09	0
XLOC_042550	chr11:68727416-68746699	+	0.12	0.04	0.31	0.33	0	0	0	0	0.24	0.2	0	0.17	0.04	1.98	0	0.02	0.29	0.01	0.13	0.34	0.35	0.1	0.04	0.21	0.13
XLOC_042563	chr11:68748156-68752222	+	0	0	0.02	0.15	0	0	0	0	0.02	0	0	0	0	0.85	0	0	0.08	0	0	0.36	0.37	0.02	0.07	0.11	0
XLOC_042567	chr11:68755613-68763171	+	0.03	0.02	0.04	0	0	0	0	0	0.05	0.04	0	0.02	0	0.62	0	0	0	0	0	0.1	0.01	0.02	0.01	0.09	0.1
XLOC_042596	chr11:68818046-68821371	+	0.73	0.98	1.02	1.18	0.02	0.04	0.07	0.02	0.77	1.2	1.01	0.89	1.03	0.52	1.17	0.66	1.23	0.05	0.21	0.25	0.23	0.02	0.03	0.09	0.08
XLOC_042603	chr11:68836450-68837521	+	0	0.12	0.31	0.34	0	0	0	0	0.09	0.23	0.91	0.35	0	0	0	0	0.19	0	0.22	0	0	0	0	0	0
XLOC_042606	chr11:68841044-68844084	+	0.46	0.64	0.52	0.57	0	0.04	0.03	0	0.29	1.49	0.24	0.3	0.51	0.5	0.08	0.11	1.13	0.2	0.86	1.28	1.13	0.05	0.05	0.16	0.12
XLOC_042615	chr11:68858669-68866420	+	1.74	2.43	1.51	1.51	0.01	0.02	0.01	0.03	0.74	2.37	0.93	1.68	2.38	2.44	0.88	0.28	1.81	0.31	1.13	0.83	1.91	0.06	0.07	0.13	0.09
XLOC_042617	chr11:68870979-68876557	+	0.57	0.68	0.75	0.82	0	0	0.01	0.01	0.15	0.29	0.15	0.37	0.33	0.89	0.13	0.05	1.08	0.08	0.36	0.22	0.64	0.03	0.02	0.05	0.04
XLOC_042640	chr11:68911629-68929944	+	0.77	0.96	0.69	0.72	0.01	0	0	0.01	0.62	1.79	0.76	2.82	1.39	1.49	0.02	0.09	11.8	0.14	0.11	0.28	1.06	0.16	0.14	0.59	0.62
XLOC_042652	chr11:68934256-68945462	+	0	0	0	0	0	0	0	0	0	0	0	0.09	0	0	0	0	14.33	0	0	0	0	0	0	0	0.11
XLOC_042662	chr11:68955768-68956779	+	0	0	0	0	0	0	0	0	0	0	0	0	0	0	0	0	0.04	0	0.03	0	0	0.1	0	0.67	0.48
XLOC_042691	chr11:69044729-69054047	+	0.36	0.15	0.11	0.11	0	0	0	0	0.04	0	0	0	0	0.02	0	0	1.62	0	0	0	0	0.02	0	0	0
XLOC_042692	chr11:69045317-69047445	+	0.38	0.36	0.37	0.43	0	0	0	0	0	0	0	0	0	0.02	0	0.01	1.24	0	0	0	0.22	0.02	0.03	0.08	0.04
XLOC_042731	chr11:69191433-69194147	+	0.03	0.06	0.07	0.06	0	0.02	0	0	0.02	0.97	0	0.29	0.16	0	0	0.01	2.03	0.01	0	0	0.06	0.02	0.02	0	0
XLOC_042733	chr11:69194752-69204248	+	0.09	0.13	0.37	0.36	0	0.01	0	0.02	0.13	0.39	0	0.4	0.03	0.68	0.01	0	14.81	0.02	0.03	0.02	0.04	0.03	0.04	0.07	0.06
XLOC_042736	chr11:69206887-69264970	+	0.11	0.24	0.19	0.15	0.01	0	0	0	0.16	0.76	0	0.62	0.68	0	0.02	0.06	4.37	0.03	0.04	0.1	0.15	0.01	0.02	0.08	0.07
XLOC_042737	chr11:69210045-69213513	+	0	0	0.05	0.01	0	0	0	0	0.01	0.05	0	0.28	0	0	0	0	4.73	0.06	0.02	0	0.06	0.01	0.01	0.07	0.05
XLOC_042760	chr11:69257088-69261716	+	0.23	0.1	0.31	0.16	0.03	0.09	0	0	0.24	3.18	0.04	0.12	1.07	0	0.09	0.45	1.85	0.01	0.07	0.09	0.06	0.06	0.07	0.13	0.28
XLOC_042778	chr11:69329405-69335731	+	0.26	0.35	1.51	1.4	0.03	0	0	0	0.67	0.09	0	0.02	0.28	0.07	0	0	0.01	0.04	0.63	0.2	0.04	0.01	0.01	0.07	0
XLOC_042784	chr11:69343685-69347531	+	0	0.01	0.17	0.15	0	0	0	0	0.15	0	0	0	0	0.01	0	0	0.01	0.02	0.71	0.22	0.02	0.04	0.03	0.01	0.05
XLOC_042833	chr11:69490189-69494836	+	0.34	0.42	0.62	0.5	0.03	0.03	0	0	0.46	0.03	0	0.12	0.43	0.05	0.13	0.09	0.15	0	0	0.02	0.06	0.02	0.04	0.17	0
XLOC_042834	chr11:69490688-69496969	+	10	11.97	17.99	26.7	0.2	0	0	0.22	12.59	1.75	1.16	5.25	12.89	3.06	0.4	0.71	10.57	1.49	0.6	0	0	0.36	1.03	0.54	1.12
XLOC_042837	chr11:69512301-69513676	+	0.07	0	0.47	0.39	0	0	0	0	0.55	0	0	0	0.32	0	0	0	0	0	0	0	0	0	0	0	0
XLOC_042847	chr11:69658446-69659965	+	0	0	0	0	0	0	0	0	0	0	0	0	0	0	0	0.01	0	0.03	0	0.08	0.26	0.1	0.36	0.75	0.44
XLOC_042857	chr11:69706412-69716880	+	1.13	0.93	2.43	1.96	0	0	0	0	0.46	0	0	0	0.02	0.14	0	0	3.11	0.01	0.04	0.05	0.07	0.05	0	0.09	0.06
XLOC_042883	chr11:69832415-69869179	+	0	0	0	0	0	0	0	0	0	0	0	0.01	0	0.01	0	0.97	0	0.53	0.22	0.25	3.88	0.26	0.4	0.18	0.5
XLOC_042890	chr11:69845707-69847802	+	0	0	0	0	0	0	0	0	0	0	0	0	0	0.02	0	0.35	0	0.6	0.39	0.29	5.19	0.28	0.17	0.17	0.22
XLOC_042894	chr11:69853020-69877163	+	0	0	0	0	0	0	0	0	0	0	0	0	0	0	0	0.14	0	0.27	0.32	0.13	2.88	0.1	0.02	0.08	0.11
XLOC_042898	chr11:69856284-69859471	+	0	0	0	0	0	0	0	0	0	0	0	0	0	0	0	0.26	0	0.74	1.2	0.32	7.51	0.12	0.06	0.12	0.12
XLOC_042899	chr11:69859859-69865267	+	0	0	0	0	0	0	0	0	0	0	0	0	0	0.13	0	0.16	0	0.83	1.16	0.22	6.75	0.34	0.47	0.46	0.91
XLOC_042900	chr11:69862321-69864213	+	0	0	0	0	0	0	0	0	0	0.78	0	0	0	0	0	0.91	0	4.18	1.78	0.9	13.76	0.12	0.09	0.12	0.25
XLOC_042915	chr11:69886872-69892893	+	0	0.01	0	0	0	0	0	0	0	0	0.01	0.02	0	0	0	0.49	0.03	0.67	0.34	0.35	3.46	0.24	0.17	0.17	0.26
XLOC_042924	chr11:69904321-69907999	+	0	0.05	0.01	0.05	0	0	0	0	0	0	0	0	0	0.06	0	0.17	0.03	0.45	0.43	0.38	4	0.25	0.17	0.38	0.21
XLOC_042944	chr11:69947630-69962515	+	0	0	0	0	0	0	0	0	0.02	0	0	0	0.26	0.68	0	1.06	1.33	0.29	1.07	0.03	4.56	0.03	0.13	0.13	0.09
XLOC_042955	chr11:69971915-70013041	+	0	0	0	0	0	0	0	0	0	0.06	0	0	0	0.5	0	1	1.29	0.12	0.1	0.27	3.2	0	0	0	0.06
XLOC_042977	chr11:69998431-70011506	+	0	0.01	0	0	0	0	0	0	0.01	0	0	0	0.78	1.35	0	1.64	2.44	0.49	1.02	0.41	9.01	0.21	0.07	0.11	0.28
XLOC_042984	chr11:70007843-70019874	+	0	0.01	0	0.06	0	0	0	0	0.01	0	0	0	0.37	1.24	0.01	1.35	1.41	0.47	0.79	0.31	8.33	0.18	0.04	0.18	0.04
XLOC_042999	chr11:70043421-70083035	+	2.02	2.9	1.65	1.24	0	0	0	0	0.63	0	0	0	0	0	0	0	0.05	0	0	0	0.09	0.02	0.04	0	0
XLOC_043009	chr11:70079683-70095927	+	6.54	6.85	4.93	3.18	0.03	0	0	0	1.01	0.08	0.17	0	0.21	0	0	0	0.34	0.08	0	0	0.04	0.02	0	0	0.08
XLOC_043026	chr11:70106539-70114133	+	0.25	0.08	0	0.58	0	0	0	0	0.12	0	0	0	0	0	0	0	0	0	0	0	0	0	0	0	0
XLOC_043029	chr11:70115267-70131638	+	0.33	0.3	0.43	0.5	0	0	0	0	0.23	0	0.07	0.11	0.4	0.06	0	0	0.3	0	0	0	0	0	0	0	0.07
XLOC_044857	chr11:128761857-128769415	+	0	0	0.01	0.02	0	0	0	0	0	0.02	0	0	0	0.01	0	0.12	0.68	0.46	0.9	1.12	1.79	0.12	0.26	0.15	0.65
XLOC_044871	chr11:128788035-128792111	+	0	0	0	0	0	0	0	0	0	0.02	0	0.02	0.03	0.01	0	0.17	0.96	0.44	1.02	0.44	1.49	0.07	0.09	0.11	0.11
XLOC_044898	chr11:129176450-129354310	+	0.26	0.35	0.56	0.4	0.01	0	0	0	0.23	0	0	0	0.06	0.1	0.03	0	1.92	0.25	2	0.1	1.05	0.07	0.02	0.1	0.09
XLOC_044903	chr11:129185829-129187155	+	1.51	1.66	0.18	0.37	0	0	0	0	0.17	0	0.03	0	0.29	0.5	0	0.01	0.35	0.05	0	0.13	0.1	0.05	0.1	0.13	0.05
XLOC_044905	chr11:129196201-129262629	+	3.17	4.06	3.26	4.01	0.02	0	0	0	1.18	0.01	0.02	0	0.46	0.64	0.02	0.01	9.89	0.8	11.05	1.03	4.65	1	0.41	0.28	0.71
XLOC_044924	chr11:129227960-129244660	+	0.23	0.32	0.58	0.62	0	0	0	0	0.08	0	0	0	0	0.04	0	0	0	0.19	0	0	0.23	0.6	0.26	0.14	0.3
XLOC_044946	chr11:129308217-129314700	+	0.86	0.99	2.05	2.16	0.01	0	0	0	0.64	0	0.06	0	0.14	0.24	0.01	0.01	5.01	0.53	7.21	0.28	3.75	0.24	0.15	0.15	0.22
XLOC_044951	chr11:129326745-129419377	+	1.71	2.35	1	1.29	0.01	0	0	0	0.42	0	0.01	0.02	0.41	0.59	0.01	0.03	7.98	0.15	1.46	0.31	0.64	0.08	0.1	0.15	0.14
XLOC_045010	chr11:129489387-129580751	+	0.1	0.16	0.54	0.63	0	0	0	0	0.17	0	0.02	0	0	0	0.01	0	2.95	0	0	0	0.05	0.05	0.04	0	0.08
XLOC_045050	chr11:129608466-129620522	+	0	0	0.01	0	0	0	0	0	0	0	0	0	0	0	0	0	1.27	0	0	0	0	0	0	0.03	0.02
XLOC_045075	chr11:129730305-129732694	+	67.14	87.49	23.38	24.95	0.03	0	0	0	3.48	0.93	0.01	0.01	96.27	9.76	0.05	0.19	4.82	1.12	0.09	0.12	0.7	0.5	0.99	0.78	0.9
XLOC_045082	chr11:129765593-129767389	+	0.09	0.24	0.14	0.09	0	0	0	0	0.27	0.46	0.1	0.51	1.14	0.02	0.15	0.4	1.27	0.09	0	0	0	0.03	0.11	0.1	0.1
XLOC_045120	chr11:129949206-129975754	+	2.02	2.75	2.4	2.37	0	0	0	0	0.69	1.56	1.35	0.13	1.73	0.97	1.18	0.47	1.43	0.31	0.34	1.29	0.25	0.08	0.03	0.03	0.14
XLOC_045156	chr11:130019301-130022384	+	1.14	1.51	1.17	0.9	0	0	0	0	0.09	1.06	0.4	0.16	1.04	0.34	0.7	0.32	0.85	0	0.37	0	0	0.04	0.03	0.04	0.09
XLOC_045168	chr11:130039296-130052223	+	4.67	5.7	5.31	5.64	0.01	0	0.01	0	2.25	0.1	3	0.01	9.44	1.83	1.42	0.91	9.26	0.46	0.82	2.29	0.96	0.38	0.23	0.14	0.28
XLOC_045179	chr11:130073751-130075612	+	3.64	6.53	6.09	7.2	0.02	0	0.09	0	2.92	0.07	5.66	0	13.99	2.77	1.28	1.52	6.3	1.22	3.47	1.84	4.94	0.11	0.23	0.07	0.24
XLOC_045186	chr11:130091727-130095567	+	2.94	3.49	2.56	3.32	0	0	0	0	0.85	0.03	0.77	0	3.34	1.4	0.24	0.18	7.72	0.41	0.99	0.66	1.83	0.18	0.18	0.45	0.17
XLOC_045188	chr11:130114565-130119460	+	0.15	0.19	0.12	0.11	0	0	0	0	0.14	0	0.11	0	0.2	0.2	0.03	0.01	0.67	0.07	0.34	0.69	0.65	0.06	0.03	0.04	0.02
XLOC_045190	chr11:130131103-130135166	+	0.44	0.52	0.36	0.5	0	0	0	0	0.46	0.11	0.06	0	1.1	0.26	0	0.06	1.83	0.29	0.36	0.39	0.43	0.07	0.04	0.08	0.07
XLOC_045193	chr11:130137134-130141809	+	0.26	0.35	0.14	0.43	0	0	0	0	0.28	0.02	0.05	0	0.63	0.25	0.02	0.01	1.47	0.18	0.18	0.37	0.43	0.07	0.03	0.08	0.09
XLOC_045195	chr11:130184269-130197248	+	1.41	1.76	1.67	0.88	0.01	0.04	0	0.04	0.48	2.18	0.58	0.42	7.54	0.46	1.8	0.71	2.88	0.46	1.74	0.09	1.4	0.11	0.26	0.42	0.26
XLOC_045198	chr11:130189791-130196230	+	0.18	0.21	0.12	0.1	0	0	0	0	0.1	0.29	0.1	0	0.81	0.05	0.47	0.02	0.31	0	0.14	0.07	0.18	0.01	0.02	0.03	0
XLOC_045460	chr11:1256712-1275295	-	0.15	0.04	0.15	0	0	0	0	0	0.12	0.09	0.12	0.13	0.27	0.12	0	0.02	0.23	0.11	1.49	0.11	1.04	0.02	0.06	0	0.15
XLOC_045469	chr11:1273036-1273383	-	0	0	0.15	0	0	0	0	0	0	0	0	0	0	0	0	0	0	0	0	0	0.71	0	0	0	0
XLOC_045477	chr11:1287006-1290080	-	1.37	2.34	0.83	1.08	0.02	0.03	0	0	0.55	0.84	0.24	0.58	1.37	0.45	0.12	0.29	0.74	0.44	2.06	0.67	0.98	0.03	0.08	0.03	0.11
XLOC_045479	chr11:1288426-1290292	-	2.05	3.61	2.08	2.3	0	0.11	0	0.03	1.26	0.77	1	1.6	2.5	0.61	0.1	0.54	1.58	0.3	3.01	0.77	1.35	0.06	0.41	0.27	0.32
XLOC_045480	chr11:1293554-1294559	-	1.33	1.58	0.86	0.86	0	0.05	0	0	0.4	0.82	0.45	0.91	0.81	0.22	0.24	0.29	0.49	0.36	1.71	0.69	0.7	0.04	0.06	0.08	0
XLOC_045488	chr11:1315432-1315801	-	5.93	10.09	9.89	12.82	0	0	0	0	4.19	8.81	7.44	12.26	0.93	2.78	4.05	3.12	7.44	4.1	27.42	16.38	12.43	0.31	1.98	1.42	2.68
XLOC_045493	chr11:1328130-1341039	-	1.22	1.66	1.01	1.17	0.03	0.04	0.05	0.03	0.71	2.2	1.17	1.93	3	0.53	1.56	1.02	1.05	0.12	1.51	1.44	0.59	0.06	0.16	0.1	0.26
XLOC_045498	chr11:1356078-1377044	-	0.54	0.47	1.38	1.77	0.01	0	0	0.05	1.34	0	0.13	2.55	2.39	0.03	0.31	0.26	1.06	0	0	0.15	0.18	0.04	0.44	0.19	0.13
XLOC_045504	chr11:1372364-1375340	-	0	0	0	0	0	0	0	0	0	0	0	0	2.31	0	0	0	0	0.05	0	0	0	0	0	0	0
XLOC_045513	chr11:1449167-1450737	-	0	0.06	0	0	0	0	0	0	0.01	0	0	0	0	0	0	0	0.02	0	0.72	0.05	0.25	0	0	0	0.03
XLOC_045514	chr11:1472731-1475397	-	0.21	0.34	0.06	0.07	0	0	0	0	0.04	0.04	0.03	0.06	0.14	0.23	0.03	0.03	0.15	0.01	0.69	0.26	0.88	0.01	0.01	0.08	0.01
XLOC_045534	chr11:1517337-1521945	-	0.26	0.36	0.3	0.25	0	0	0	0.01	0.08	0.28	0.22	0.35	0.29	0.15	0.1	0.06	0.34	0.17	0.97	0.75	1.22	0.08	0.07	0.07	0.11
XLOC_045539	chr11:1527489-1543567	-	0.52	0.58	0.45	0.47	0	0.02	0.01	0.01	0.21	0.43	0.26	0.67	0.61	0.24	0.39	0.23	0.49	0.14	0.99	0.81	1.01	0.05	0.1	0.11	0.18
XLOC_045540	chr11:1527566-1531741	-	0.11	0.14	0.12	0.08	0	0.01	0	0	0.08	0.17	0.04	0.1	0.08	0.07	0.06	0.02	0.12	0.08	0.57	0.37	0.51	0.03	0.01	0.06	0.04
XLOC_045595	chr11:1786497-1790477	-	0	0.23	2.37	1.42	0	0	0	0	0.26	0	0	0	0	0	0	0	0.09	0	0.37	0	0.09	0	0	0	0
XLOC_045596	chr11:1786962-1787372	-	0	0	0	0	0	0	0	0	0	0	0	0	0	0	0	0	0	0	0	0	0	0	0	0.61	0
XLOC_045600	chr11:1816850-1818612	-	0.66	0.98	3.89	3.5	0.03	0	0	0	1.11	0	0	0	0.13	0.03	0	0	0	0	0	0.16	0	0	0	0	0
XLOC_045601	chr11:1817412-1818094	-	1.53	1.46	2.72	2.21	0.11	0	0	0	1.91	0	0	0	0	0.03	0	0	0.07	0	0	0	0.06	0.03	0	0.08	0.08
XLOC_045612	chr11:1849907-1852609	-	0.13	0.15	0.41	0.35	0.01	0	0.02	0	0.13	0.08	0	0.02	0.12	0	0.62	0.43	0.02	0	0	0	0.04	0	0.02	0.01	0
XLOC_045614	chr11:1854000-1855622	-	0.1	0.09	0.33	0.34	0	0	0	0	0.08	0	0.09	0	0.04	0	0.48	0.5	0.11	0	0	0	0.03	0	0.03	0	0
XLOC_045620	chr11:1883414-1885196	-	0	0	0.01	0.02	0	0	0	0	0.01	0	0.04	0.33	0	0.01	0.97	0.01	0.02	0.02	0.2	0.04	0.35	0.03	0	0.09	0.04
XLOC_045621	chr11:1905798-1907781	-	0.02	0	0.03	0.05	0	0	0	0	0	0	0	0.02	0	0	0	0.06	0	0.12	0.08	1.62	0.59	0.27	0.87	1.2	1.46
XLOC_045626	chr11:2016394-2019060	-	0.21	0.22	7.08	6.71	0.25	0.02	0.07	18.7	5.56	0.35	1.16	494.78	21.02	3.65	29.9	0.14	24.38	53.89	55.54	5.02	97.17	0.62	0.97	8.55	5.71
XLOC_045631	chr11:2062798-2064921	-	0	0.06	0	0	0	0	0	0	0.01	0	0.02	0	0	0.01	0	0.17	0	0.28	0	1.65	0.69	0.14	0.59	0.98	1.13
XLOC_045633	chr11:2065951-2084591	-	0.03	0.06	0.08	0.07	0	0	0	0	0	0	0	0	0.02	0.02	0	0.47	0.01	0.26	0.14	2.74	1.38	0.86	2.1	4.99	4.32
XLOC_045649	chr11:2104723-2117442	-	0	0	0	0	0	0.13	0	0.02	0	5.39	0	0.19	0.02	0	0.02	0.02	0	0	0.03	0.15	0	0.02	0.03	0.09	0.05
XLOC_045659	chr11:2134080-2210469	-	0.12	0.25	0.59	0.77	0	0	0	0	0.5	0	0	0	0	0.26	0	0	0	0	0	0	0	0	0	0.14	0.05
XLOC_045716	chr11:2237595-2246028	-	0.85	1.09	0.55	0.79	0.01	0	0	0	0.7	0	0	0	0	0.97	0	0.01	0.01	0	0	0.06	0.12	0.03	0.04	0.11	0.04
XLOC_045718	chr11:2247981-2255054	-	0.78	0.93	0.75	0.74	0.01	0	0	0	0.43	0	0	0	0	0.7	0	0	0.01	0	0	0.13	0.07	0.01	0.01	0.12	0.07
XLOC_045719	chr11:2255190-2399232	-	7.4	9.36	4.23	4.18	1.06	3.53	2.53	4.77	3.67	3.12	3.97	8.45	4.97	3.22	1.49	0.64	5.54	2.65	7.28	1.81	7.87	0.74	1.35	0.98	1.22
XLOC_045733	chr11:2312291-2313882	-	0	0	0	0	0	0	0	0	0	0	0	0	0	0	0	0.25	0	1.87	0.74	0.81	2.73	0.39	0.41	1.71	1.28
XLOC_045770	chr11:2387791-2389647	-	0.26	0.41	0.22	0.4	0	0	0	0	0.15	0.29	0.43	0.46	0.25	0.13	0.03	0.09	0.06	0.05	0.45	0.1	0.76	0.03	0.1	0.04	0.08
XLOC_045788	chr11:2530305-2538019	-	0	0	0	0	0	0	0	0.09	0	0	0.06	6.34	0	0	0	0	0	0.11	0.28	0.38	0.04	0	0	0.06	0
XLOC_045796	chr11:2604804-2606128	-	1.28	1.65	0.24	0.37	0	0	0	0	0.2	0	0	0.13	0	0.01	0	0.03	0	0.08	0.1	0.17	0.65	0.04	0.04	0.17	0.04
XLOC_045797	chr11:2610068-2720739	-	1.6	2.19	0.77	0.71	0.14	0.15	0.08	0.14	0.88	0.13	0.12	0.24	0	0.31	0.38	0.11	0	0.04	0.39	0.19	0.42	0.04	0.1	0.13	0.13
XLOC_045798	chr11:2625217-2644501	-	1.41	2.19	0.64	0.84	0.01	0	0	0	0.68	0	0.09	0.16	0	0.14	0.01	0	0	0.09	0.5	0.3	0.26	0.02	0.01	0.1	0.03
XLOC_045799	chr11:2628326-2662287	-	1.45	1.98	0.76	0.82	0	0	0	0	0.61	0.08	0.03	0.06	0	0.37	0	0	0	0	0.49	0.52	0.57	0.03	0.06	0.05	0.08
XLOC_047463	chr11:64877392-64878942	-	0.22	0.33	0.43	0.31	0	0	0	0	0.02	0.39	0.22	0	1.69	0.66	0.23	0.06	0.11	0	0	0	0	0	0	0.05	0
XLOC_047478	chr11:64910823-64943625	-	0	0.3	0.53	0	0	0	0	0	0.23	0	0	0	0	1.57	0.2	0	0.47	0	0	0.4	0	0	0	0	0
XLOC_047482	chr11:64915997-64930206	-	0.07	0.12	0.23	0.43	0	0.12	0	0	0.12	0.1	0.07	0.08	0	3.53	0.25	0.02	0.19	0	0	0.05	0	0.06	0.22	0	0.03
XLOC_047494	chr11:64932331-64947155	-	5.09	6.95	3.6	3.74	0.01	0.05	0.15	0.03	2.15	3.95	3.6	2.77	1.93	0.56	1.71	1.64	8.8	0.11	0.16	0.48	0.8	0.04	0.12	0.08	0.17
XLOC_047504	chr11:64944190-64946096	-	8.18	10.22	5.48	6.83	0.01	0.05	0	0	3.1	4.88	5.55	3.01	2.72	0.88	2.47	2.13	13.44	0.72	0.23	0.51	0.96	0.19	0.31	0.48	0.29
XLOC_047511	chr11:65071079-65082428	-	0.6	0.84	0.83	1.07	0.01	0.18	0	0.04	0.45	9.61	0.83	2.36	0.29	0.61	2.05	0.48	2.46	0.7	0.84	0.48	1.38	0.15	0.23	0.82	0.47
XLOC_047513	chr11:65078915-65081117	-	0.03	0.04	0	0.12	0	0	0	0.06	0	0.31	0	0.12	0.14	0.03	0.28	0	0.51	0.07	0	0	0	0.02	0.06	0	0.08
XLOC_047516	chr11:65138007-65143313	-	2.74	3.61	1.67	2.16	0.06	0.04	0	0.27	0.85	0.8	0.21	1.86	2.47	1.9	0.7	0.17	10.04	0.88	2.25	0.84	2.65	0.07	0.16	0.24	0.12
XLOC_047519	chr11:65180789-65190249	-	17.52	21.06	11.97	13.23	0.13	0.47	0.03	0.46	4.67	16.84	1.6	11.02	6.27	8.87	6.48	1.04	14.97	1.24	4.24	4.33	1.73	1.62	3.36	3.58	5.8
XLOC_047520	chr11:65225823-65251128	-	6.85	10.92	3.17	2.21	0.02	0.07	0	0	0.27	0.58	0	0.27	0.66	0.05	0.07	0.05	13.64	0.28	0.27	0.25	0.04	0.16	0.56	0.48	1.16
XLOC_047527	chr11:65235097-65240117	-	14.25	17.63	4.84	5.23	0.01	0.06	0.02	0.02	0.86	1.84	0.14	0.54	1.29	0.47	0.48	0.1	25.13	0.31	0.57	1.46	0.11	0.44	0.77	0.68	1.89
XLOC_047531	chr11:65241972-65280702	-	3.06	3.04	2.76	2.62	0	0	0	0	1.61	2.38	0.55	1.41	4.01	0.23	0.64	0.45	1.8	0.21	0	0.13	0	0.11	0	0.85	0.53
XLOC_047532	chr11:65242364-65256370	-	6.54	7.88	5.74	5.85	0.03	0.08	0.02	0.07	2	6.06	0.79	7.39	5.02	0.79	1.72	1.38	4.76	0.23	0.72	0.71	0.05	0.48	0.47	1.11	1.69
XLOC_047533	chr11:65243694-65282811	-	12.94	16.32	11.73	10.99	0.18	1.14	0.03	0.13	4.23	14.89	1.21	4.78	5.52	2.28	2.62	1.36	8.59	0.55	1.04	0.99	0.42	0.51	0.99	1.08	1.39
XLOC_047539	chr11:65252894-65281105	-	0.21	0.4	0.12	0.14	0	0	0	0.03	0.07	0.37	0.09	0.58	0.17	0.04	0	0.09	0.3	0.08	0	0.13	0	0.03	0.1	0.13	0.18
XLOC_047541	chr11:65258519-65261054	-	1.85	2.08	0.82	0.58	0	0.1	0	0	0.32	2.5	0.12	0.93	0.4	0.38	0.68	0.3	3.51	0.01	0.03	0.37	0.02	0.17	0.33	0.29	0.83
XLOC_047547	chr11:65265201-65288709	-	8.92	13.92	6.96	9.05	0.15	0.06	0.03	0.07	7.14	2.35	0.96	3.21	9.52	4.56	3.82	0.86	7.19	2.82	13.09	39.9	12.55	0.45	0.45	0.55	1.19
XLOC_047550	chr11:65274437-65285943	-	0.99	1.06	0.8	0.73	0	0.04	0	0	0.39	0.39	0.03	0.07	0.29	0.23	0.09	0.02	0.97	0.17	0.05	0.55	0.02	0.15	0.51	0.48	0.88
XLOC_047557	chr11:65316417-65318111	-	2.07	2.56	2.38	1.38	0.02	0.07	0.13	0.12	1.17	0.72	10.04	8.45	5.23	0.71	0.44	0.28	3.99	1	6.75	1.01	9.15	0.1	0.08	0	0
XLOC_047565	chr11:65334085-65334793	-	2.12	2.65	1.7	2.04	0.09	0	0	0.05	0.82	0.51	0.63	0.85	2.28	0.83	0.55	0.13	1.99	0.23	1.03	0.75	0.89	0.02	0.14	0.06	0.06
XLOC_047566	chr11:65335417-65336682	-	7.54	9.84	8.34	8.47	0.15	0.09	0.1	0.06	4.08	2.88	2.45	4.03	11.56	4.19	2.8	0.83	5.67	1.99	4.37	0.78	4.33	0.28	0.46	0.34	0.4
XLOC_047568	chr11:65337943-65339787	-	0.17	0.35	0.31	0.45	0	0	0	0.06	0.41	0.17	0	1.48	0.15	0.04	0.18	0.13	0.28	0	0	0.06	0.07	0.05	0	0.32	0.33
XLOC_047572	chr11:65363549-65364482	-	0.06	0.09	0.06	0.1	0.02	0	0	0	0.04	0.18	0	0	0.08	0.02	0	0	0.18	0	0.62	0.03	0.46	0.01	0	0	0.04
XLOC_047586	chr11:65489580-65492789	-	1.84	2.13	0.94	1.5	0.03	0	0	0	0.8	0.15	0.11	0.07	0.03	0.04	0.06	0.1	0.11	0.54	1.33	1.72	2.29	0.12	0.24	0.88	0.23
XLOC_047587	chr11:65491723-65521628	-	0.03	0.08	0	0.17	0	0	0	0	0.03	0	0	0	0	0.06	0	0	0	0.36	0.72	0.42	0.75	0	0.11	0	0
XLOC_047589	chr11:65495307-65507057	-	0.16	0.14	0.04	0.07	0	0	0	0	0.06	0.03	0.01	0	0.02	0.02	0	0.03	0.01	0.34	1.45	1.36	1.7	0.02	0.07	0.15	0.14
XLOC_047590	chr11:65495649-65497815	-	0.06	0.06	0.01	0.03	0	0	0	0	0.05	0.02	0	0	0	0.03	0	0.01	0	0.17	0.79	1.2	0.71	0.01	0	0.04	0.02
XLOC_047597	chr11:65511003-65534526	-	0.27	0.2	0.06	0.15	0.01	0.01	0.01	0	0.1	0.14	0.08	0.05	0.15	0.03	0.04	0.05	0.03	0.22	1.33	1.43	0.97	0.04	0.01	0.05	0.03
XLOC_047598	chr11:65514138-65533968	-	0.25	0.33	0.09	0.15	0	0	0	0	0.09	0.14	0.05	0.03	0.09	0.1	0.01	0.09	0.03	0.5	2.78	1.88	2.2	0.04	0.06	0.1	0.06
XLOC_047605	chr11:65527552-65554409	-	1.18	1.56	0.73	0.61	0	0	0	0	0.49	0	0.04	0	0.85	0.25	0	0.06	0.24	0.15	0.01	0.2	0.18	0.04	0.08	0.1	0.06
XLOC_047612	chr11:65536285-65538292	-	0.11	0.81	0.17	0.14	0	0	0	0	0.15	0.56	0.46	0.07	0.17	0.08	0	0.51	0	0.09	1.74	1.69	1.25	0	0	0.09	0
XLOC_047615	chr11:65539793-65567801	-	2.38	2.94	1.67	1.96	0.04	0.12	0.19	0	0.58	3.24	2.12	0.33	1.47	1.24	0.8	0.35	0.45	0.55	1.19	1.79	1.34	0.09	0.16	0.19	0.27
XLOC_047622	chr11:65556526-65609750	-	5.58	6.88	4.44	4.07	0.05	0.68	0.02	0.11	3.08	9.01	3.46	7.5	4.56	3.41	6.33	2.11	4.22	1.34	3.52	2.17	4	0.45	0.82	1.29	0.92
XLOC_047672	chr11:65676386-65681743	-	0.03	0.06	0.11	0.03	0	0.34	0	0	0.08	19.54	0.04	0.34	0.15	0.05	0.09	0.04	0.1	0	0	0	0.06	0.01	0	0.16	0.24
XLOC_047677	chr11:65717041-65728487	-	0.52	0.65	1.43	1.03	0	0	0	0	0.39	0.68	0.11	1.1	1.42	0.2	0.56	0	0.95	0	0.09	0.59	0	0.07	0	0.1	0.51
XLOC_047678	chr11:65721833-65725531	-	0	0.03	0.25	0.04	0	0	0	0	0.22	0.34	0	0.04	0.81	0.02	0.16	0.14	0.54	0	0.21	0.04	0	0.02	0.08	0.21	0.16
XLOC_047682	chr11:65748537-65753529	-	0.09	0.12	0.34	0.25	0	0	0	0	0.05	0.2	0.09	0.05	0.43	0.05	0.02	0.05	0.61	0.01	0.03	0.12	0.05	0	0.01	0.03	0.1
XLOC_047686	chr11:65753882-65759071	-	2.76	5.33	4.52	2.72	0.03	0	0.11	0	0.99	1.39	0.92	0.28	5.38	0.99	0.22	0.28	2.77	0	0.43	0.91	0.59	0.03	0	0	0.45
XLOC_047689	chr11:65756270-65760858	-	10.09	14.41	12.33	14	0.02	0.06	0.02	0.04	3.56	4.31	2.78	1.08	22.08	5.33	0.67	0.91	15.59	0.41	0.99	0.62	1.01	0.1	0.22	0.38	0.31
XLOC_047702	chr11:66012165-66066306	-	4.62	5.47	4.76	3.79	0.24	0.19	0.06	0.24	4.8	1.92	0.92	11.44	5.43	1.54	1.6	1.59	1.69	0.68	8	0.48	3.98	0.07	0.23	0.47	0.3
XLOC_047710	chr11:66026802-66029380	-	0.13	0.53	0.18	0.44	0	0	0	0	0.41	0.51	0.12	0.5	0.64	0.1	0.02	0.06	0.16	0.05	0.45	0.04	3.08	0	0.02	0.05	0
XLOC_047717	chr11:66035338-66036974	-	1.31	1.17	2.08	2.41	0.08	0	0.05	0	1.28	1.27	0.13	0.85	1.19	0.45	0.32	0.07	1.46	0	0.2	0.31	0.06	0.07	0.28	0.25	0.52
XLOC_047735	chr11:66117915-66124235	-	1.52	1.89	1.73	2.25	0.05	0	0	0	0.8	1.4	0.14	0.07	4.61	4.31	0.21	0.1	5.48	0.17	0.29	0.2	0.31	0.05	0.1	0.04	0.05
XLOC_047737	chr11:66119374-66128413	-	5.19	7.22	6.93	6.43	0.06	0.12	0.02	0.01	4.44	9.69	1.51	0.23	18.67	12.02	1.47	0.35	14.76	0.33	0.38	0.7	0.64	0.09	0.16	0.09	0.15
XLOC_047756	chr11:66219348-66247710	-	7.36	10.02	7.53	7.79	0.61	1.27	0.26	0.56	6.21	12.51	3.26	5.3	16.24	3.92	8.3	2.27	9.13	0.68	2.06	1.51	1.56	0.24	0.75	0.62	0.91
XLOC_047782	chr11:66302521-66347406	-	60.95	76.89	46.18	47.67	0.27	0.49	0.68	0.22	16.34	24.89	19.73	15.05	66.87	27.13	4.73	3.19	54.71	2.38	6.66	1.44	4.58	0.13	0.74	0.72	0.69
XLOC_048037	chr11:68594202-68606037	-	6.8	6.96	4.98	5.9	0.03	0	0	0	3.25	1.54	0.11	1.1	5.7	2.72	2.14	0.7	3.27	0.31	1.04	1.06	0.71	0.08	0.14	0.04	0.16
XLOC_048057	chr11:68628209-68658681	-	0.38	0.34	0.47	0.36	0.02	0	0	0.01	0.33	0.55	0.38	0.1	0.68	0.47	0.24	0.17	0.73	0.13	0.34	0.26	0.41	0.01	0.06	0.11	0.09
XLOC_048061	chr11:68634389-68655549	-	0.8	0.61	1.1	0.79	0.01	0	0	0	0.57	1.6	0.88	0.6	4.1	2.37	1.11	0.52	3.02	0.46	1.19	1.88	1.31	0.13	0.09	0.36	0.27
XLOC_048063	chr11:68643863-68644749	-	0.12	0.27	0.3	0.34	0	0	0	0	0.18	0.45	0.07	0	0.95	0.65	0.22	0.15	0.79	0.21	0.3	0.47	0.8	0.05	0	0.14	0.14
XLOC_048066	chr11:68648768-68655684	-	0.81	1.03	0.64	1.06	0	0	0	0	0.56	1.75	0.51	0.2	2.09	1.01	0.93	0.35	1.49	0.17	0.59	0.61	1.6	0.06	0.06	0.24	0
XLOC_048099	chr11:68709251-68710259	-	0	0	0	0	0	0	0	0	0	0	0	0	0	0	0	0	0	0	0.48	0	1.94	0	0	0	0
XLOC_048125	chr11:68804387-68808415	-	0.03	0.05	0.02	0.12	0	0	0	0	0	0.04	0	0.59	0	0	0	0	0	0.07	0	0.05	0.03	0.04	0	0.76	1.32
XLOC_048128	chr11:68815377-68816628	-	0.04	0.02	0.15	0.07	0	0	0	0	0.19	0.14	0.19	0.43	0.26	0	0.17	0.66	0.93	0	0.04	0	0	0	0.1	0.2	0.28
XLOC_048130	chr11:68886064-68890719	-	0.88	1.28	1.38	1.29	0	0	0	0	0.12	0.04	0	0.01	0.09	0.09	0.09	0.03	0.71	0	0.04	0	0.01	0	0.01	0.03	0
XLOC_048132	chr11:68914640-68935908	-	0	0	0	0	0	0	0	0	0	0	0.02	0.03	0	0	0	0.04	3.7	0.01	0	0	0	0.05	0.04	0.11	0.08
XLOC_048142	chr11:68927803-68952646	-	0	0	0	0	0	0	0	0	0	0	0	0	0	0	0	0	0.88	0	0	0	0	0	0	0	0
XLOC_048156	chr11:68965986-68983120	-	0	0	0	0	0	0	0	0	0	0	0	0	0	0	0	0	0	0.3	0	0.5	0.69	0	0.04	0.21	0.21
XLOC_048167	chr11:68996228-68999338	-	1.09	1.05	1.5	1.5	0.01	0	0.03	0	0.55	0.01	0.03	0.14	0.42	0.06	0	0	0.24	0	0	0	0.04	0	0.01	0.02	0.03
XLOC_048177	chr11:69025172-69054358	-	0	0.04	0.12	0.13	0	0	0	0	0.02	1.21	0	0.05	0	0.01	0	0.05	5.28	0.02	0	0.08	0.05	0.06	0.09	0.23	0.13
XLOC_048183	chr11:69046192-69048941	-	0.06	0.57	0.04	0.09	0	0	0	0	0	0.27	0.14	0	0	0	0.01	0.08	1.3	0.7	0.11	1.34	2.09	0.04	0.56	1.19	1.18
XLOC_048184	chr11:69054560-69156408	-	0.01	0.03	0.08	0.08	0	0.03	0	0.01	0.02	1.21	0	0.23	0	0.01	0	0.01	2.48	0.01	0	0.02	0	0.02	0	0.07	0.04
XLOC_048187	chr11:69060047-69061490	-	0.58	0.64	1.61	1.47	0	0	0	0	0.18	1.69	0	0.24	0	0	0	0.05	3.55	0	0	0	0.04	0.04	0	0.15	0.18
XLOC_048211	chr11:69199344-69202360	-	0	0	0	0	0	0	0	0	0	0	0	0	0	0	0	0	0.68	0	2.29	0	0	0	0	0	0
XLOC_048214	chr11:69220338-69235464	-	0.6	0.82	0.94	0.94	0	0.03	0.03	0	0.34	2.82	0.1	0.56	0.86	0	0.03	0.53	4.52	0	0.04	0	0	0.01	0.02	0.03	0
XLOC_048219	chr11:69238218-69252039	-	0.83	1.08	0.94	0.9	0.01	0	0	0	0.38	0.53	0	0.02	2.59	0.06	0	0.14	0.84	0.1	0.69	0.33	0.19	0.01	0.01	0.02	0.01
XLOC_048223	chr11:69244837-69273402	-	0.13	0.24	0.23	0.35	0	0	0	0	0.1	0.21	0	0	0.15	0.02	0	0.05	0.15	0	0.87	0.09	0.12	0.02	0	0.06	0
XLOC_048225	chr11:69252250-69259609	-	1.13	1.22	1.3	1.19	0.02	0.03	0	0	0.53	3.51	0.02	0	2.98	0.05	0.02	0.16	1.57	0.06	0.5	0.3	0.2	0.04	0.04	0.19	0.12
XLOC_048239	chr11:69290201-69296371	-	3.99	4.7	21.92	25.09	0.09	0	0	0	8.85	0.01	0	0	0.08	36.64	0.1	0.04	1.48	1.68	0.05	0.19	0.1	0.01	0.02	0.04	0.03
XLOC_048250	chr11:69316509-69332877	-	1.03	1.58	14.59	14.68	0.05	0	0	0	4.74	0.01	0.01	0.01	1.82	1.13	0	0.02	0	0.4	1	0.37	0.06	0.04	0.02	0.1	0.1
XLOC_048277	chr11:69413912-69417849	-	0.05	0	0.48	0.55	0	0	0	0	0.02	0.03	0	0	0.05	0	0	0.05	0.32	0	0	0.06	0	0.01	0	0.02	0
XLOC_048288	chr11:69449866-69455776	-	1.1	1.52	3.12	3.32	0.06	0.22	0	0.03	1.93	4.23	0.19	0.66	0.91	0.25	0.26	0.31	1.32	0.05	0.21	0.32	0.05	0.08	0.09	0.19	0.14
XLOC_048318	chr11:69655899-69656633	-	0	0	0	0	0	0	0	0	0	0	0	0	0	0	0	0	0	0.08	0	0.69	0	0	0.12	0.3	0.16
XLOC_048324	chr11:69686281-69687190	-	0	0.03	0	0	0	0	0	0	0	0	0	0	0	0.02	0	0.13	0	0	0	0.81	0.5	0.03	0.04	0.54	0.31
XLOC_048349	chr11:69829788-69831641	-	0	0	0	0	0	0	0	0	0	0	0	0	0	0	0	0.33	0	0.07	0.03	0.07	0.31	0.18	0.76	0.18	0.4
XLOC_048350	chr11:69844517-69867146	-	0	0.01	0	0	0	0	0	0	0	0.89	0.04	0.02	0	0.2	0	1.04	1.67	1.1	1.32	0.71	0.49	0.49	0.76	1.01	1.22
XLOC_048353	chr11:69851485-69881656	-	0	0	0	0	0	0	0	0	0	0	0	0	0	0	0	0	0	0	0.52	0	0	0.05	0	0	0
XLOC_048359	chr11:69858113-69859714	-	0	0.02	0	0	0	0	0	0	0	0.17	0	0	0.06	0.14	0	0.03	0.61	0.27	0.63	0.43	0.17	0.14	0.29	0.51	0.99
XLOC_048369	chr11:69876287-69895075	-	0.36	1	0.11	0.1	0	0	0	0	0.09	0	0.02	0	0.38	4.31	0.02	0.01	0.71	0.35	0.02	0.14	0.47	0	0.02	0.01	0.02
XLOC_048387	chr11:69918061-69926092	-	0	0	0	0	0	0	0	0	0	0	0.02	0.05	0	0.18	0	0.44	0.56	0.06	0	0.09	0.46	0.23	0.29	0.12	0.39
XLOC_048407	chr11:70018917-70021555	-	0.09	0.03	0.07	0	0	0	0	0	0.02	0	0	0	0.38	0.03	0	0	0	6.4	0.28	0.05	2.41	0.05	0.16	0	0
XLOC_048416	chr11:70080890-70100570	-	0.52	1.61	0.42	0.82	0	0	0	0	0.65	0	0	0	1	0	0	0	0	0	0	0.13	0	0	0	0	0
XLOC_048417	chr11:70081450-70100858	-	0	0.75	0	0	0	0	0	0	0	0	0	0	0	0	0	0	0	0	0	0	0	0	0	0	0
XLOC_048418	chr11:70083879-70173704	-	52.33	67.74	47.59	50.3	0.5	0.18	0.1	0.09	29.28	1.97	4.65	5.51	34	6.95	2.53	0.89	21.13	1.81	1.99	0.34	1.56	0.13	0.56	0.68	0.73
XLOC_048432	chr11:70101071-70109569	-	0.7	1.36	1.11	1.46	0	0	0	0	0.47	0	0	0	4.28	0	0	0	0.2	0	0.03	0.09	0	0.01	0	0.03	0.07
XLOC_048433	chr11:70103052-70114159	-	1.84	1.58	1.43	2.54	0	0	0	0	0.53	0.1	0	0	0	0.13	0.07	0.05	0.41	0.1	0	0	0	0.06	0	0.19	0.1
XLOC_050214	chr11:128807832-128812770	-	0.5	0.58	0.18	0.19	0	0	0	0	0.08	0.06	0.06	0.03	0.31	0.74	0.22	0.5	0.28	0.15	0.14	0.05	1.04	0.05	0.21	0.1	0.09
XLOC_050220	chr11:128819895-128825344	-	2.1	2.5	0.97	0.93	0	0	0	0	0.2	0.48	0.27	0.14	1.1	2.32	0.65	0.19	1.6	0.08	0.88	0.45	1.11	0.14	0.02	0.23	0.21
XLOC_050224	chr11:128853498-128855760	-	2.43	3.73	3.05	4.13	0.02	0	0	0	1.78	0.86	0.75	0.31	1.92	1.85	1.05	0.53	2.57	1.1	2.53	2.48	3.09	0.13	0.05	0.26	0.23
XLOC_050239	chr11:128907920-128921716	-	2.43	2.35	1.47	1.12	0.04	0	0	0	0.59	1.22	1.49	0.21	3	1.07	0.8	0.51	1.79	0.7	3.66	0.89	2.69	0.21	0.16	0.1	0.05
XLOC_050242	chr11:128921320-128926286	-	2.09	3.08	1.59	2.07	0.01	0	0.02	0	0.82	1.51	1.4	0.34	2.25	1.73	1.22	0.5	3.18	0.79	2.55	1.51	2.6	0.23	0.16	0.24	0.32
XLOC_050278	chr11:129011544-129020844	-	2.33	3.27	1.43	1.25	0.01	0.02	0	0	0.49	2.91	1.07	0.39	1.73	1.17	2.92	0.61	3.14	0.94	2.1	1.96	1.39	0.31	0.17	0.31	0.42
XLOC_050288	chr11:129050118-129052623	-	1.88	2.36	1.45	1.4	0	0.02	0	0	0.62	1.2	0.61	0.18	1.43	0.97	0.63	0.24	2.57	1.3	2.42	2.73	1.87	0.52	0.12	0.31	0.33
XLOC_050320	chr11:129164340-129165942	-	0.42	0.55	0.09	0.13	0	0	0	0	0	0	0	0	0	0.01	0	0.02	0.06	0	0	0	0	0.01	0	0.1	0.03
XLOC_050326	chr11:129184714-129187161	-	1.91	2.71	0.33	0.34	0	0	0	0	0.09	0	0.04	0	0.51	0.86	0.02	0.01	0.42	0.02	0	0.05	0	0.03	0.11	0	0.02
XLOC_050328	chr11:129247997-129250485	-	0.4	0.36	0.49	0.49	0	0	0	0	0.02	0	0	0	0	0	0	0	1.55	0.15	0	0	0	0.03	0.23	0.2	0
XLOC_050353	chr11:129312939-129329243	-	0.52	0.57	0.08	0.26	0	0	0	0	0.09	0	0	0	0	0.12	0	0	1.27	0	0.09	0	0.09	0.02	0	0	0
XLOC_050411	chr11:129405577-129407792	-	0.52	0.33	0.07	0.24	0	0	0	0	0	0	0	0	0	0	0	0	0	0	0	0	0	0	0	0.15	0
XLOC_050439	chr11:129444821-129733354	-	58.51	72.03	28.9	31.27	0.2	0.23	0.13	0.06	7.13	14.43	13.6	4.17	34.77	3.93	3.96	4.55	29.34	2.3	3.05	1.39	3.94	0.64	1.34	1.92	1.57
XLOC_050459	chr11:129504944-129506207	-	0.58	0.5	0.29	0.16	0	0	0	0	0.08	0	0.09	0	0	0	0	0.02	0.1	0	0	0.06	0	0.03	0	0	0
XLOC_050460	chr11:129512763-129541038	-	0.65	0.76	0.13	0.27	0	0	0	0	0.04	0	0.03	0.02	0.03	0	0.04	0.07	0.43	0.02	0.03	0.04	0.15	0.03	0.01	0.07	0.07
XLOC_050481	chr11:129553391-129560013	-	0.55	1.26	0.35	0.34	0	0	0	0	0.07	0	0	0	0	0	0	0	0	0.15	0	0.04	0.08	0.04	0.08	0.21	0.05
XLOC_050483	chr11:129556193-129558043	-	0.84	0.92	0.43	0.75	0	0	0	0	0.18	0	0	0	0	0	0	0	0.04	0	0	0	0	0	0	0.2	0.05
XLOC_050492	chr11:129573350-129574664	-	0.33	0.76	0.31	0.27	0	0	0	0	0	0	0	0	0.11	0	0	0	0.69	0	0.09	0	0	0.05	0.04	0.03	0.04
XLOC_050494	chr11:129577133-129608167	-	3.22	5.75	0.9	0.89	0	0	0	0	0.37	0	0.01	0.01	0.49	0.05	0.03	0.12	5.15	0	0.32	0.1	0.04	0.16	0.15	0.58	0.15
XLOC_050495	chr11:129579906-129580204	-	0.22	0.56	0	0	0	0	0	0	0.22	0	0	0	0	0	0	0	0	0	0	0	0	0	0	0	0
XLOC_050515	chr11:129632625-129634259	-	0.65	0.33	0.03	0	0	0	0	0	0.07	0	0	0	0	0	0	0.03	0.1	0	0	0	0.17	0	0	0	0
XLOC_050577	chr11:129783046-129785461	-	3.54	4.69	4.79	5.62	0.02	0.16	0.05	0	2.48	2.64	4.22	2.32	2.35	1.69	2.21	1.54	3.23	0.37	1.07	3.44	0.73	0.21	0.22	0.33	0.57
XLOC_050580	chr11:129787177-129887766	-	1.12	1.02	0.42	0.91	0.01	0.11	0	0	0.53	2.07	1.48	0.27	3.76	0.8	1.69	0.2	0.75	0.36	0.38	0.69	0.8	0.01	0.05	0.1	0
XLOC_050593	chr11:129812526-129814286	-	0.53	0.72	0.91	0.78	0.02	0	0	0	0.48	0.35	0.69	0.41	0.67	0.2	0.6	0.24	0.58	0.05	0.27	0.17	0.2	0.04	0.1	0	0.13
XLOC_050595	chr11:129816111-129827299	-	5.72	8.57	7.18	8.43	0.03	0.02	0.06	0	4.47	6.73	7.87	3.97	4.68	3.07	4.47	2.54	5.93	1.78	7.31	5.24	5.06	0.57	0.24	0.62	0.92
XLOC_050598	chr11:129825500-129827575	-	0.63	0.57	0.98	0.95	0	0.06	0	0	0.4	1.54	1.53	0.43	0.77	0.2	0.46	0.43	0.81	0.05	0.65	0.63	0.31	0.05	0.04	0	0.15
XLOC_050610	chr11:129847882-129850404	-	0.66	1.14	0.57	0.49	0	0.03	0	0	0.33	0.3	0.32	0.22	0.2	0.75	0.69	0.2	0.57	0.23	0.66	0.64	0.57	0.06	0.04	0.06	0.17
XLOC_050615	chr11:129855618-129871958	-	3.1	3.98	4.92	5.21	0.09	0.1	0.09	0.03	5.36	9.33	4.77	1.92	15.17	2.31	5.59	2.51	4.84	0.83	1.4	1.49	1.77	0.32	0.72	0.48	0.62
XLOC_050616	chr11:129855742-129863585	-	2.16	2.36	1.39	1.83	0.02	0	0.02	0.01	0.85	1.4	1.4	0.58	2.62	1.67	2.74	0.61	1.5	0.54	1.26	1.82	1.39	0.14	0.12	0.04	0.28
XLOC_050617	chr11:129857770-129868735	-	1.38	1.84	1.34	1.43	0.02	0.03	0.08	0.01	0.96	2.42	1.41	0.6	5.04	1.03	2.78	0.72	1.91	0.51	1.48	2.7	1.62	0.13	0.11	0.11	0.23
XLOC_050620	chr11:129861789-129882213	-	4.81	7.26	5.49	6.03	0.02	0.28	0	0	3.21	10.84	7.05	2.57	22.15	4.39	11.44	3.81	8.41	1.38	4.6	6.81	5.35	0.49	0.38	0.83	0.56
XLOC_050628	chr11:129937183-129939509	-	1.56	1.97	0.74	1.04	0	0	0.02	0.02	0.44	0.87	0.76	0.16	2.96	0.29	0.18	0.3	1.2	0.28	0.46	0.06	0.16	0.03	0.09	0.05	0.11
XLOC_050646	chr11:130132328-130163154	-	1.69	1.94	1.39	1.59	0.01	0	0	0	0.78	1.62	0.85	0.46	3.47	0.68	0.93	0.35	1.71	0.64	1.43	2.83	1.53	0.18	0.14	0.14	0.34
XLOC_050653	chr11:130146154-130168416	-	3.97	6.15	5.54	5.1	0	0	0	0	1.22	3.37	1.85	1.48	6.23	1.42	2.56	1.28	1.55	1	2.44	3.58	4.55	0	0	0.7	0
XLOC_050665	chr11:130164474-130189127	-	1.5	1.95	1.27	1.46	0	0.1	0.01	0	0.57	1.5	0.69	0.23	2.44	0.43	1.11	0.46	1.59	0.64	2.39	2.22	1.49	0.25	0.2	0.2	0.42
XLOC_051683	chr12:13529112-13722514	+	0	0	0	0	0	0	0	0	0	0.4	0.09	0.33	0	0.04	0.06	0	0.14	0	0.24	0.15	0.03	0.19	0.06	0.52	0.17
XLOC_051692	chr12:13678787-13679131	+	0	0	0	0	0	0	0	0	0	0	0	0	0	0	0	0	0	0	0	0	0.76	0	0	0	0
XLOC_051762	chr12:13768063-13772998	+	0	0	0	0	0	0	0	0	0	0.7	0.14	1.18	0	0	0.3	0	0.46	0	0	0	0.12	0.04	0	0	0
XLOC_051860	chr12:14028308-14077390	+	0	0.01	0	0	0	0	0	0	0	0	0	0	0	0	0	0	0	0	0	0.06	1.38	0.01	0.02	0.04	0.05
XLOC_051872	chr12:14060429-14079722	+	0	0	0.01	0.02	0	0	0	0	0	0	0	0	0	0	0	0.02	0	0.06	0.01	0.11	17.11	0.15	0.13	0.34	0.3
XLOC_051875	chr12:14080864-14091860	+	0	0	0	0	0	0	0	0	0	0	0	0	0	0	0	0.01	0	0	0	0.02	3.43	0.02	0.03	0.04	0.04
XLOC_051936	chr12:14362246-14374661	+	0.72	0.58	0.19	0.12	0	0	0	0	0.2	1.1	0.1	0.17	0	0	0.02	0.04	1.22	0.59	0.12	0.06	0.55	0.37	0.09	0.18	1.06
XLOC_051941	chr12:14369001-14376145	+	0.51	0.29	0	0	0	0	0	0	0.05	0.11	0.23	0.17	0	0	0	0	0.83	0.35	0	0	0.09	0.07	0.08	0.21	0.11
XLOC_051965	chr12:14466218-14529995	+	5.51	8.46	8.19	7.94	0.08	0.08	0.01	0.02	3.11	4.06	2.82	3.56	3.38	2.45	2.47	1.34	6.29	1.44	2.38	6.95	2.25	0.57	0.62	0.85	1.45
XLOC_051977	chr12:14505644-14533651	+	2.43	3.26	2.33	2.73	0.02	0.05	0	0.02	0.88	1.65	1.23	1.18	1.69	1	1.19	0.71	2.36	0.78	1.13	3.24	1.18	0.16	0.2	0.29	0.22
XLOC_051978	chr12:14509495-14542676	+	2.49	2.73	2	2.09	0	0.12	0	0	1.13	1.5	1.15	0.8	1.13	1.01	1.21	0.55	2.27	0.51	1.03	4.49	0.93	0.15	0.1	0.1	0.37
XLOC_051982	chr12:14516138-14527040	+	3.58	4.91	4.64	4.81	0.02	0.04	0.01	0.04	1.88	2.69	1.8	2.15	2.56	2.04	1.7	1.15	4.26	1.06	1.5	4.33	1.04	0.5	0.3	0.69	0.81
XLOC_051983	chr12:14517081-14554641	+	0.21	0.26	0.38	0	0	0	0	0	0.13	0.17	0	0.13	0	0.42	0	0.08	0.41	0	0.61	1.29	0.15	0	0.12	0	0.16
XLOC_052007	chr12:14657176-14661534	+	1.19	1.55	0.98	0.97	0.01	0.05	0.02	0.03	0.47	1.15	0.49	0.88	1.05	0.45	0.6	0.19	9.98	0.08	0.78	0.24	0.38	0.14	0.11	0.22	0.14
XLOC_052016	chr12:14679848-14694183	+	0.05	0.05	0.02	0.03	0	0	0	0	0.01	0.01	0	0.01	0	0	0	0	4.56	0	0	0.03	0.01	0.02	0.02	0.07	0.03
XLOC_052022	chr12:14691889-14771556	+	0.03	0	0	0	0	0	0	0	0	0	0	0	0	0	0	0	2.06	0	0	0	0	0	0	0.06	0
XLOC_052045	chr12:14720576-14878743	+	17.39	23.3	6.78	6.63	0.09	0.37	0	0	2.34	6.23	0.12	0.03	1.68	0.35	0	0	25.28	2.63	8.84	1.38	10.24	0.34	1.2	0.76	0.86
XLOC_052046	chr12:14721757-14724143	+	0.79	1.11	0.7	0.8	0.01	0	0	0	0.27	0.49	0	0	0.16	0.01	0	0	1.95	0.2	0.57	0.2	0.33	0.02	0.02	0.09	0.07
XLOC_052047	chr12:14724311-14732703	+	0.22	0.47	0.13	0.17	0	0	0	0	0.16	0.16	0	0	0.29	0.01	0	0.01	0.77	0.14	0.62	0.32	0.31	0.03	0.01	0.17	0.1
XLOC_052049	chr12:14727403-14740010	+	0.5	0	0	0	0	0	0	0	0	0	0	0	0	0	0	0	0	0	0	0	0	0	0	0	0
XLOC_052089	chr12:14805240-14815362	+	0.3	0.53	0.02	0.03	0	0	0	0	0.02	0	0	0	0	0	0	0.02	1.78	0.16	1.23	0.1	0.81	0.07	0.1	0.08	0.13
XLOC_052091	chr12:14807745-14809406	+	0.16	0.21	0.01	0	0	0	0	0	0.02	0.04	0	0	0	0.01	0	0	0.54	0.02	1.26	0.16	0.7	0.04	0.02	0.15	0.12
XLOC_052112	chr12:14836248-14845240	+	0.05	0.03	0	0.01	0	0	0	0	0	0	0	0	0	0.01	0	0	0.32	0.12	0.33	0.08	0.6	0.02	0.02	0.1	0.03
XLOC_052142	chr12:14877180-14893222	+	0	0	0	0	0	0	0	0	0	0	0	0	0	0	0	0	0.4	0.32	0.67	0.06	0.45	0	0	0	0
XLOC_052162	chr12:14932417-14939265	+	0.62	0.47	0.39	0.51	0	0	0	0	0.22	0	0.01	0.02	0.02	0.04	0.05	0.03	0.25	0	0.05	0.04	0.04	0.05	0.17	0.19	0.17
XLOC_052168	chr12:14961056-14966936	+	0.11	0.1	0.15	0.31	0	0	0	0.03	0.25	0.19	0.61	0.13	0.27	0.1	0.41	0.11	0.22	0.13	0.13	0.27	0.25	0.01	0.03	0	0.22
XLOC_052173	chr12:14976734-14988496	+	0.31	0.24	0.4	0.4	0	0	0.02	0	0.34	0.51	0.7	0.42	0.47	0.24	0.94	0.26	0.42	0.26	0.45	0.3	0.27	0.11	0.17	0.24	0.21
XLOC_052242	chr12:15154448-15160187	+	0.01	0.04	0.28	0.23	0	0	0	0	0.15	0	0	0	1.58	0.03	0.03	0	0.13	0.06	0.03	0.03	0.07	0.07	0.16	0.14	0.14
XLOC_052832	chr12:27625891-27630595	+	0.05	0.07	0.06	0.04	0	0	0	0	0.02	0.6	0.28	0.05	0.02	0.01	0.12	0.14	0.1	0.07	0.01	0.06	0.08	0.06	0.04	0.03	0.13
XLOC_052841	chr12:27638706-27647061	+	0.03	0.08	0.07	0.06	0	0.06	0	0	0.08	0.96	0.73	0.11	0	0.01	0.06	0.32	0.16	0.13	0.22	0.23	0.02	0.05	0.05	0.02	0.07
XLOC_052890	chr12:27743326-27748613	+	6.48	9.7	4.76	4.62	0.03	0.09	0.03	0.1	2.05	3.25	4.02	5.16	2.24	1.7	3.27	4.34	2.12	2.88	5.96	5.88	9.37	0.7	0.68	1.03	1.36
XLOC_052931	chr12:27836992-27865741	+	5.79	8.51	7.96	9.62	0.05	0.09	0	0.04	4.85	6.18	5.64	3.7	6.58	3.62	7.1	3.89	2.91	0.35	1.25	1.65	1.59	0.28	0.65	1.21	0.69
XLOC_052940	chr12:27856205-27858304	+	0.3	0.43	0.29	0.16	0	0	0	0	0.01	0.15	0.1	0.55	0	0.01	0.16	0.11	0.07	0	0.01	0	0	0.05	0.04	0.08	0.11
XLOC_052971	chr12:27911833-27915267	+	0.34	0.34	0.53	0.62	0	0	0	0	0.24	0.15	0.22	0.34	0.39	0.2	0.32	0.2	0.29	0.08	0.05	0.07	0	0.03	0.14	0.11	0.14
XLOC_052983	chr12:27927918-27939652	+	5.14	6.19	6.08	6.33	0.09	0.04	0.12	0.05	3.45	3.29	6.18	1.36	2.89	1.03	3.63	2.55	2.17	0.26	1.26	0.87	0.81	0.21	0.44	0.3	0.22
XLOC_053082	chr12:28123069-28124902	+	1.03	1.1	0.77	0.81	0	0	0.07	0	0.36	0.07	6.11	0.21	0.06	0.17	0	5.24	0.09	0.1	0	0.06	0.16	0.13	0.12	0.16	0.17
XLOC_053084	chr12:28124957-28128008	+	0.14	0.28	0.14	0.34	0	0	0.02	0	0.05	0.04	1.8	0.03	0	0.05	0	1.51	0.1	0	0.02	0.07	0.07	0.01	0.06	0.1	0.06
XLOC_053117	chr12:28179891-28181298	+	0.01	0.01	0.08	0.1	0	0	0	0	0.03	0.05	0.89	0.02	0	0	0	0.34	0.04	0	0	0	0	0.03	0.04	0	0.05
XLOC_053227	chr12:28506403-28511888	+	1.3	1.54	0.78	0.87	0	0	0.01	0	0.4	0.39	0.42	0.49	0.4	0.5	0.54	0.51	0.65	0.54	1.75	1.35	2.56	0.19	0.17	0.28	0.32
XLOC_053247	chr12:28554458-28560917	+	3.3	4.2	1.79	2.07	0	0	0	0	0.6	1.23	1.08	1.23	0.72	1.01	1.19	1.33	1.39	1.86	2.19	8.34	3.97	0.28	0.48	0.53	0.73
XLOC_053341	chr12:28785141-28789666	+	0.92	0.32	0.28	0	0	0	0	0	0.08	0	0	0.8	0	0	0	0	0.34	0	0	0	0	0.06	0	0	0.4
XLOC_053380	chr12:28872835-28932771	+	0.17	0	0	0	0	0	0	0	0	0.14	0	0	0	0	0	0	0.57	0	0	0.38	0	0	0.1	0.5	0.13
XLOC_055426	chr12:95399544-95400525	+	0.27	0.31	0.35	0.59	0	0	0	0	0.4	0.18	0.13	0.26	0.79	0.16	0.03	0.09	0.11	0.04	0.2	0	0.19	0	0.09	0.04	0.08
XLOC_055436	chr12:95467413-95478865	+	0.28	0.2	0.3	0.18	0	0	0	0	0.28	0.47	0.08	0.06	0.43	0.03	1.05	0.04	0.37	0	0.13	0	0.31	0.05	0.06	0.15	0
XLOC_055515	chr12:95696919-95701027	+	9.71	13.28	8.79	9.89	0.03	0.05	0.05	0.04	4.4	4.96	4.25	1.33	6.08	4.5	5.38	2.25	4.01	1.48	2.98	3.27	2.43	0.62	1.68	1.12	1.74
XLOC_055516	chr12:95701462-95729765	+	5.46	7.47	6.86	7.32	0.05	0.22	0.08	0.02	2.86	6.35	3.57	1.55	6.67	2.86	5.16	3.18	2.62	1.55	3.46	3.24	3.75	0.73	2.13	1.39	2.22
XLOC_055577	chr12:95884049-95894847	+	4.52	6.84	8.29	8.82	0.03	0	0.03	0	3	3.38	3.89	2.26	4.06	1.25	4.67	1.99	2.73	1.14	1.06	1.68	1.8	0.24	0.26	0.31	0.49
XLOC_055605	chr12:96011590-96033849	+	0	0	0	0	0	0	0	0	0	0	0	0	0	0	0	0	1.47	0	0	0	0	0	0	0	0
XLOC_055618	chr12:96031535-96059475	+	0	0.18	0	0	0	0	0	0	0	0	0	0.07	0	0	0	0	8	0	0	0	0	0.06	0	0	0
XLOC_055647	chr12:96246861-96269762	+	0.63	1.03	0.76	0.8	0.01	0	0	0	0.67	0.85	1.19	0.24	1.12	0.79	1.06	0.32	0.98	0.36	0.48	0.39	1.17	0.04	0.25	0.18	0.22
XLOC_055720	chr12:96504592-96548036	+	5.77	8.25	7.53	7.53	0.02	0	0	0	3.21	0.28	0.02	0	0.6	0.01	0	0	0.65	0.03	1.02	0.01	0.62	0.09	0.19	0.75	0.19
XLOC_055753	chr12:96567865-96579816	+	0.13	0.64	0.47	0.08	0	0	0	0	0.25	0	0	0	0	0	0	0	0	0	0.39	0	0.07	0	0	0	0.1
XLOC_055767	chr12:96585584-96588015	+	0	0	0	0	0	0	0	0	0	0.2	3.12	0	0	0	0.82	1.85	0	0	0	0	0	0.54	0.7	1.28	0.94
XLOC_055782	chr12:96619836-96621230	+	0.43	0.45	0.37	0.36	0	0.03	0.03	0	0.24	1.69	1.44	0.61	0.05	0.02	1.05	0.99	0.06	0.16	0.9	0.32	0.97	0.24	0.25	0.17	0.29
XLOC_056690	chr12:115119178-115236227	+	2.94	2.55	1.56	1.04	0.01	0	0	0.04	0.7	0.06	0.62	0.77	0.99	20.41	0.49	0.93	0	1.28	6.03	1.16	3.68	0.83	3.12	2.29	2.36
XLOC_056714	chr12:115165594-115204662	+	0.15	0.09	0.02	0	0	0	0	0	0.04	0	0	0	0	1.03	0	0	0	0.04	0.31	0.13	0.1	0.01	0.07	0	0
XLOC_056738	chr12:115208782-115211058	+	0.09	0.39	0.1	0	0	0	0	0	0	0	0	0	0	2.63	0	0	0	0	0.77	0.22	0.09	0.12	0.19	0.46	0.07
XLOC_056767	chr12:115254237-115488822	+	0.32	0.15	0.14	0.19	0	0	0	0	0.07	0	0	0.24	0	3.28	0.08	0	0	0.21	1.86	0.22	1.6	0.47	0.19	0.57	0.1
XLOC_056956	chr12:115533384-115543085	+	0.13	0.4	0	0.02	0	0	0	0	0.05	0	0	0.02	0	0.11	0	0	0	0.18	1.17	0.07	0.15	0.02	0	0.03	0
XLOC_056960	chr12:115543241-115582831	+	0.05	0.11	0	0	0	0	0	0	0	0	0	0	0	0.09	0	0	0	0.11	1.12	0	0.09	0.06	0	0.1	0
XLOC_057114	chr12:116192964-116207998	+	0	0.05	0.01	0.03	0	0	0	0.49	0	0.53	0	6.73	0	0	0	0.19	0	0.06	0	0.28	0.38	0.09	0.46	0.54	0.72
XLOC_058497	chr12:13967714-13974409	-	0.03	0	0	0	0	0	0	0	0	0	0	0	0	0	0	0.02	0	0.06	0	0.35	0.07	0.2	0.12	0.58	0.51
XLOC_058577	chr12:14133030-14205536	-	0.34	0.53	0.31	0.13	0	0	0	0	0	0	0	0	0	0	0	0	0	0.37	0	0	1.3	0.78	1.07	0.47	0.83
XLOC_058750	chr12:14510289-14518424	-	0.11	0.46	0.36	0.94	0.02	0	0.07	0.13	0.29	9.88	0.69	1.25	0.76	0.18	0.6	0.4	1.29	0.29	0	0.21	0.05	0.15	0.22	0.4	0.83
XLOC_058815	chr12:14778366-14903508	-	1.51	2.06	0.68	0.93	0	0	0.11	0	0.47	0	0.08	0	0.38	0.61	0.27	0.08	0.21	0.75	2.72	2.27	3.23	0.18	0.17	0.32	0.56
XLOC_058850	chr12:14855554-14898788	-	1.3	1.27	0.47	0.61	0	0	0	0	0.26	0.04	0.04	0.01	0.05	0.44	0.21	0.09	0.06	0.5	2.12	1.74	2.68	0.31	0.21	0.31	0.49
XLOC_059419	chr12:27468317-27485896	-	0.45	0.98	0.37	0.57	0	0.02	0.1	0	0.34	4.97	5.93	1.56	0.29	0.04	0.45	2.69	1.44	0.17	0.03	0.19	0.32	0.43	1.33	0.4	0.85
XLOC_059455	chr12:27675908-27676978	-	2.22	2.72	4.27	5.17	0.06	0.04	0	0.04	2.38	4.56	2.64	4.38	1.32	0.84	5.92	4.02	2.07	0.09	0.1	1.24	0.05	0.81	3.6	1.26	2.42
XLOC_059456	chr12:27744261-27748990	-	5.34	5.54	3.45	3.53	0.01	0	0.03	0	0.62	0	1.14	0.14	0	0.01	0.11	1	0	0	0.05	0.1	0	0.19	0.44	0.19	0.56
XLOC_059459	chr12:27849069-27863687	-	1.28	1.69	1.82	3.01	0.02	0.6	0	0	0.51	15.4	0.88	0.93	0.68	0.11	2.19	1.4	0.39	0.19	0	2.42	0.04	0.17	0.98	0.35	0.52
XLOC_059468	chr12:27924234-27934064	-	0.92	0.49	0.17	0.31	0	0	0	0	0.08	0.19	0.62	0	0.35	0	0.13	0.56	0.63	0	0.11	0	0	0.18	0.14	0	0.18
XLOC_059478	chr12:27973763-27975410	-	0	0	0	0	0	0	0	0.02	0	0.07	0.33	0.27	0	0	0.1	1.41	0	0	0	0	0	0.01	0.02	0.06	0.02
XLOC_059505	chr12:28108443-28183245	-	0	0	0	0.06	0	0	0	0	0	0	0.32	0	0	0	0	0.96	0	0	0	0.03	0	0.05	0	0.07	0.07
XLOC_059524	chr12:28149537-28187396	-	0.01	0.09	0	0	0	0	0	0.01	0.02	0.03	0.66	0.04	0	0.06	0.05	1.38	0.03	0.04	0.05	0.24	0.34	0.09	0.15	0.1	0.12
XLOC_059552	chr12:28189519-28344808	-	6.03	7.32	2.11	2.45	0.01	0.07	0.03	0.01	1.28	2.15	0.77	1.18	0.9	0.57	1.23	0.71	1.61	1.18	1.55	1.77	4	0.24	0.32	0.63	0.6
XLOC_059628	chr12:28299069-28332165	-	0.84	1.41	0.53	0.59	0	0.04	0	0	0.3	0.19	0.22	0.05	0.06	0.06	0.07	0.11	0.3	0.08	0.16	0.31	0.46	0.03	0.02	0.03	0.03
XLOC_062017	chr12:95437249-95439602	-	3.6	4.08	4.09	3.95	0	0	0	0.03	1.82	2.19	2.32	1.38	3.19	1.05	2.15	1.11	1.5	0.41	0.92	0.46	1.21	0.18	0.1	0.22	0.13
XLOC_062059	chr12:95511732-95547560	-	0.65	0.6	0.64	1.2	0	0.07	0.14	0	0.28	1.84	1.71	0.13	0.53	0.51	1.07	1.14	1.38	0.97	0.82	2.24	1.22	0.17	0.46	0.16	0.11
XLOC_062061	chr12:95512918-95555866	-	0.42	0.31	0.3	0.35	0	0	0	0	0.18	0.87	0.93	0.04	0.31	0.31	0.72	1.01	0.61	0.42	0.51	1.55	0.24	0.15	0.08	0.05	0.2
XLOC_062064	chr12:95516249-95517374	-	0.21	0.3	0.07	0.44	0	0	0	0	0.03	0.55	0.87	0.11	0.52	0.17	0.73	0.88	0.23	0.34	0.36	1.37	0.55	0.1	0	0.28	0
XLOC_062065	chr12:95517918-95533010	-	0.33	0.27	0.45	0.63	0	0.03	0	0	0.21	1.13	1.46	0.1	0.2	0.22	0.43	1.09	1.06	0.31	0.66	0.87	0.86	0.17	0.2	0.29	0.05
XLOC_062074	chr12:95525723-95552105	-	0.34	0.42	0.76	0.86	0	0	0	0	0.3	1	0.68	0.11	0.14	0.13	0.87	0.8	0.62	0	0.52	0.79	0.46	0.12	0.16	0.07	0.15
XLOC_062075	chr12:95526502-95546525	-	0.55	0.71	0.7	0.84	0.01	0	0	0	0.25	1.68	1.53	0.16	0.43	0.37	0.87	1.36	1.01	1.38	1.17	2.03	1.03	0.26	0.21	0.26	0.22
XLOC_062076	chr12:95531496-95554802	-	0.2	1.02	0.75	0.87	0	0	0.38	0	0.39	2.14	3.43	0	0.3	0.41	1.16	1.8	1.07	0	0	0.57	0.45	0.15	0.23	0.15	0
XLOC_062080	chr12:95538965-95560258	-	0.92	1.68	1.45	0.82	0.02	0	0	0	0.61	2.92	2.77	0.83	1.45	0.84	1.46	3.09	1.95	1.68	3.03	1.65	1.92	0.66	0.36	0.47	0.5
XLOC_062089	chr12:95553932-95558035	-	0.95	0.91	0.82	0.95	0	0.07	0	0	0.33	2.23	1.93	0.17	0.46	0.58	1.75	2.69	1.55	0.74	1.25	2.27	0.68	0.51	0.44	0.74	0.7
XLOC_062090	chr12:95554597-95565960	-	0.25	0.46	0.35	0.49	0.01	0	0	0.03	0.08	1.11	1.07	0.13	0.32	0.15	0.73	0.81	0.63	0.87	0.24	1.51	0.33	0.24	0.03	0.17	0.24
XLOC_062091	chr12:95556026-95559112	-	0.38	0.27	0.21	0.15	0	0	0	0	0.11	0.8	0.4	0.1	0.12	0.14	0.29	0.78	0.32	0.43	0.1	0.51	0.3	0.1	0.05	0.06	0.39
XLOC_062092	chr12:95560992-95576014	-	0.51	0.57	1.41	0.92	0	0	0	0	0.17	2.77	1.75	0	0.77	0.39	0.28	1.24	1.41	0.3	2.14	0.1	0.37	0.21	0.2	0.24	0.52
XLOC_062106	chr12:95583278-95601838	-	0.39	0.54	0.36	0.45	0.01	0.03	0	0	0.16	0.67	0.51	0.14	0.21	0.28	0.46	0.65	0.76	0.2	0.22	0.28	0.18	0.18	0.12	0.17	0.16
XLOC_062178	chr12:95928786-95942584	-	0	0	0	0	0	0	0	0	0	0.79	0	0	0	0	0	0	0	0	0.05	0.38	0.35	0.07	0.05	0.1	0
XLOC_062215	chr12:96008168-96036610	-	0.06	0	0	0	0	0	0	0	0	0	0	0.08	0	0	0	0	2.09	0	0	0	0	0.03	0	0	0
XLOC_062223	chr12:96020344-96025017	-	0	0	0	0.38	0	0	0	0	0	0	0	0	0	0	0	0	0.42	0	0	0	0.52	0.08	0	0	0
XLOC_062228	chr12:96026095-96053847	-	0.28	0.52	0.08	0.25	0	0	0.1	0	0	0.68	2.14	1.65	0.61	0	0.06	0.34	12.43	6.07	2.67	4.2	10	0.25	0.24	0.16	0.16
XLOC_062239	chr12:96040002-96056699	-	0.21	0.21	0.09	0	0	0	0	0	0	0	1.02	0.39	0.19	0.04	0	0.05	3.58	0.71	0.59	0.65	1.91	0	0	0.48	0
XLOC_062314	chr12:96178533-96180685	-	1.11	1.25	0.24	0.26	0.01	0.02	0.08	0	0.06	0.51	2.94	0.85	0.38	0.1	0.43	0.4	16.97	2	3.08	3.64	4.25	0.32	0.41	0.49	0.72
XLOC_062342	chr12:96251034-96252594	-	0.08	0.13	0.14	0.1	0	0	0	0.04	0.08	0.26	0.33	0.49	1.94	0.01	0.06	0.11	0.21	0.09	0	0.43	0.09	0.07	0.13	0.17	0.1
XLOC_062389	chr12:96374648-96377658	-	0.25	0.14	0.11	0.3	0	0	0	0	0.08	1.59	0.61	0.09	0.15	0.22	0.76	0.28	0.95	0.08	0.05	0.25	0.04	0.09	0	0.11	0.14
XLOC_062401	chr12:96390103-96392927	-	0.3	0.38	0.31	0.41	0	0	0	0	0.11	0.33	0.19	0.04	0.22	0.06	0.53	0.25	0.27	0.01	0.12	0.05	0.2	0.07	0.07	0.16	0.09
XLOC_062475	chr12:96693377-96706885	-	14.64	20.08	18.36	21.86	0.13	0.26	0.08	0.07	9.19	10.63	16.19	7.01	6.53	2.8	4.79	6.58	7.22	2.13	13.68	4.24	10.45	0.56	1	1.63	1.33
XLOC_062505	chr12:96757352-96773801	-	5.69	8.51	4.48	5.17	0.01	0	0	0	2.29	2.43	4.62	1.11	2.21	1.27	1.42	1.54	1.94	1.48	7.96	4.52	3.38	0.43	0.25	0.96	0.72
XLOC_062513	chr12:96774258-96847179	-	4.05	5.3	2.62	3.21	0	0.04	0.02	0.01	1.59	1.96	2.16	0.84	1.08	0.72	0.95	0.91	1.26	1.13	6.37	4.18	3.05	0.32	0.44	0.78	0.79
XLOC_063259	chr12:115137012-115139121	-	0	0.04	0	0	0	0	0	0	0	0	0	0	0	0.81	0	0	0	0	0	0	0	0	0	0	0
XLOC_063297	chr12:115366837-115371369	-	0.23	0.45	0.2	0.25	0	0	0.03	0.08	0.04	0.33	2.81	3.94	0	0.04	1.02	0.68	0.06	0.05	0	0	0	0.74	2.52	1.57	0.38
XLOC_063387	chr12:115728920-115792671	-	0.08	0	0	0.01	0	0	0	0	0	0.02	0.12	0.4	0.02	0.03	0.03	0.22	0	0.17	0.21	0.73	0.35	0.44	0.56	2.35	1.79
XLOC_063423	chr12:115808644-115845137	-	0.1	0.28	0.13	0.19	0	0	0	0	0.16	0	0	0.03	0	0.19	0	0	0	0.11	0	1.55	0	0.03	0.03	0.08	0.04
XLOC_063646	chr12:116141253-116356681	-	4.13	5.74	3.74	4.37	0.02	0	0	0.03	1.89	0.05	0.06	1.33	1.98	0.7	0.1	0.37	1.59	0.85	0.35	0.38	2.86	0.76	1.79	1.94	2.28
XLOC_063675	chr12:116175596-116176957	-	0.01	0.02	0.01	0	0	0	0	0	0	0	0	0	0	0.01	0	0.08	0	0.3	0.04	0.02	1.07	0.13	0.13	0.22	0.14
XLOC_063719	chr12:116249749-116267964	-	0.06	0	0.06	0	0	0	0	0	0	0	0	0	0.12	0.03	0	0	0	0.19	0	0	0.2	0.08	0.24	0.31	0.52
XLOC_063780	chr12:116367565-116380746	-	0.3	0.31	1.18	0.62	0	0	0	0	0.12	0.07	0.03	0.47	2.41	0	0.12	0	0.39	0	0.88	0.05	0.17	0.03	0.02	0	0.24
XLOC_063789	chr12:116374795-116389744	-	2.69	4.12	5.33	4.94	0.03	0	0	0.03	2.56	1.08	1.12	1.46	15.42	0.62	0.75	0.29	1.93	0.25	4.26	0.07	1.12	0.1	0.47	0.39	0.23
XLOC_063791	chr12:116377756-116379424	-	0.29	0.19	0.93	0.74	0	0	0	0	0.23	0.18	0.11	0.16	2.58	0.01	0.1	0.01	0.57	0.04	0.21	0.02	0.09	0.03	0.06	0.1	0.21
XLOC_063806	chr12:116501965-116513736	-	7.25	9.33	10.21	11.59	0.05	0.04	0.04	0.01	4.68	2.19	1.7	1.95	19.94	1.68	1.85	1.21	2.94	2.07	19.6	6.61	5.62	0.7	0.75	0.95	1.25
XLOC_064834	chr13:32215296-32307769	+	0	0	0	0	0	0	0	0	0	0	0	0	0	0	0	0.05	0	0	0	0	0	0.09	0.13	0.51	0.27
XLOC_064857	chr13:32302703-32453816	+	0.18	0.16	0.16	0.18	0	0	0	0	0.1	0.15	0.02	0.05	0	0.16	0.11	0.08	0	0.14	0.51	0.52	0.69	0.04	0.05	0.19	0.12
XLOC_064892	chr13:32430490-32462154	+	0.4	0.52	0.28	0.37	0	0	0	0	0.17	0.2	0.16	0.12	0.06	0.24	0.08	0.2	0.07	0.55	1.57	1.72	1.86	0.04	0.05	0.21	0.18
XLOC_064903	chr13:32471607-32479555	+	0.17	0.29	0.15	0.14	0	0	0	0.01	0.06	0.08	0.09	0.09	0.02	0.15	0.02	0.12	0.02	0.28	1.05	0.86	1.43	0.04	0.01	0.22	0.08
XLOC_064908	chr13:32488518-32500418	+	0.15	0.15	0.06	0.11	0	0	0	0.01	0.04	0.09	0.05	0.08	0	0.11	0.01	0.05	0.01	0.16	0.65	0.65	0.69	0.07	0.14	0.23	0.16
XLOC_064909	chr13:32495936-32549403	+	3.68	4.75	2.71	2.44	0.02	0	0	0.03	1.69	0.23	0.17	0.59	0.19	0.51	0.33	0.24	1.06	1.8	8.37	4.88	7.09	0.72	0.75	1.12	1.47
XLOC_064913	chr13:32502652-32508188	+	0.21	0.25	0.17	0.14	0	0	0	0	0.24	0.06	0.03	0.02	0.05	0.09	0.01	0.03	0.01	0.09	0.84	1.37	0.94	0.07	0.11	0.19	0.18
XLOC_064926	chr13:32557674-32573605	+	0.7	0.92	0.31	0.51	0	0	0	0	0.27	0.03	0.03	0.08	0.02	0.09	0.06	0.06	0.21	0.52	2.28	1.04	2.16	0.16	0.08	0.22	0.37
XLOC_064932	chr13:32568597-32569242	+	0.16	0.2	0	0	0	0	0	0	0.05	0	0	0	0	0	0	0	0	0.14	1.12	0.18	1	0.04	0	0	0
XLOC_064939	chr13:32600239-32601188	+	0.54	0.32	0.13	0.15	0	0	0	0	0.15	0	0.05	0	0	0.08	0.07	0	0.12	0.3	1.19	1.3	0.92	0.03	0.07	0.09	0.05
XLOC_064977	chr13:32733089-32734167	+	0.28	0.11	0.17	0.28	0	0	0	0	0.27	0	0.03	0.05	0	0	0.11	0.1	0.12	0.06	0.78	0.51	0.22	0.08	0.05	0	0.1
XLOC_064981	chr13:32745922-32747335	+	0.13	0.18	0.11	0.04	0	0	0	0	0.08	0	0.08	0.06	0	0.01	0.02	0.01	0.07	0.12	0.65	0.42	0.34	0.06	0.13	0.41	0.21
XLOC_064994	chr13:32786585-32846047	+	0.29	0.58	0.22	0.11	0.01	0	0	0	0.19	0.02	0.04	0.15	0.07	0.07	0.56	0.14	0.3	0.26	3.48	1.54	1.93	0.05	0.16	0.13	0.14
XLOC_064998	chr13:32797280-32848724	+	0.47	1.1	0.38	0.33	0	0	0	0	0.37	0.03	0.03	0.22	0.05	0	0.62	0.1	0.54	0.62	3.1	1.52	1.37	0.05	0.19	0.25	0.11
XLOC_065027	chr13:32870753-32873306	+	2.86	3.95	0.85	1.11	0	0	0	0	0.42	0.01	0.16	0.16	0.08	0.22	0.43	0.1	1.87	0.81	3.12	0.99	1.72	0.12	0.58	0.31	0.5
XLOC_065047	chr13:32923952-32928964	+	0.71	1.12	5.2	5.05	0.01	0.03	0.01	0	1.78	1.12	0.74	0.35	0.79	0.3	0.55	0.67	0.91	0.06	0.18	0.22	0.26	0.05	0.11	0.2	0.13
XLOC_065050	chr13:32930026-32947674	+	0.35	4.61	12.65	11.82	0.3	0	0	0	2.13	3.91	3.01	0	2.41	0.37	0.29	0.84	1.08	0.59	0	3.83	0	0	0	0	0
XLOC_065052	chr13:32932523-32941790	+	0.13	1.54	2.85	2.21	0	0	0	0	1.71	0.65	0	0	0.6	0	0.45	0.16	0.27	0	0	0	0	0	0	0	0
XLOC_065065	chr13:32954368-32966654	+	0.42	0.68	2.77	2.52	0.01	0.01	0.01	0	0.97	0.4	0.49	0.21	0.53	0.2	0.32	0.35	0.43	0.02	0.15	0.27	0.05	0.01	0.02	0.04	0.05
XLOC_065093	chr13:33027322-33045721	+	0	0	0	0	0	0	0	0	0	0	0	0	0	0	0	0	0	0	0	0	0	0.25	0.16	0.5	0.19
XLOC_065106	chr13:33112954-33115197	+	0.68	1.31	0.94	1.01	0	0	0	0	0.82	0.43	0.55	0.41	0.55	0.05	0.22	0.22	0.54	0.06	0	0.21	0	0.1	0.13	0.06	0.12
XLOC_065108	chr13:33115418-33124576	+	0.5	0.53	0.16	0.39	0	0	0	0	0.17	0.02	0.35	0	0.13	0	0.02	0.02	0.14	0	0	0	0.07	0.08	0.06	0.21	0.05
XLOC_065152	chr13:33238888-33239521	+	1.22	1.99	1.88	1.85	0.03	0	0	0.11	0.44	0.67	0.3	0.39	0	0.49	0.43	0.11	0.42	0.07	0.12	0.47	1.2	0.12	0.11	0.14	0.07
XLOC_065180	chr13:33315287-33325026	+	5.64	9.03	10.7	12.87	0.05	0.09	0.03	0.05	2.7	2.16	2.42	2	1.61	0.93	1.56	0.47	3.4	0.46	0.88	3.35	1.01	0.11	0.36	0.27	0.35
XLOC_065189	chr13:33338794-33344181	+	3.99	5.32	6.01	6.84	0.02	0.06	0	0	1.97	1.28	1.42	1.05	1.41	0.91	1.53	0.42	1.9	0.52	0.57	3.54	1.47	0.15	0.2	0.24	0.26
XLOC_065191	chr13:33350080-33422948	+	4.02	5.67	2.6	2.98	0.15	0.14	0.19	0.03	1.17	0.84	0.79	0.32	0.97	0.64	0.44	0.24	0.92	0.45	0.61	0.92	0.88	0.12	0.18	0.19	0.19
XLOC_065194	chr13:33361270-33392032	+	9.67	11.8	7.32	8.29	0.04	0.04	0	0.04	2.82	2.19	3.06	1.25	3.77	1.18	1.3	0.55	3.35	0.49	1.14	2.12	1.84	0.12	0.19	0.33	0.44
XLOC_065195	chr13:33366357-33369220	+	2.81	3.83	2.58	2.62	0	0	0	0.02	0.36	0.28	0.54	0.44	0.89	0.19	0.54	0.21	0.77	0.12	0.63	0.48	0.55	0.04	0.05	0.13	0.18
XLOC_065196	chr13:33369443-33421608	+	4.03	4.93	2.62	3.17	0	0	0	0	0.43	0.43	0.62	0.38	0.67	0.1	0.37	0.11	0.68	0.14	0.43	0.92	0.38	0.11	0.11	0.21	0.19
XLOC_065197	chr13:33375125-33392503	+	0.86	1.16	0.46	0.54	0	0	0	0	0.06	0.05	0.11	0.1	0.2	0.02	0.06	0.02	0.01	0.01	0.1	0.21	0.03	0.02	0.04	0.04	0
XLOC_065211	chr13:33404044-33552846	+	0.74	1.33	0.54	0.2	0	0	0	0	0.06	0	0	0	0	0	0	0	0	0	0	0	0.02	0	0	0	0.03
XLOC_065324	chr13:33588631-33590129	+	3.08	4.28	1.05	0.85	0	0	0	0	0.04	0	0	0	0	0.02	0	0	0	0	0.09	0	0	0.01	0.02	0.1	0
XLOC_065353	chr13:33629558-33637927	+	0.54	0.82	0.28	0.26	0	0	0	0	0.04	0	0	0	0	0	0	0.02	0.12	0.14	0.21	0.07	0.15	0.02	0.04	0.17	0.12
XLOC_065367	chr13:33692653-33703330	+	21.65	28.21	4.83	5.17	0	0	0	0	0.49	0.01	0	0.03	0.05	0.01	0.34	0.04	1.07	0	0	0.04	0	0.06	0.09	0.14	0.09
XLOC_066326	chr13:73486159-73487798	+	0.8	0.93	0.98	0.94	0	0	0	0	0.39	1.21	1.03	0.84	1.45	0.5	1.16	0.47	1.04	0.38	1.39	1.91	1.2	0.06	0.08	0.23	0.22
XLOC_066362	chr13:73549404-73587769	+	1.5	1.78	1.41	1.78	0.03	0.05	0	0	0.77	2.29	1.29	0.99	2.73	0.76	1.09	0.81	1.32	0.61	2.21	2.51	1.89	0.24	0.4	0.56	0.46
XLOC_066366	chr13:73553983-73555175	+	0.9	2.04	1.32	1.23	0	0	0	0	0.5	1	1.38	0.66	1.37	0.52	1.23	0.43	0.89	0.78	3.71	1.77	2.42	0.33	0.26	0.55	0.25
XLOC_066394	chr13:73586983-73587734	+	0.29	0.37	0.11	0.54	0	0	0	0	0.1	0.48	0.24	0	0	0	0.5	0.23	0.2	0.58	0	0	0.24	0.07	0	0.22	0
XLOC_066398	chr13:73590963-73602232	+	1.31	1.92	0.89	0.75	0	0	0.03	0	0.45	2.82	0.94	0.57	1.48	0.94	1.38	0.38	1.7	1.19	0.84	0.4	1.53	0.07	0.36	0.35	0.39
XLOC_066424	chr13:73638122-73654046	+	0.99	1.1	0.57	1.09	0	0	0.03	0	0.57	1.23	3.97	0.04	0	0.51	8.11	2.76	3.82	0.02	0	0	0.91	0.31	0.34	0.13	0.4
XLOC_066448	chr13:73685082-73853260	+	0.05	0.14	0	0	0	0	0	0	0	0	0	0	0	0	0.1	0.06	0.98	0.11	0	0.08	0.26	0.31	0.24	0.22	0.69
XLOC_066555	chr13:73969553-73973357	+	0.51	0	0	0	0	0	0	0	0	0	0	0	0	0.02	0.03	0.06	2.57	0	0	0.28	0.03	0.59	0.14	0.41	0.19
XLOC_066573	chr13:74045542-74045957	+	0	0	0	0	0	0	0	0	0	0	0	0	0	0	0	0	0	0	0	0	0	0.04	0.1	0.53	0
XLOC_066586	chr13:74071821-74107070	+	0	0	0.01	0	0	0	0	0	0	0	1.94	0	0	0	0	2.6	0.05	0.03	0	0	0	0	0.12	0	0.03
XLOC_066623	chr13:74172382-74282525	+	0.02	0.02	0.03	0.01	0	0	0.01	0	0	0.03	0.68	0.01	0.03	0.71	0.26	0.41	39.65	0.31	0.02	0.14	0.64	0.33	1.61	0.59	0.64
XLOC_067929	chr13:32464837-32470548	-	0	0.06	0	0	0	0	0	0	0	0	0	0	0	0	0	0	0.19	0.11	0.18	0	0	0.03	0.33	0.52	0.22
XLOC_067948	chr13:32587023-32598157	-	0.28	0.35	0.08	0.12	0	0	0	0	0.14	0	0.01	0	0.14	0	0	0.02	0.1	0.23	3.96	0.5	0.19	0.04	0.03	0.15	0.08
XLOC_068003	chr13:32979594-32988034	-	1.95	2.81	0.5	0.88	0	0	0	0	0.57	1.07	0.32	0.2	0.77	0.37	0.38	0.13	1.03	3.27	5.09	14.24	14.54	0.95	0.83	1.28	2.56
XLOC_068004	chr13:32980256-33065755	-	2.4	2.71	1.78	1.22	0	0.05	0	0	0.27	0.53	0.04	0.48	0.59	0.71	1.41	0.56	0.49	0.92	2.98	6.88	1.5	0.23	0.14	0.32	0.55
XLOC_068014	chr13:33011212-33037629	-	4.52	5.91	3.94	3.72	0.01	0.02	0.02	0.03	1.15	2.25	0.55	2.1	1.08	2.24	4.99	2.56	1.83	0.84	5.62	3.59	2.31	0.36	0.33	0.8	1.03
XLOC_068015	chr13:33014836-33039230	-	1.35	1.46	0.51	0.56	0	0	0	0	0.2	0.32	0.04	0.16	0.06	0.46	0.51	0.32	0.23	0.92	3.92	2.43	2.04	0.36	0.08	0.13	0.38
XLOC_068017	chr13:33016105-33036987	-	2.29	2.17	2.82	1.51	0	0	0	0	0.61	1.45	0.51	1.22	0.52	1.95	3.1	1.99	1.39	0.67	8.41	1.88	4.23	0.46	0.2	0.41	0.54
XLOC_068019	chr13:33027304-33033309	-	0.56	0.56	0.18	0.6	0	0	0	0	0.05	0.1	0.03	0.06	0.06	0.34	0.35	0.13	0.07	0.26	2.37	1.09	1.23	0.2	0.03	0.2	0.48
XLOC_068024	chr13:33037798-33041339	-	2.16	3.76	0.91	1.34	0	0	0	0	0.4	0.61	0.24	0.59	0.21	0.93	0.48	0.22	0.15	1.86	4.3	5.52	1.66	0.45	0.09	0.28	0.31
XLOC_068027	chr13:33041982-33047225	-	1.95	2.43	1.01	1.29	0	0	0	0	0.28	0.46	0.15	0.22	0.56	0.89	0.73	0.53	0.36	0.44	3.69	2.01	1.65	0.31	0.2	0.17	0.35
XLOC_068028	chr13:33047392-33070902	-	7.62	10.58	5.68	6.35	0.06	0.09	0.05	0	1.34	1.88	0.63	1.98	2.13	3.32	5.57	2.55	1.47	2.66	10.4	19.05	5.81	0.85	0.63	0.6	1.03
XLOC_068031	chr13:33055286-33058072	-	6.32	8.59	4.25	4.03	0.01	0	0	0	1.11	1.69	0.51	1.3	1.28	3.29	3.62	1.8	0.99	1.66	10.06	9.8	3.94	0.82	0.47	0.54	1.27
XLOC_068072	chr13:33159144-33160582	-	0.45	0.59	0.47	0.45	0	0	0	0	0.23	0.19	0.11	0.1	0.34	0.02	0.47	0.19	0.15	0.03	0.03	0.29	0	0.11	0.11	0.07	0.1
XLOC_068074	chr13:33471394-33485189	-	0.74	0.61	0.01	0.45	0	0	0	0	0	0	0	0	0.05	0	0	0	0	0	0	0	0	0.02	0.06	0.1	0.13
XLOC_068084	chr13:33552860-33558226	-	1.14	1.76	0.63	0.93	0.01	0	0	0	0.1	0	0.02	0	0.06	0.01	0	0	0	0	0.06	0.16	0.07	0.09	0.12	0.22	0.16
XLOC_068100	chr13:33586961-33590358	-	4.95	5.19	1.64	1.89	0	0	0	0	0.17	0	0	0	0	0	0	0.07	0.51	0.2	0.32	0.06	0.5	0.1	0.07	0.28	0.21
XLOC_068119	chr13:33632498-33666615	-	8.93	11.95	2.75	3.27	0	0	0	0	0.51	0.22	0	0.04	0.27	0.09	0	0	0.03	0.05	0.08	0.08	0.06	0.03	0.03	0.08	0.06
XLOC_068138	chr13:33720546-33892615	-	2.12	2.38	2.31	2.07	0	0.02	0	0	0.53	0.84	0.37	0.39	2.52	0.79	0.85	0.32	0.49	0.62	1.92	2.03	2.52	0.16	0.09	0.42	0.28
XLOC_069459	chr13:73242734-73282216	-	3.38	4.44	6.7	7.22	0.02	0.08	0.1	0.01	2.47	6.63	4.65	2.4	2.46	1.01	2.25	1.3	6.72	0.31	0.53	0.52	0.2	0.07	0.45	0.49	0.48
XLOC_069463	chr13:73261705-73277989	-	0.5	0.52	0.63	0.69	0	0	0	0	0.27	0.8	0.15	0.11	0.32	0.11	0.32	0.21	0.4	0.03	0.11	0.23	0.36	0.13	0.14	0.29	0.42
XLOC_069624	chr13:74254520-74259827	-	0.11	0.18	0.09	0.15	0	0.02	0.01	0.01	0.07	0.47	0.38	0.58	0.03	0.06	0.35	0.39	0.33	0.03	0.19	0.21	0.23	0.04	0.05	0.09	0.06
XLOC_069627	chr13:74273515-74282953	-	0.31	0.37	0.29	0.24	0	0	0.02	0.05	0.17	0.73	0.79	0.76	0	0.23	0.23	0.48	0.39	0.44	0.45	1.42	1.38	0.03	0.1	0.06	0.04
XLOC_069656	chr13:74349169-74363825	-	0.48	0.66	0.33	0.29	0	0.01	0	0	0.3	1.31	1.32	1.31	0.1	0.65	0.44	1.04	0.97	0.55	1.74	2.58	1.91	0.14	0.23	0.26	0.31
XLOC_069660	chr13:74359461-74384175	-	0.58	0.79	0.4	0.6	0	0.06	0.02	0	0.25	1.81	1.19	1.6	0.07	0.69	0.55	0.94	1.04	1.05	1.61	3.23	3.23	0.15	0.16	0.36	0.14
XLOC_069661	chr13:74364030-74413255	-	0.5	0.66	0.32	0.52	0	0.02	0.02	0.03	0.25	1.31	1.09	1.09	0.06	0.46	0.3	0.68	0.74	0.67	1.18	2.22	1.81	0.09	0.12	0.15	0.18
XLOC_069663	chr13:74371897-74419870	-	0.79	0.77	0.6	0.99	0	0.05	0.07	0.03	0.54	2.44	2.31	2.28	0.14	0.88	0.85	1.55	1.68	0.93	1.88	4.6	4.14	0.18	0.19	0.42	0.45
XLOC_069666	chr13:74376833-74385118	-	0.3	0.38	0.31	0.43	0	0.03	0.09	0.02	0.18	1.1	0.77	0.79	0.09	0.35	0.37	0.62	0.65	0.44	0.85	2.2	1.76	0.1	0.14	0.15	0.15
XLOC_069667	chr13:74380476-74398981	-	0.12	0.15	0.15	0.03	0	0	0	0	0.1	0.39	0.51	0.73	0	0.11	0.28	0.28	0.66	0.53	0.35	1.44	0.74	0.04	0.06	0.08	0.21
XLOC_069669	chr13:74385233-74400955	-	0.23	0.26	0.06	0.27	0	0	0	0	0.25	1.14	0.85	0.59	0	0.15	0.1	0.43	0.46	0.33	0.79	1.25	1.52	0.07	0.05	0.2	0.14
XLOC_069694	chr13:74451191-74460575	-	0.88	1.01	0.51	0.43	0	0.02	0.01	0.02	0.35	2.38	2.08	1.85	0.1	0.89	1.31	1.67	1.47	1.23	1.87	3.79	3.66	0.24	0.3	0.49	0.48
XLOC_069727	chr13:74555764-74560413	-	0.27	0.52	0.31	0.35	0	0.01	0	0	0.19	0.85	1.1	0.72	0.05	0.34	0.53	0.6	0.58	0.38	0.64	1.15	1.43	0.08	0.15	0.22	0.19
XLOC_069750	chr13:74608518-74611011	-	0.37	0.33	0.27	0.26	0	0.02	0	0.02	0.17	0.85	0.94	0.72	0.11	0.33	0.27	0.48	0.59	0.49	0.97	2.15	1.82	0.09	0.16	0.16	0.17
XLOC_069752	chr13:74613774-74669617	-	0.43	0.78	0.28	0.42	0	0.01	0.03	0.01	0.15	1.23	1.16	0.65	0.04	0.35	0.36	0.52	0.7	0.69	0.96	2.75	2.39	0.14	0.22	0.45	0.23
XLOC_069773	chr13:74669689-74688056	-	0.87	1.21	0.57	0.46	0	0.03	0.02	0.02	0.43	2.25	2.03	2.02	0.11	0.88	0.68	1	1.71	1.41	1.91	5.43	3.21	0.19	0.22	0.28	0.31
XLOC_070918	chr14:36417465-36419451	+	0.04	0	0	0	0	0	0	0	0	0	0	0	0	0	0	0	0	0	0	0.27	0.49	0.14	0.07	0.83	0.18
XLOC_070939	chr14:36467755-36533129	+	0.21	0.81	0.24	0	0	0	0	0	0	0	0	0	0	0.22	0	0	0	0	0	0.18	0	0	0.18	0.24	0
XLOC_071040	chr14:36789980-36825703	+	0.68	0.39	0.86	0.53	0.04	0	0	0	0.85	0.22	0.13	0.49	1.86	2.88	0.25	0.26	0.48	0.12	0	0.53	0.23	0.04	0.11	0.37	0.2
XLOC_071180	chr14:37125079-37126474	+	1.08	1.24	1.68	1.92	0.04	0	0	0	0.79	0	0	0	0	0.01	0	0	0.02	0.94	0	0	0.08	0.02	0.08	0.03	0
XLOC_071185	chr14:37140305-37141127	+	1.03	1.13	1.39	1.2	0	0	0	0	0.57	0	0.51	0.77	0.93	0.89	0.86	0.05	0.17	0.05	0	0.47	0.19	0.03	0.04	0.05	0.15
XLOC_071186	chr14:37141247-37142051	+	0.46	0.58	0.51	0.58	0	0	0.14	0	0.23	0.12	0.24	0.44	0.64	0.58	0.43	0	0.1	0	0	0.21	0	0.06	0.04	0.05	0
XLOC_071189	chr14:37149924-37154071	+	0.85	1.23	0.83	1.1	0	0	0	0	0.34	0.05	0.3	0.56	1.1	1.35	0.76	0.06	0.22	0.06	0	0.07	0.05	0.06	0.06	0.22	0.16
XLOC_071191	chr14:37154123-37179697	+	0.25	0.37	0.27	0.27	0	0	0	0	0.12	0	0.15	0.07	0.35	0.55	0.12	0	0.03	0.1	0	0.07	0.04	0.02	0.02	0.05	0.02
XLOC_071213	chr14:37642428-37654211	+	0.86	1	0.77	0.78	0.04	0.05	0.03	0.02	1.54	0.48	2.14	0.85	2.37	0.94	2.77	0.68	0.34	0.42	0.42	0.39	0.66	0.11	0.51	0.23	0.46
XLOC_071267	chr14:37756676-37761115	+	1.19	1.59	1.67	1.67	0	0	0	0	0.54	0.59	1.37	0.48	2.1	1.13	0.88	0.64	1.56	0.42	0.89	2.6	1.21	0.14	0.26	0.32	0.36
XLOC_071277	chr14:37786157-37791737	+	1.85	3	2.48	2.5	0.01	0.02	0	0	0.97	0.64	2.26	0.38	3.35	2.27	1.38	0.86	1.76	1.3	2.26	6.25	4.17	0.42	0.34	0.71	0.65
XLOC_071300	chr14:37860816-37893824	+	0.34	0.65	0.5	0.53	0.01	0	0.02	0	0.14	0.12	0.48	0.17	0.57	0.6	0.88	0.33	0.37	0.37	0.61	2.77	1.06	0.1	0.14	0.17	0.14
XLOC_072187	chr14:67943223-68008462	+	1.17	1.38	1.42	1.67	0.02	0	0	0	0.74	0.43	0.61	0.02	2.3	0.66	0.38	0.17	0.54	0.03	0.09	0.09	0.3	0	0.09	0	0
XLOC_072191	chr14:67946941-67967058	+	0.33	0.47	2.96	3.03	0	0	0	0	1.35	0	0	0	0.56	0.55	0	0.02	0	0	0	0.06	0	0	0	0	0
XLOC_072224	chr14:68031473-68054490	+	3.89	4.43	4.61	6.03	0.08	0.07	0	0	2.84	1.63	1.92	0.25	5.83	2.01	0.29	0.23	1.6	0.11	0.35	0.24	1.63	0.08	0.04	0	0.03
XLOC_072235	chr14:68067512-68080697	+	2.49	3.16	2.78	2.51	0.01	0	0	0	1.12	0.45	0.07	0.51	2.64	0.74	0.32	0.14	0.39	0.53	0.64	0.41	0.78	0.08	0.17	0.29	0.1
XLOC_072296	chr14:68284904-68311262	+	0.12	0.14	0.54	0.6	0	0	0	0	0.13	0.27	0.37	0.12	1.02	0.21	0.07	0.22	0.24	0.12	0.05	0.68	0.09	0	0.05	0.12	0.03
XLOC_072332	chr14:68369776-68489763	+	1.89	2.09	2.23	2.05	0.02	0	0.03	0.04	1.77	1.58	1.93	0.55	4.67	1.22	1.47	1.23	1.79	0.47	1.21	2.51	3.79	0.11	0.17	0.25	0.34
XLOC_072335	chr14:68373991-68393365	+	1.05	1.48	1.5	1.98	0.01	0.02	0.01	0.01	1.29	1.02	1.34	0.44	2.07	0.93	0.66	0.7	0.59	0.49	0.69	2.85	2.29	0.14	0.13	0.25	0.32
XLOC_072337	chr14:68379623-68392040	+	0.54	1.03	1.37	1.1	0	0.06	0	0	0.87	1.04	1.17	0.29	2.58	0.65	0.4	0.73	0.52	0.59	0.48	2.78	1.7	0.07	0.17	0.18	0.19
XLOC_072338	chr14:68381206-68385045	+	0.93	1.42	1.63	1.7	0.03	0.02	0.05	0.01	1.11	1.04	0.97	0.41	1.71	0.78	0.49	0.58	0.65	0.36	0.82	2.28	1.74	0.09	0.08	0.11	0.18
XLOC_072339	chr14:68385142-68389946	+	0.93	1.35	1.58	1.46	0.02	0.01	0	0.01	1.25	0.81	0.82	0.47	1.82	0.86	0.49	0.6	0.76	0.6	0.84	2.21	2.84	0.13	0.09	0.19	0.32
XLOC_072347	chr14:68435222-68569486	+	0.08	0	0.34	0.14	0.19	0	0	0	0.15	0.74	0	0	0.34	0.08	0	0	0	0	0	0	0	0	0	0	0.18
XLOC_072350	chr14:68460277-68461931	+	0.65	0.99	1.01	1.07	0.02	0.07	0	0	0.91	0.79	0.36	0.2	1.18	0.53	0.76	0.68	0.39	0.52	0.42	2.16	1.56	0.05	0.03	0.16	0.1
XLOC_072356	chr14:68492221-68565251	+	2.29	3.15	3.78	3.73	0.04	0.02	0.02	0.01	2.46	2.65	1.78	1.12	4.61	1.96	1.65	1.55	2.55	1.45	1.62	5.2	6.01	0.39	0.27	0.51	0.41
XLOC_072362	chr14:68530367-68533948	+	0.54	0.61	0.77	0.73	0.01	0	0	0	0.54	0.56	0.39	0.23	0.65	0.44	0.21	0.27	0.51	0.42	0.36	1.4	1.59	0.09	0.05	0.17	0.11
XLOC_072366	chr14:68545611-68553695	+	1.57	2.21	2.61	2.7	0.02	0	0	0.02	1.81	1.84	1.38	0.84	3.78	1.41	1.26	1.12	2.29	1.24	1.27	4.13	4.6	0.38	0.22	0.63	0.52
XLOC_072367	chr14:68560334-68595263	+	1.37	1.7	2.05	1.96	0.01	0.03	0.04	0.01	1.45	2.11	0.92	0.76	2.43	1.04	0.83	0.83	1.48	1.15	1.18	5.21	3.47	0.23	0.18	0.26	0.24
XLOC_072368	chr14:68565400-68569622	+	1.25	1.62	1.64	1.68	0.01	0.02	0.03	0.04	1.14	1.5	1.03	0.65	2.55	0.99	0.9	0.78	1.27	0.63	0.73	2.13	2.94	0.12	0.18	0.24	0.14
XLOC_072369	chr14:68582761-68585786	+	0.65	1.01	0.92	0.96	0	0	0	0	0.76	0.76	0.43	0.93	1.06	0.37	0.32	0.5	0.69	0.52	0.42	1.71	1.68	0.1	0.08	0.17	0.19
XLOC_072371	chr14:68603293-68616650	+	1.13	1.66	1.6	1.59	0.07	0.03	0.01	0.01	0.97	3.61	0.76	0.97	1.54	0.53	0.44	0.66	2.51	0.65	0.53	2.46	2.24	0.28	0.41	0.32	0.31
XLOC_072378	chr14:68650810-68652414	+	0.49	1.01	0.82	0.52	0.01	0.04	0	0	0.43	0.53	0.3	0.37	1.08	0.42	0.24	0.24	0.8	0.57	0.27	2.58	1.8	0.1	0.12	0.22	0.03
XLOC_072383	chr14:68656600-68691463	+	2.13	2.9	2.77	3.16	0.05	0.05	0.02	0.01	1.56	1.8	1.23	0.84	3.88	1.42	1.11	1.1	3.62	2.97	1.81	6.73	7.41	0.4	0.32	0.55	0.63
XLOC_072386	chr14:68703326-68707992	+	0.53	0.41	0.85	1.28	0	0	0	0	0.48	0.81	0.36	0.28	1.09	0.57	0.39	0.32	1.18	0.81	0.61	1.28	3.02	0.07	0.13	0.23	0.18
XLOC_072388	chr14:68708233-68719629	+	0.44	0.48	0.52	0.55	0	0	0	0	0.36	0.46	0.32	0.22	0.91	0.33	0.3	0.33	1.1	0.44	0.26	0.88	1.28	0.07	0.09	0.14	0.15
XLOC_072391	chr14:68726202-68732236	+	0.27	0.32	0.35	0.42	0	0.01	0.01	0.01	0.24	0.26	0.22	0.12	0.64	0.23	0.16	0.2	0.51	0.43	0.22	1.12	1.18	0.07	0.1	0.15	0.16
XLOC_072394	chr14:68748944-68755916	+	0.25	0.2	0.31	0.46	0.01	0	0	0	0.22	0.32	0.19	0.1	1.02	0.2	0.13	0.21	0.59	0.73	0.27	1.07	1.33	0.09	0.1	0.13	0.1
XLOC_072395	chr14:68755970-68758525	+	0.04	0	0	0.07	0	0	0	0	0	0.19	0	0.07	0.17	0.08	0	0.05	0.15	0.81	0	0.58	0	0	0	0	0
XLOC_072404	chr14:68790436-68795786	+	0.62	0.84	0.85	0.95	0.01	0	0	0	0.69	1.07	0.33	0.23	1.79	0.31	0.18	0.19	0.66	1.01	0.93	1.69	2.1	0.05	0.05	0.08	0.09
XLOC_072420	chr14:68827778-68866086	+	0.56	0.78	0.71	0.85	0	0	0	0	0.78	0.57	0.62	0.38	1.74	0.19	0.29	0.12	0.69	0.15	0.39	0.36	1.25	0	0.08	0	0
XLOC_072448	chr14:68889153-69003590	+	0.56	0.89	0.64	0.72	0	0.02	0.03	0	0.6	0.58	0.24	0.26	1.19	0.31	0.23	0.2	0.61	0.77	0.81	1.89	2.71	0.09	0.1	0.22	0.11
XLOC_072471	chr14:68924446-68926920	+	0.77	1.2	0.67	0.67	0	0	0	0	0.31	0.27	0.23	0.05	0.6	0.14	0.12	0.53	1.19	0.15	0.12	0.56	0.45	0.11	0.44	0.28	0.29
XLOC_072476	chr14:68929324-68931079	+	0.22	0.37	0.35	0.24	0	0	0	0	0.28	0.47	0.09	0.14	0.75	0.08	0.1	0.18	0.54	0.26	0.27	0.42	0.54	0.07	0.1	0.13	0.05
XLOC_072480	chr14:68946992-68951096	+	1.22	1.73	1.8	1.55	0.02	0	0.01	0.02	1.21	0.81	0.67	0.56	2.88	0.8	0.37	0.19	1.49	0.77	1.05	1.23	2.91	0.05	0.09	0.13	0.09
XLOC_072482	chr14:68954430-68960769	+	0.5	0.69	0.69	0.69	0	0	0.01	0	0.49	0.35	0.45	0.33	1.4	0.37	0.18	0.12	0.62	0.56	0.8	1.32	2.14	0.05	0.07	0.09	0.08
XLOC_072485	chr14:68996998-68998497	+	1.27	1.57	1.18	0.86	0.02	0	0.03	0	0.83	0.76	0.51	0.37	1.97	0.47	0.33	0.2	1.16	2.16	0.98	2.36	3.69	0.15	0.25	0.12	0.09
XLOC_072487	chr14:69033930-69040659	+	0.47	0.54	0.33	0.28	0	0	0	0	0.29	0.25	0.21	0.16	0.78	0.24	0.1	0.07	0.52	0.46	0.68	0.75	2.8	0.05	0.1	0.05	0.09
XLOC_072491	chr14:69053818-69061135	+	0.27	0.38	0.19	0.2	0	0.01	0.01	0	0.24	0.17	0.15	0.19	0.77	0.11	0.1	0.01	0.84	0.29	0.44	0.48	1.42	0.03	0.01	0.03	0.03
XLOC_072537	chr14:69160582-69164532	+	0.06	0.06	0.02	0.03	0	0.01	0.02	0	0.14	0.84	0.24	0.4	0.35	0.01	0.12	0.27	0.14	0.03	0.03	0.02	0.54	0.03	0.03	0.04	0.04
XLOC_072549	chr14:69187852-69196535	+	0	0	0	0	0	0	0	0	0	0	0	0	0	0	0	0	0.51	0	2.21	0	0.74	0	0	0	0
XLOC_072560	chr14:69241727-69243065	+	4.45	4.74	3.11	3.01	0	0	0	0	0.74	0	0	0.22	0.45	0.14	0	0	2.03	0.08	0	0	0	0	0.04	0.08	0.23
XLOC_072567	chr14:69283485-69284734	+	0.66	0.21	0.39	0.61	0.02	0.14	0	0	0.39	1.4	0.17	0.52	0.86	0.47	1.03	0.51	2.32	0.05	0.04	0.09	0.39	0.21	0.41	0.32	0.47
XLOC_072578	chr14:69446590-69449314	+	0.99	1.69	1.6	1.44	0.04	0.26	0.03	0.03	0.67	5.55	0.28	0.75	2.95	0.18	0.45	0.97	1.67	0.43	0.48	0.21	0.86	0.18	0.51	0.45	0.39
XLOC_072584	chr14:69455455-69503214	+	0.03	0.02	0.03	0	0	0	0	0	0.02	0.58	0.04	0	0	0.02	0	0.02	0.15	0.03	0.03	0	0.19	0	0	0.04	0
XLOC_072627	chr14:69712633-69736114	+	1.05	1.41	0.83	0.73	0.01	0	0.01	0.02	0.52	0.4	1.44	1.1	1.79	0.71	0.73	0.3	1.83	0.23	9.19	0.49	1.18	0.05	0.09	0.17	0.15
XLOC_072648	chr14:69745869-69771554	+	0.17	0	0.05	0.18	0	0	0	0	0.22	0	0.03	0.05	0.31	0.18	0.02	0.02	0.07	0.1	9.19	0.26	0.73	0.04	0	0.06	0.06
XLOC_073189	chr14:91091092-91113142	+	6.7	8.75	2.03	1.61	0	0	0	0	0.24	0.07	0.06	0	0.16	0.43	0.12	0.03	0.01	0.31	0.28	0.21	0.71	0.05	0.03	0.07	0.07
XLOC_073236	chr14:91527092-91537824	+	0.64	0.64	0.51	0.29	0	0	0	0.04	0.33	1.08	0.93	1.44	0.74	0.56	0.26	0.26	0.19	0.18	0.52	0.18	0.59	0.33	1.25	0.36	0.8
XLOC_073241	chr14:91536108-91540156	+	0.84	0	0.24	0.39	0	0	0	0	0	0	0	0	0	0.44	0	0	0.42	0	0	0	0	0	0	0	0
XLOC_073259	chr14:91556081-91559111	+	0.11	0.09	0.05	0	0	0	0	0	0.01	0.03	0.03	0	0.05	0.11	0.04	0.01	0.09	0.18	0.14	0.15	0.68	0.02	0.15	0.15	0.08
XLOC_073276	chr14:91573778-91592710	+	0.82	0.89	0.47	0.52	0	0.2	0	0	0.1	0.43	0.35	0.26	3.15	1.43	0.06	0.26	0.63	1	1.19	1.03	1.5	0.33	0.5	0.65	0.59
XLOC_073282	chr14:91581965-91584420	+	0.03	0.05	0.02	0.01	0	0.02	0.02	0.03	0.03	1.41	0.76	0.73	2.76	1.6	0.54	0.79	0.84	0.48	1.34	2.84	1.3	0.14	0.24	0.62	0.51
XLOC_073303	chr14:91609672-91614376	+	0.07	0.16	0	0	0	0	0.08	0.05	0.03	0.89	0.27	0.45	2.21	1.81	0.12	0.19	0.46	0.68	3.46	1.69	2.82	0.06	0.1	0.16	0.03
XLOC_073343	chr14:91684070-91703972	+	0.61	0.76	0.34	0.84	0	0.18	0	0	0.18	6.74	1.67	2.92	9.46	12.86	2.14	0.74	2.75	1.73	11.04	3.64	6.02	0.25	0.18	0.13	0.57
XLOC_073344	chr14:91685032-91714742	+	0.2	0	0.11	0	0	0	0	0	0	1.97	0.73	0.19	2.26	0.93	0.34	0.49	0.2	0.3	0.25	0.68	0.75	0	0	0	0
XLOC_073345	chr14:91693498-91739914	+	0.14	0.18	0.05	0.05	0	0.01	0.01	0.01	0.02	2.18	0.52	1.11	2.97	3.98	0.46	0.2	0.87	0.24	2.52	0.5	1.67	0.03	0.09	0.1	0.13
XLOC_073365	chr14:91720461-91725664	+	0.1	0.13	0.11	0.19	0	0	0.02	0	0.05	0.1	0.24	0.05	1.25	0.59	0.02	0.01	0.01	0.08	0.48	0.05	0.16	0.02	0.04	0.05	0.08
XLOC_073371	chr14:91729422-91734777	+	0	0	0.38	0	0	0	0	0	0	0	0	0	0	0.46	0	0	0	0.7	0	0	0	0	0	0.26	0
XLOC_073376	chr14:91747935-91755020	+	0.14	0.1	0.88	0.89	0	0	0	0	0.13	0.09	1.19	0	0	2.33	0.05	0.07	0	0.06	0.02	0.02	0.01	0.03	0	0.07	0.02
XLOC_073380	chr14:91836601-91840594	+	0.06	0.11	0.01	0.02	0	0	0	0	0.01	0	0	0	0.33	1.82	0.01	0.08	0.05	0.03	0.18	0.07	0.13	0.03	0.01	0.06	0.02
XLOC_073383	chr14:91884453-91926458	+	5.56	6.78	5.93	7.09	0.09	0.14	0	0	3.04	5.51	1.21	0.33	6.13	1.41	4.77	0.21	3.22	0.75	7.01	0.53	1.48	0.14	0.9	0.63	0.49
XLOC_073388	chr14:91903145-91906486	+	0.1	0.03	0	0.18	0	0	0	0	0.07	0.24	0	0	0	0.1	0.25	0	0	0	1.09	0.29	0.43	0	0.04	0.05	0.06
XLOC_073400	chr14:91976851-91979639	+	1.78	2.45	3.88	3.61	0.04	0.14	0.04	0	2.37	2.26	1.53	1.18	1.14	0.9	1.35	1.31	3.77	0.15	0.31	0.27	0.04	0.37	0.73	0.22	0.76
XLOC_073409	chr14:92135296-92140056	+	0	0	0.24	0	0	0	0	0	0.07	0	0	0	0.64	1.02	0	0	0	0.09	0	0	0.07	0	0.06	0	0.17
XLOC_073414	chr14:92303072-92313070	+	0.58	0.86	0.74	0.44	0.01	0	0	0	0.34	0	0.16	0	1.01	0.16	1	0.13	1.54	0.09	0.23	0.47	0.19	0.12	0.11	0.26	0.43
XLOC_073429	chr14:92338537-92339983	+	0.04	0.03	0.06	0.08	0	0	0	0	0.06	0	0	0	0.05	0.15	0.04	0.01	3.32	0.05	0.02	0.19	0.07	0.05	0.08	0.13	0.05
XLOC_073435	chr14:92347763-92348190	+	0	0.11	0	0	0	0	0	0	0	0	0	0	0	0	0	0	0	0	0.61	0	0	0	0	0	0
XLOC_073465	chr14:92505911-92529651	+	11.25	14.08	8.16	7.39	0.24	0.06	0.06	0.16	5.14	3.29	4.19	2.58	8.82	1.2	1.1	1.45	1.57	1.25	0.33	0.43	0.65	0.12	0.57	0.54	0.68
XLOC_073509	chr14:92634582-92642602	+	4.27	5.69	3.82	3.85	0.03	0.04	0.13	0.01	1.6	7.1	6.8	2.15	8.04	7.55	5.71	1.81	8.13	0.93	2.61	1.18	1.52	0.24	0.93	0.83	1.15
XLOC_073618	chr14:92927439-92928565	+	0	0	0	0	0	0	0	0	0	0	0	0	0	0	0	0	0	0	0.61	0	0	0	0	0	0
XLOC_073631	chr14:92951619-92991336	+	0	0	0	0	0	0.04	0	0	0	0.54	0.42	0.25	0	0	0.11	0.1	0.37	0.07	0.85	0.7	0.49	0.02	0	0.04	0.04
XLOC_073640	chr14:92969980-93013313	+	0.23	0.32	0.02	0	0	0.09	0	0.03	0.04	2.79	0.78	0.87	0	0.01	0.58	0.17	1.39	0.86	3.22	3.41	2.13	0.07	0.13	0.37	0.18
XLOC_073650	chr14:92998462-93001632	+	0	0	0	0	0	0	0	0	0	1.02	0.75	0.25	0	0.01	0.34	0.13	0.68	0.5	2.75	1.11	1.2	0.05	0.04	0.14	0.03
XLOC_073658	chr14:93010062-93011449	+	0.02	0.05	0.07	0	0	0	0	0	0	0.55	0.39	0.47	0	0.01	0.24	0.15	0.61	0.49	2.28	0.85	0.93	0.02	0	0.11	0.03
XLOC_073668	chr14:93036965-93045324	+	0	0	0	0	0	0	0.06	0.08	0	1.36	0.16	0.28	0.4	0	0.47	0.2	0.87	0.29	0.99	0.15	1.06	0.06	0.08	0.05	0.05
XLOC_073681	chr14:93058755-93059880	+	0	0.05	0	0	0	0	0	0	0	1.18	0.26	0.08	0.09	0	0.19	0.13	0.7	0.46	1.76	1.04	0.67	0.11	0.15	0.14	0.1
XLOC_073683	chr14:93060793-93070500	+	0	0.01	0	0.01	0	0	0	0.01	0	0.84	0.34	0.38	0.01	0	0.34	0.16	0.54	0.21	1.09	0.4	0.55	0.03	0.03	0.1	0.08
XLOC_073698	chr14:93112298-93112811	+	0	0	0	0	0	0.12	0	0	0	0.63	0	0.08	0	0	0	0.05	0.77	0.11	0.35	0	0.09	0	0	0	0.1
XLOC_073699	chr14:93115763-93117725	+	0	0.02	0	0	0	0	0	0.03	0	0.61	0.24	0.25	0	0.01	0.54	0.12	0.67	0.06	0.46	0.34	0.32	0	0.07	0.05	0.05
XLOC_073705	chr14:93128069-93131707	+	0	0	0	0	0	0	0	0	0.01	1	0.89	0.46	0.03	0	0.5	0.22	1.05	0.46	1.78	3.51	3.86	0.01	0.05	0.09	0.03
XLOC_073707	chr14:93133736-93150549	+	0	0.01	0	0	0	0.03	0.01	0.05	0	0.96	0.37	0.58	0.11	0.01	0.71	0.25	0.75	0.5	2.19	3.05	3.76	0.02	0.1	0.16	0.05
XLOC_073710	chr14:93142975-93145895	+	0	0	0	0	0	0	0	0	0	0.03	0.05	0.02	0	0	0.03	0.02	0.04	0.44	2.31	1.7	4.18	0.01	0.02	0.02	0.03
XLOC_073771	chr14:93307305-93343871	+	2.74	4	2.16	2.23	0	0	0	0	1.67	1.55	0.86	1.68	3.28	1.31	1.6	0.5	1.49	0.15	1.53	0.35	0.65	0.06	0.24	0.36	0.41
XLOC_073785	chr14:93347457-93348637	+	0.1	0.13	1.18	1.26	0.01	0	0	0	0.32	0	0.03	0	0	0	0	0	0	0	0	0.17	0	0.04	0	0.08	0
XLOC_073799	chr14:93582026-93586008	+	0.38	0.51	1.04	1.16	0.01	0.05	0	0	0.56	0.22	0.12	0.04	0.63	0.1	0.17	0.15	0.2	0.02	0.38	0.05	0.02	0.01	0.1	0.05	0.22
XLOC_073824	chr14:93661249-93672961	+	0.51	0.88	0.64	0.49	0	0	0	0	0.37	0.1	0.13	0.1	0.61	0.28	0.26	0.07	0.15	0.18	0.36	0.18	0.47	0.02	0.04	0.1	0.15
XLOC_073827	chr14:93663741-93668379	+	0.84	0.9	0.71	0.84	0.01	0	0	0	0.32	0.28	0.19	0.02	0.45	0.41	0.11	0.11	0.15	0	0.41	0.09	0.24	0.02	0.02	0.03	0
XLOC_075605	chr14:36605535-36611737	-	0	0	0	0	0	0	0	0	0	0	0	0	0	0	0.67	0	0	0	0	0	0	0	0	0	0
XLOC_075664	chr14:36763698-36767740	-	0.42	0.59	0.46	0.5	0	0.01	0	0	0.27	0.27	0.29	0.28	0.5	0.51	0.29	0.08	0.12	0.09	0.06	0.15	0.28	0.06	0.08	0.08	0.12
XLOC_075790	chr14:37156367-37221434	-	0.63	0.79	0.47	0.43	0	0	0.01	0	0.05	0	0.1	0.03	0.1	0.34	0.13	0.06	0.29	0.09	0.09	0.26	0.37	0.06	0.05	0.26	0.11
XLOC_075906	chr14:37376459-37382598	-	0.38	0.32	0.3	0.33	0	0	0	0	0.11	0.02	0.16	0	0.29	0.61	0.09	0.09	0.32	0.1	0.15	0.27	0.66	0.03	0.06	0.14	0.1
XLOC_075927	chr14:37423022-37449403	-	0.41	0.71	0.36	0.48	0	0	0	0	0.21	0.11	0.19	0.06	0.29	0.77	0.29	0.26	0.57	0.15	0.2	0.42	0.56	0.05	0.08	0.27	0.2
XLOC_075928	chr14:37430559-37435056	-	0.46	0.54	0.32	0.34	0.01	0	0	0	0.12	0.06	0.07	0.06	0.13	0.56	0.3	0.08	0.38	0.08	0.07	0.42	0.41	0.05	0.06	0.12	0.1
XLOC_075929	chr14:37435198-37482991	-	0.59	0.9	0.56	0.4	0	0	0	0.01	0.24	0.05	0.16	0.16	0.38	1.02	0.45	0.18	0.45	0.21	0.22	0.31	0.63	0.08	0.05	0.2	0.16
XLOC_075940	chr14:37452881-37555130	-	0.42	0.6	0.41	0.48	0	0	0	0	0.18	0.03	0.14	0.07	0.3	0.75	0.17	0.14	0.21	0.08	0.2	0.24	0.38	0.03	0.05	0.21	0.1
XLOC_075944	chr14:37477281-37588546	-	0.63	0.95	0.52	0.48	0	0	0.01	0	0.29	0.04	0.25	0.03	0.58	1.08	0.48	0.16	0.47	0.23	0.17	0.64	0.73	0.08	0.11	0.32	0.13
XLOC_075947	chr14:37485618-37489629	-	0.38	0.41	0.39	0.56	0	0	0	0	0.11	0.01	0.1	0.04	0.29	0.68	0.15	0.11	0.12	0.04	0.14	0.28	0.25	0.07	0.06	0.16	0.16
XLOC_075948	chr14:37489761-37498963	-	0.73	0.77	0.55	0.72	0	0	0	0	0.26	0.08	0.21	0.09	0.73	0.92	0.42	0.22	0.46	0.28	0.22	0.79	0.66	0.07	0.12	0.2	0.11
XLOC_075949	chr14:37499237-37502468	-	0.09	0.87	0.17	0.5	0	0	0	0.05	0.12	0	0.22	0.17	0.8	0.49	0.21	0.11	0.2	0.21	0.06	0.26	1.51	0.02	0.05	0.2	0
XLOC_075957	chr14:37535961-37582876	-	0.66	0.85	0.71	0.74	0	0	0	0	0.26	0.07	0.32	0.08	0.41	1.18	0.3	0.16	0.41	0.35	0.19	0.51	0.89	0.03	0.08	0.15	0.11
XLOC_075963	chr14:37555283-37568059	-	0.66	0.8	0.57	0.74	0	0	0	0	0.32	0.02	0.35	0.13	0.57	1.24	0.46	0.24	0.39	0.41	0.16	0.9	0.93	0.05	0.07	0.12	0.18
XLOC_075967	chr14:37566492-37590850	-	0.13	0.33	0.19	0.16	0	0	0	0	0.13	0	0.64	0	0	0.35	0.08	0	0.17	0.21	0.09	0.15	0.52	0	0	0.1	0.1
XLOC_075972	chr14:37572160-37576475	-	0.4	0.6	0.31	0.28	0	0	0	0	0.14	0.09	0.25	0.06	0.34	0.7	0.19	0.1	0.3	0.13	0.11	0.37	0.44	0.03	0.02	0.16	0.08
XLOC_075973	chr14:37583096-37587638	-	0.45	0.39	0.23	0.4	0	0	0	0	0.1	0.02	0.15	0.05	0.26	0.66	0.23	0.07	0.23	0.17	0.13	0.35	0.42	0.03	0.04	0.06	0.02
XLOC_075980	chr14:37601172-37606439	-	0.24	1.07	0.42	0.51	0	0	0	0	0.19	0	0.27	0.03	0.49	0.81	0.16	0.07	0.25	0.12	0.2	0.22	0.74	0.06	0.06	0.25	0.09
XLOC_075982	chr14:37604177-37623943	-	0.45	0.63	0.44	0.49	0.01	0	0.07	0	0.26	0.12	0.26	0.01	0.35	0.88	0.14	0.13	0.2	0.36	0.28	0.44	0.46	0.06	0.03	0.17	0.08
XLOC_075983	chr14:37604717-37606300	-	0.17	0.44	0.46	0.26	0	0	0	0	0.17	0	0.07	0.02	0.04	0.35	0.11	0.05	0.18	0.15	0.09	0.83	0.15	0.01	0	0.02	0.05
XLOC_075987	chr14:37614648-37641378	-	1.33	2.18	1.57	1.52	0.09	0	0.03	0	1.02	0.38	0.97	0.6	1.76	2.54	0.52	0.27	0.58	0.58	0.63	0.95	1.3	0.17	0.24	0.27	0.17
XLOC_075990	chr14:37617121-37618721	-	0.58	0.64	0.4	0.62	0	0	0	0	0.13	0.02	0.08	0.19	0	0.63	0.42	0.13	0.21	0.24	0.07	0.46	0.83	0.05	0.12	0.09	0.16
XLOC_076010	chr14:37867580-37936840	-	0	0	0.04	0	0	0	0	0	0	0	0	0	0	0.3	0	0	1.75	0	0	0	0	0.03	0	0	0
XLOC_076731	chr14:67897868-67935403	-	2.67	4.11	2.59	1.83	0.07	0	0	0	2.2	0	0.01	0	11.97	6.01	0.01	0.01	0.08	0.09	0.41	0.43	0.8	0.06	0.02	0.05	0.09
XLOC_076732	chr14:67905297-67929936	-	1.67	2.02	1.14	0.68	0.04	0	0	0	0.77	0	0.06	0	7.02	3.48	0	0	0.05	0.3	0.35	0.54	0.44	0	0.05	0	0
XLOC_076741	chr14:67921036-67929233	-	0.8	1.02	0.41	0.55	0	0	0	0	0.43	0	0	0	2.56	1.69	0.01	0.01	0.04	0.05	0.03	0.1	0.41	0.03	0	0.05	0.05
XLOC_076745	chr14:67933606-67936155	-	1.68	1.87	1.1	1.21	0.04	0	0	0	0.76	0	0	0	5.93	3.46	0	0.1	0.05	0	0.05	0.41	0.53	0	0	0	0
XLOC_076750	chr14:67947968-67949792	-	0.63	0.72	1.03	1.24	0	0	0	0	0.72	0.17	0	0.06	1.82	0.61	0.07	0.05	0.05	0.11	0.32	0.23	0.72	0.01	0.03	0.12	0
XLOC_076751	chr14:67950016-67952881	-	0.68	0.56	0.84	0.93	0	0.01	0	0	0.54	0.06	0.06	0.1	1.53	0.75	0.05	0.03	0.04	0.13	0.11	0.5	0.43	0.01	0.05	0	0.05
XLOC_076752	chr14:67956664-67962301	-	0.77	0.8	1.19	1.02	0.01	0	0	0	0.62	0.06	0.01	0.02	1.94	0.68	0.07	0.04	0.05	0.18	0.25	0.32	0.6	0.02	0.01	0.15	0.06
XLOC_076755	chr14:67970948-67976537	-	1.26	1.19	1.76	1.03	0	0	0	0	0.78	0	0.07	0	1.98	0.37	0.2	0	0	0.13	0.16	1.01	0.31	0.02	0	0	0
XLOC_076771	chr14:67991538-67998440	-	1.17	1.55	2.48	2.83	0.01	0	0	0	0.83	0.1	0.09	0.04	1.41	0.75	0.04	0.18	0.38	0.02	0	0.08	0.07	0.04	0.04	0.12	0.04
XLOC_076787	chr14:68061352-68062966	-	1.28	1.86	1.74	1.44	0.01	0.07	0.1	0.04	1.14	2.47	1	1.52	3.9	0.73	1.49	0.86	1	0.36	1.22	1.15	0.56	0.09	0.24	0.1	0.19
XLOC_076795	chr14:68092944-68113398	-	1.53	2.02	1.75	1.68	0	0.1	0	0	0.97	2.5	0.57	0.96	1.5	1.5	1.02	0.25	1.69	0.27	0.92	0.79	1.52	0.11	0.27	0.24	0.25
XLOC_076820	chr14:68136175-68139947	-	6	7.94	8.37	9.12	0.02	0.06	0.02	0.08	4.49	5.6	2.43	2.87	8.67	2.27	2.99	1.97	2.67	1.18	2.26	1.55	2.22	0.19	0.49	0.67	0.51
XLOC_076827	chr14:68168425-68189056	-	0.17	0.26	0.04	0.07	0	0	0	0	0.05	0.01	0.01	0.01	0.13	0.57	0.02	0.02	0.64	0.21	0.24	0.25	0.29	0.04	0.06	0.15	0.1
XLOC_076940	chr14:68516195-68635409	-	1.89	2.79	1.1	1.46	0	0.04	0	0	0.27	3.52	0.3	1.2	9.28	158.61	0.62	0.41	20.88	0.97	0	0.22	2.92	1.14	2.8	2.98	2.54
XLOC_076949	chr14:68527953-68549678	-	0	0	0	0	0	0	0	0	0	0	0	0.03	0	0.6	0	0	0.15	0	0	0	0.13	0.01	0.03	0.13	0.05
XLOC_076970	chr14:68568878-68569521	-	0	0	0	0	0	0	0	0	0	0	0	0.05	0	0.54	0	0	0.59	0.07	0	0	0	0.02	0	0	0
XLOC_076977	chr14:68598116-68602892	-	0.04	0.01	0.02	0.01	0	0	0	0	0.01	0	0.03	0.04	0.07	1.19	0	0.07	0.05	0.03	0	0.03	0.02	0.03	0.07	0.06	0.03
XLOC_076986	chr14:68630872-68635744	-	0.25	0.46	0.13	0.1	0	0	0	0	0.03	0	0	0	0.45	9.61	0.02	0.02	0.26	0.01	0	0.09	0.23	0.11	0.14	0.28	0.07
XLOC_076987	chr14:68645689-68658633	-	0.5	0.88	0.11	0	0	0	0	0	0	0	0	0	0	0.1	0.06	0	0.52	0.07	0	0.05	0	0.27	0.81	0.67	1.75
XLOC_077025	chr14:68855012-69066445	-	16.21	20.45	5.42	4.58	0.03	0.01	0	0.06	2.1	1.09	1.34	1.93	1.91	4	2.28	3	132.77	14.93	0.85	16.07	43.2	1.38	6.4	3.62	3.34
XLOC_077069	chr14:68964511-68982670	-	0.02	0	0	0	0	0	0	0	0	0	0	0	0	0	0	0	1	0.03	0	0.22	0.08	0	0	0.04	0
XLOC_077078	chr14:68997069-69003588	-	0.07	0.07	0.01	0	0	0	0	0	0.01	0.04	0	0	0.02	0.01	0	0.02	1.12	1.52	0.07	1.61	3.73	0.02	0.04	0.1	0.03
XLOC_077080	chr14:69034172-69037646	-	0.17	0.23	0.06	0.13	0	0	0	0	0.02	0.01	0.04	0.01	0.07	0.07	0	0.03	3.16	0.02	0.01	0.03	0.05	0.03	0.11	0.07	0.12
XLOC_077084	chr14:69045058-69167217	-	2.56	3.07	1.07	1.01	0.01	0.23	0.01	0.03	0.92	16.56	1.89	0.69	2.18	2.66	0.45	4.09	22.02	0.77	0.42	1.56	1.63	0.46	0.86	1.48	0.99
XLOC_077102	chr14:69078553-69082412	-	0.03	0.03	0	0	0	0	0	0	0.01	0.03	0.05	0.06	0	0.04	0	0	0.53	0.09	0.06	0.04	0.24	0.02	0	0	0
XLOC_077111	chr14:69103335-69106573	-	0	0.09	0	0	0	0	0	0	0.03	0.94	0.17	0	0	0.18	0	0	0.49	0	0	0	0.13	0	0.06	0.16	0
XLOC_077150	chr14:69208759-69217238	-	0.06	0.15	0	0	0	0	0	0	0.04	0.58	0	0.04	0.09	0	0	0.1	0.43	0.04	0	0.7	0.04	0.25	0.46	0.93	0.34
XLOC_077187	chr14:69266413-69307769	-	4.71	5.39	2.69	3.09	0.03	0.08	0.03	0.01	2.04	6.48	1.18	1.1	4.86	3.48	3.3	3.08	14.29	1.2	2.8	3.49	2.12	1.21	1.27	1.15	1.91
XLOC_077190	chr14:69271401-69272967	-	0.36	0.63	0.29	0.17	0	0	0	0.02	0.11	0.22	0.02	0.11	0.71	0.63	0.32	0.11	0.67	0.15	0.77	0.52	0.59	0.23	0.12	0.18	0.17
XLOC_077191	chr14:69292306-69293826	-	0.34	0.54	0.1	0.95	0	0	0	0	0.04	0.32	0	0.39	0.19	0.04	0.36	0.79	1.12	0.1	0.2	1.48	0.04	0.42	0.15	0.79	0.31
XLOC_077198	chr14:69300159-69308226	-	0.39	0.29	0.04	0.19	0	0	0	0	0.03	0.1	0.15	0.27	0	0.04	0.15	0.99	1.19	0.06	0.45	0.75	0.44	0.25	0.12	0.38	0.45
XLOC_077208	chr14:69317839-69332886	-	0.55	0.79	0.45	0.46	0	0	0	0	0.21	0.23	0.19	0.26	0	0.02	0.48	0.81	1.33	0.03	0.17	0.78	0.19	0.11	0.3	0.29	0.19
XLOC_077209	chr14:69318963-69332828	-	1.31	1.64	1.41	1.61	0	0	0	0	0.24	0.4	0.36	1.06	0.23	0.15	0.63	1.41	2.46	0.01	0.22	0.3	0.18	0.18	0.25	0.32	0.5
XLOC_077213	chr14:69325781-69326961	-	0.82	1.17	0.69	1.14	0	0	0	0	0.08	0	0.62	0.31	0.13	0.14	0.2	1.12	1.51	0.26	0.49	0.19	0	0.17	0.05	0.13	0
XLOC_077215	chr14:69328975-69337214	-	2.59	4.09	2.34	2.92	0	0.1	0	0.03	1.03	1.82	2.34	1.59	1.99	0.54	1.14	2.57	4.66	0.16	1.77	1.4	1.09	0.41	0.44	0.73	0.84
XLOC_077217	chr14:69333046-69336070	-	1.61	2.09	1.91	2.17	0	0	0	0.01	0.46	1.4	1.42	0.94	1.28	0.22	0.8	1.13	2.21	0.18	0.49	1.52	0.31	0.23	0.22	0.28	0.37
XLOC_077226	chr14:69363883-69367980	-	1.24	1.54	2.32	2.53	0.02	0.07	0.08	0.03	1.06	5.01	3.24	2.22	1.8	1.03	1	1.3	2.62	1.39	7.71	3	8.25	0.39	0.3	0.36	0.67
XLOC_077260	chr14:69508145-69517719	-	2.4	3.07	1.16	1.56	0	0.02	0.03	0	0.53	0.49	0.74	0.93	1.62	0.6	0.94	0.32	0.84	0.18	0.69	0.6	0.55	0.1	0.15	0.19	0.32
XLOC_077290	chr14:69589098-69592828	-	4.22	6.48	3.24	4.45	0.01	0	0.03	0.01	1.48	1.27	1.23	0.9	4.18	1.12	1.25	0.52	1.46	1.28	2.23	4.46	2.09	0.27	0.3	0.4	0.79
XLOC_077293	chr14:69595559-69636331	-	3.35	4.01	2.44	2.74	0.01	0.02	0.01	0	1.04	1.02	0.96	0.77	2.35	1	1.23	0.55	1.05	0.79	1.54	3.05	1.28	0.24	0.23	0.35	0.56
XLOC_077308	chr14:69649737-69658155	-	2.23	3.27	2.2	2.09	0	0.05	0	0	1.6	2.71	0.91	0.56	5.63	2.73	1.9	1.03	2.09	0.74	0.42	0.71	0.25	0.27	0.52	0.62	0.56
XLOC_077310	chr14:69698499-69727078	-	0.25	0.22	0.33	0.42	0	0	0	0	0.09	0.04	0	0.34	0.15	0.01	0	0.09	0	0.23	5.84	0.19	0.58	0.06	0.05	0.28	0.27
XLOC_077317	chr14:69705597-69707522	-	0	0.09	0.04	0	0	0	0	0	0.07	0	0	0	0	0	0	0.04	0	0.08	1.67	0	0.06	0	0	0.08	0
XLOC_077326	chr14:69783515-69798258	-	0	0	0	0	0	0	0	0	0	0	0	0	0	0	0	0	0	0	0	0.75	0	0	0	0	0
XLOC_077854	chr14:91245914-91254307	-	1.15	1.57	0.83	1.05	0.01	0	0.03	0	0.64	1.18	1.12	0.36	1.32	0.68	0.09	0.13	0.86	0.6	2	1.02	1.18	0.04	0.03	0.14	0.08
XLOC_077863	chr14:91256262-91264884	-	0.72	0.86	0.53	0.63	0.01	0.02	0.01	0	0.48	0.97	0.74	0.33	0.72	0.55	0.1	0.15	0.61	0.35	1.85	0.79	0.98	0.03	0.03	0.1	0.06
XLOC_077872	chr14:91273170-91319877	-	2.46	3.19	1.48	1.64	0.02	0.03	0.03	0.01	1.33	2.35	2.44	1.04	2.68	2.79	0.41	0.36	1.34	1.25	2.61	1.8	2.9	0.08	0.22	0.48	0.3
XLOC_077875	chr14:91285811-91304258	-	15.96	18.67	36.18	33.86	0.26	0.17	0	0.02	12.01	2.76	0.05	0.41	33.52	0.43	0.03	0.12	2.34	0.23	0.12	0.26	0.11	0.23	0.39	0.27	0.88
XLOC_077895	chr14:91309943-91319091	-	2.63	4.91	1.29	1.21	0	0	0	0	0.57	1.43	0.62	0.81	1.94	2.94	0.9	0.05	1.74	0.52	0.58	2.75	2.25	0.08	0.38	0.66	0.34
XLOC_077897	chr14:91311525-91327252	-	3.61	4.73	1.7	1.48	0.01	0.03	0	0.01	0.93	1.4	1.09	1.01	3.44	4.74	0.76	0.19	3.07	1.96	1.08	1.76	2.93	0.16	0.48	0.42	0.65
XLOC_077899	chr14:91320014-91368684	-	5.23	6.68	2.79	2.68	0.01	0.04	0.02	0.01	1.9	2.5	1.79	1.34	4.93	7.57	1.69	1.2	3.45	2.79	3.09	5.42	7.41	0.43	1.06	1.36	1.07
XLOC_077902	chr14:91327531-91362073	-	0.69	1.04	0.66	0.69	0	0	0	0	0.65	0.46	0.33	0.15	1.24	1.41	0.28	0.2	1.11	0.37	0.34	0.81	2.21	0.09	0.16	0.15	0.15
XLOC_077910	chr14:91354321-91355555	-	0.45	0.81	0.54	0.53	0	0	0.04	0	0.46	0.39	0.04	0.26	1.27	0.64	0.13	0.13	0.99	0.12	0.26	0.67	0.77	0.03	0.13	0.16	0.07
XLOC_077916	chr14:91376369-91380675	-	0.93	1.21	0.7	0.63	0	0	0	0	0.42	0.63	0.35	0.31	1.22	1.75	0.27	0.18	0.73	0.57	0.73	1.16	2.52	0.13	0.25	0.35	0.41
XLOC_077944	chr14:91454875-91457759	-	0.18	0	0.4	0	0	0	0	0	0.09	0	0.66	0	0	0.55	0	0	0	0.26	0.43	0.46	0.87	0.07	0	0	0
XLOC_077945	chr14:91455139-91460933	-	0.46	0.59	0.2	0.3	0	0	0	0	0.25	0.21	0.21	0.13	0.44	0.92	0.11	0.06	0.63	0.47	0.52	1.15	2.52	0.1	0.07	0.28	0.15
XLOC_077973	chr14:91502314-91510347	-	2.26	3.22	1.07	1.29	0.02	0	0.02	0.02	0.8	0.97	1.18	0.43	2.04	3.8	0.49	0.28	1.18	1.71	1.75	1.87	7.79	0.58	0.8	1.08	0.7
XLOC_077976	chr14:91513392-91520730	-	2.35	3.51	1.47	1.73	0	0.03	0	0.02	0.92	1	1.38	1.47	2.16	3.09	0.35	0.2	1.3	1.25	1.21	1.76	4.02	0.33	0.53	0.44	0.6
XLOC_077979	chr14:91518041-91525474	-	3.5	4.03	1.73	1.96	0.03	0	0.06	0.06	1.59	2.82	2.36	4.97	3.09	3.12	0.64	0.41	1.7	0.69	1.02	1.38	2.41	0.31	0.99	0.55	0.96
XLOC_078001	chr14:91590639-91592114	-	0.51	0.53	0.26	0.25	0	0	0	0	0.05	0	0	0	0.07	0.56	0.12	0.29	0.03	0.04	0	0	0	0.05	0.35	0	0.08
XLOC_078007	chr14:91606106-91607517	-	0.05	0.06	0.03	0	0	0	0	0	0.05	0	0	0	0	0.15	0	0	0.99	0	0	0	0	0	0	0	0
XLOC_078022	chr14:91713596-91743373	-	0.71	0.47	1.46	1.76	0	0	0	0	0.51	0.58	0.57	0	1.18	0.9	0.31	0	0.49	0.17	0.2	0.56	0.43	0.02	0.03	0.28	0
XLOC_078060	chr14:91787732-91789267	-	0.71	0.97	1.42	1.43	0.02	0.03	0.09	0	0.42	1.59	0.77	0.09	1.65	0.93	1.3	0.16	1.03	0.16	0.76	0.42	0.65	0.05	0.1	0.09	0.05
XLOC_078124	chr14:91946150-91968066	-	6.83	9.51	13.06	12.95	0.06	0.04	0.07	0.01	4.8	4.54	3.53	2.71	7.05	2.73	4.4	2.3	4.62	1.18	2.56	2.67	2.87	0.32	0.31	0.3	0.58
XLOC_078147	chr14:91989795-91995298	-	0.29	0.41	0.23	0.3	0	0	0	0	0.08	0	0	0	0	0.58	0	0	0.16	0.4	0	0.28	0.81	0.03	0	0.09	0
XLOC_078157	chr14:91999951-92017692	-	0.29	0.29	0.1	0	0	0	0	0	0	0	0.07	0	0	2.69	0	0.07	0.29	0.54	0.74	0.05	1.64	0.09	0.21	0.2	0.42
XLOC_078163	chr14:92004886-92009217	-	0.09	0.15	0.03	0.05	0	0	0	0	0	0	0	0	0.03	0.82	0.04	0	0.1	0.04	0.08	0.11	0.31	0.01	0.01	0.02	0.05
XLOC_078166	chr14:92009571-92086256	-	0.45	0.71	0.43	0.4	0	0	0	0	0	0	0.27	0	0	2.48	0.28	0.07	0.78	0	0.12	0.57	2.26	0.17	0.19	0.39	0
XLOC_078169	chr14:92011577-92037101	-	0.08	0.14	0.07	0.01	0	0	0	0	0.03	0	0.01	0	0.05	0.9	0.02	0.01	0.13	0.04	0.27	0.17	0.49	0.06	0.06	0.11	0.21
XLOC_078177	chr14:92032723-92089441	-	0.29	0.26	0.11	0	0	0	0	0	0.02	0	0	0	0.08	1.4	0	0.02	0.33	0.17	0.18	1.02	1.59	0.06	0.03	0.09	0.05
XLOC_078188	chr14:92050664-92070413	-	0.28	0.43	0.15	0.17	0	0	0	0	0.02	0	0	0	0	1.75	0.2	0	0.36	0.3	0.09	1.06	1.24	0.05	0	0.16	0.49
XLOC_078195	chr14:92062814-92064699	-	0.07	0.01	0.04	0.04	0	0	0	0	0.02	0	0	0	0	0.57	0.02	0	0.06	0.16	0.09	0.16	0.16	0.03	0.05	0.04	0.09
XLOC_078198	chr14:92074863-92083538	-	0.11	0.22	0.07	0.09	0	0	0	0	0.01	0	0	0	0	0.54	0.02	0.02	0.27	0.32	0	0.28	0.11	0.05	0.04	0.11	0.39
XLOC_078210	chr14:92093309-92097992	-	0.49	0.35	0.1	0.21	0	0	0	0	0.04	0	0	0	0.25	1.49	0.03	0.02	0.26	0.2	0.21	0.39	1.19	0.07	0.07	0.04	0.18
XLOC_078218	chr14:92113990-92115764	-	0.26	0.46	0.17	0.2	0	0	0	0	0.05	0	0.02	0	0.08	1.24	0.06	0.04	0.3	0.07	0.34	0.28	0.78	0.13	0.18	0.27	0.24
XLOC_078229	chr14:92130020-92131367	-	0.75	1.08	0.27	0.37	0	0	0	0	0.25	0	0.11	0	0.06	1.79	0.15	0.09	0.97	0.06	0.77	0.42	1.4	0.11	0.03	0.1	0.07
XLOC_078230	chr14:92131531-92140051	-	0.63	0.98	0.2	0.14	0	0	0	0	0.07	0	0.36	0	0.16	1.53	0.19	0	1.03	0.26	0.22	0	1.29	0.08	0	0.17	0.17
XLOC_078237	chr14:92151173-92180614	-	0.61	1.13	0.42	0.46	0	0	0	0	0.25	0	0.07	0.01	0.28	2.13	0.23	0.1	0.86	0.3	0.35	0.81	1.03	0.17	0.09	0.23	0.32
XLOC_078239	chr14:92154297-92177709	-	2.21	2.83	1.04	1.78	0	0	0	0	0.76	0	0.14	0	0.5	7.77	0.68	0.29	2.75	0.97	1.89	1.23	4.91	0.54	0.31	0.5	1.01
XLOC_078285	chr14:92316221-92319167	-	0	0	0	0	0	0	0	0	0	0	0	0	0	0	0	0	0	0.29	0.62	0.38	1.25	0.02	0	0	0
XLOC_078290	chr14:92322848-92328077	-	0	0.01	0.01	0	0	0	0	0	0.01	0	0	0.01	0.04	0	0	0	0.05	0.27	0.94	1.98	2.75	0.08	0.06	0.22	0.16
XLOC_078296	chr14:92341366-92372042	-	0	0	0	0	0	0	0	0	0	0	0.02	0.03	0.03	0	0.01	0	0.04	0.5	0.66	0.08	5.43	0.53	0.23	0.35	1.08
XLOC_078300	chr14:92347975-92349187	-	0	0	0	0	0	0	0	0	0	0	0	0.09	0	0	0	0	0.19	0	0	0.9	1.17	0.26	0	0.22	0
XLOC_078301	chr14:92350083-92353484	-	0.02	0.02	0	0	0	0	0	0	0	0.02	0	0.11	0.15	0	0	0	0.23	0.21	0.21	0.23	4.61	0.05	0.04	0.17	0.22
XLOC_078360	chr14:92418476-92434557	-	18.23	23.99	12.49	12.79	0.18	0.71	0.26	0.19	4.69	12.42	7.66	6.07	13.1	6.26	6.08	1.41	5.74	3.53	5.73	4.75	3.12	0.35	1.74	1.75	1.94
XLOC_078387	chr14:92485345-92487207	-	1.22	1.64	2.46	3.1	0.05	0.08	0.03	0	1.27	1.06	0.94	1.08	2.19	0.6	1.3	0.48	0.72	0.19	0.75	1.33	0.46	0.09	0.08	0.13	0.07
XLOC_078392	chr14:92495863-92497041	-	0.93	1.35	0.83	0.6	0	0	0	0	0.82	0.34	0.68	0.35	2.49	0.28	1.38	0.23	0.37	0	0.67	0.96	0.19	0	0.08	0.11	0.22
XLOC_078400	chr14:92511119-92525598	-	1.32	0.88	0.33	0.7	0.1	0.13	0.33	0.24	0.34	0.74	0.18	1.74	2.1	0.44	0.87	0.27	0.54	0.73	1.85	1.21	3.81	0.19	0.25	0.21	0.23
XLOC_078406	chr14:92518781-92522028	-	0.11	0.15	0.12	0.11	0	0	0	0	0.01	0.07	0.11	0.19	0.13	0.2	0.16	0.04	0.12	0.36	0.92	0.31	1.72	0.06	0.11	0.17	0.11
XLOC_078428	chr14:92551777-92555053	-	0.63	0.84	0.87	0.86	0	0	0	0	0.67	0.86	0.79	0.61	0.78	0.22	0.55	0.28	0.38	1.03	1.93	0.96	2.26	0.07	0.05	0.2	0.14
XLOC_078443	chr14:92574301-92581145	-	2.73	3.51	2.63	3.22	0.01	0	0.17	0	2.33	2.43	0.57	0.93	1.53	0.77	4.83	2.16	0.68	0.14	0.12	0.68	0.87	0.08	0.3	0.29	0.7
XLOC_078446	chr14:92575872-92582294	-	0.75	1.44	1.05	1.01	0.01	0	0.02	0.05	0.7	0.49	0.28	0.18	0.97	0.38	1.15	0.37	0.2	0.09	0.2	0.66	0.15	0.04	0.12	0.22	0.14
XLOC_078494	chr14:92929966-92980000	-	1.16	1.96	0.18	0.49	0	0.18	0.18	0.05	0.23	9.46	2.14	4.62	0.2	0.01	0.85	0.46	6.73	0.17	0.93	0.26	0.23	0.14	0.23	0.49	0.49
XLOC_078598	chr14:93315449-93331124	-	0	0	0	0	0	0	0	0	0	0	0	0	0	0	0	0	0	0	0	0.1	0	0.09	0.1	0.54	0
XLOC_078603	chr14:93336122-93397503	-	2.96	3.68	4.7	5.74	0.05	0	0	0	2.37	0.25	0.37	0.06	0.6	0.56	0.17	0.25	0.18	0.09	0.9	0.43	0.33	0.13	0.08	0.22	0.38
XLOC_078636	chr14:93399335-93401132	-	0.5	0.53	1.07	1.09	0.03	0	0	0	0.55	0.27	0.18	0	0.52	0.49	0.22	0.04	0.28	0.02	0.16	0.16	0.15	0.03	0.01	0	0.02
XLOC_078674	chr14:93515251-93524367	-	1	1.29	2.18	2.03	0.01	0	0.02	0	1.11	0.27	0.38	0.01	0.62	0.93	0.09	0.06	0.31	0.16	2.27	1.23	0.82	0.02	0.01	0.09	0.07
XLOC_078724	chr14:93657865-93659144	-	0.71	0.86	0.69	0.95	0	0	0	0	0.32	0.26	0.23	0.13	0.47	0.04	0.31	0.25	0.25	0.22	0.32	0.64	0.34	0.04	0.08	0.13	0.19
XLOC_078725	chr14:93661266-93666341	-	0.85	1.25	1.13	1.18	0	0	0	0	0.9	0.37	0.55	0.17	1.38	0.14	0.98	0.49	0.7	0.21	0.2	0.48	0.14	0.02	0.1	0.13	0.1
XLOC_078731	chr14:93671159-93673060	-	2.19	3.46	4.31	5.35	0.08	0.04	0.09	0.06	3.42	1.44	1.39	0.56	2.99	0.51	2.62	1.15	1.52	0.13	0.25	0.66	0.29	0.11	0.11	0.38	0.15
XLOC_078757	chr14:93744645-93747333	-	3.48	4.83	3.27	3.65	0	0.12	0.06	0.04	1.21	2.53	1.23	0.9	2.92	0.92	1	1.1	1.21	0.66	2.44	2.93	1.24	0.19	0.22	0.34	0.43
XLOC_078759	chr14:93750086-93753405	-	17.16	22.58	15.7	17.55	0.04	0.22	0.05	0.04	4.92	8.15	4.36	2.86	8.48	3.38	1.77	3.37	5.99	1.33	3.99	3.54	2.54	0.41	0.78	1.14	1.24
XLOC_078763	chr14:93766851-93776981	-	2.09	3.41	2.02	3	0	0	0	0	0.99	2.15	1.09	0.85	1.7	1.16	1.07	0.65	1.19	0.4	2.04	1.78	0.95	0.18	0.28	0.56	0.51
XLOC_088290	chr16:52238377-52264538	+	0.02	0	0	0	0	0	0	0	0	0	0	0	0	1.03	0	0	0	0	2.12	0	0	0.01	0	0.04	0.04
XLOC_088338	chr16:52598803-52621604	+	0.02	0.08	0.08	0.03	0	0	0	0	0.06	0	0	0	0	0.44	0	0.02	0	0.03	0.79	0.1	0	0.06	0.07	0.16	0.05
XLOC_088355	chr16:52646146-52648227	+	0.02	0	0	0.03	0	0	0	0	0	0	0	0	0	1.26	0	0	0	0	3.23	0	0	0.07	0	0.04	0.04
XLOC_088424	chr16:53091331-53092824	+	0.85	1.18	1.07	1.4	0	0.08	0	0	0.85	1.37	0.93	0.75	1.95	0.41	1.45	0.47	1.28	0.4	1.02	0.15	2.02	0.02	0.26	0.07	0.21
XLOC_088426	chr16:53092892-53096707	+	0.88	1.3	1.51	1.13	0.01	0.19	0	0	1.35	1.7	0.75	0.85	2.06	0.36	0.9	0.55	1.44	0.56	1.98	1.01	1.72	0.21	0.08	0.12	0.15
XLOC_088427	chr16:53096868-53097791	+	0.56	1.05	0.92	0.31	0	0.08	0	0	0.62	1.84	0.82	0.56	0.86	0.53	0.69	0.38	1.71	0.32	2.29	0.95	2.93	0.06	0.05	0.19	0.33
XLOC_088428	chr16:53098849-53110299	+	0.33	0.46	0.28	0.4	0	0	0	0	0.5	0.27	0.45	0.4	0.16	0.04	0.38	0.5	0.87	0.35	1.09	0.69	1.41	0	0.06	0.08	0
XLOC_088429	chr16:53099551-53118418	+	1.12	1.03	1.07	1.44	0.01	0.03	0	0.02	0.9	1.67	0.93	0.45	1.32	0.43	0.8	0.26	1.35	1.26	2.64	2.35	3.92	0.21	0.13	0.12	0.22
XLOC_088430	chr16:53103358-53107425	+	0.48	0.28	0.5	0.59	0	0	0.09	0.12	0.56	0.71	0.31	0.12	1.3	0.29	0.17	0.08	0.76	0.82	2.56	1.49	2.72	0.07	0	0.15	0.23
XLOC_088432	chr16:53103881-53110111	+	0.34	0.66	0.49	0.6	0	0	0	0	0.29	0.48	0	0.18	0.44	0.1	0.26	0.12	0.39	0.74	2.25	0.84	0.71	0.07	0.09	0.22	0.23
XLOC_088437	chr16:53118016-53122719	+	0.24	0.37	0.59	0.33	0	0	0	0	0.23	0.07	0.44	0	0.26	0.21	0.42	0.15	1	0.54	2.35	0.36	2.49	0.09	0.05	0.07	0
XLOC_088439	chr16:53123151-53153518	+	1.22	1.4	1.56	1.58	0.01	0	0	0	1.06	0.94	1.28	0.89	1.9	0.55	0.82	0.72	1.85	1.42	4.67	3.81	5.8	0.22	0.24	0.3	0.44
XLOC_088440	chr16:53128809-53142643	+	0.19	0.65	0.25	0.2	0	0	0	0	0.14	0	0.27	0.27	0	0.37	0.13	0	0.73	1.58	1.69	0.25	2.36	0.06	0	0.08	0.17
XLOC_088441	chr16:53129372-53129960	+	0.11	0.18	0.23	0.46	0.03	0	0	0	0.41	0.09	0.17	0	0.31	0.14	0.25	0	0.14	0.08	1.05	0.54	0.68	0.03	0	0	0
XLOC_088444	chr16:53132389-53132945	+	0.61	1.05	0.39	0.81	0	0	0	0	0.64	0.43	0.21	0.32	1.17	0.4	0.69	0.16	0.44	0.86	4.48	0.6	2.98	0.03	0	0.4	0
XLOC_088447	chr16:53135238-53160494	+	1.5	1.84	2.46	1.91	0.04	0	0.03	0.08	1.42	1.52	1.54	1.52	1.66	0.59	1.8	0.72	2.45	1.27	5.3	3.38	5.65	0.46	0.17	0.55	0.71
XLOC_088452	chr16:53144582-53146720	+	0.87	0.88	1.15	1.42	0.03	0.05	0	0	0.65	1.08	0.77	0.87	1.97	0.42	0.83	0.56	2.01	0.8	3.04	2.47	4.28	0.26	0.23	0.33	0.31
XLOC_088453	chr16:53146841-53147274	+	0.65	1	1.31	1.44	0	0	0	0	0.13	0.32	0	0	1.17	0.4	1.74	0	0.52	0.82	1.33	1.31	2.03	0.1	0.45	0	0.3
XLOC_088461	chr16:53161853-53164148	+	0.49	0.47	0.56	0.76	0	0	0.06	0	0.31	0.36	0.41	0.3	0.83	0.32	0.47	0.28	0.67	0.66	2.27	0.72	2.93	0.14	0.08	0.15	0.26
XLOC_088473	chr16:53191482-53229779	+	2.18	3.12	2.02	2.42	0.01	0	0	0.02	1.05	1.66	1.59	1.11	1.64	0.62	1.59	0.78	1.58	0.97	2.24	4.48	2.34	0.41	0.27	0.26	0.3
XLOC_088490	chr16:53216010-53218402	+	1.39	1.99	1.27	1.29	0.01	0	0.02	0.02	0.47	0.77	0.8	0.61	0.86	0.47	1.17	0.58	0.96	0.54	1.35	3.03	1.65	0.2	0.22	0.17	0.22
XLOC_088496	chr16:53228427-53229664	+	1.47	1.42	1.13	1.06	0.02	0	0.05	0.03	0.57	1.12	0.76	0.91	1.06	0.46	0.85	0.63	1.11	1.38	1.81	3.42	1.68	0.18	0.1	0.16	0.11
XLOC_088508	chr16:53269299-53272126	+	0.36	0.36	0.35	0.35	0	0	0	0.02	0.17	0.31	0.3	0.31	0.47	0.15	0.87	0.29	0.44	0.39	2.32	0.69	1.7	0.06	0.09	0.11	0.13
XLOC_088553	chr16:53367233-53371515	+	0.36	0.59	0.53	0.79	0	0.02	0.04	0.01	0.1	0.17	0.5	0.57	0.45	0.08	0.85	0.18	0.88	0	0.26	0	0.1	0.03	0.23	0.17	0.2
XLOC_088590	chr16:53484144-53488186	+	2.73	4.19	2.85	2.46	0.01	0	0.04	0	1.03	1.13	0.93	0.67	1.12	0.89	1.31	0.6	1.72	0.11	0.32	2.62	0.5	0.06	0.18	0.17	0.12
XLOC_088598	chr16:53496948-53502967	+	4.99	5.92	5.19	5.69	0.03	0.06	0.03	0.02	3.32	2.2	3.21	2.27	2.04	1.55	1.98	0.9	2.89	0.59	1.82	2.64	1.45	0.09	0.19	0.13	0.23
XLOC_088613	chr16:53538026-53551273	+	0.39	0.64	2.54	2.35	0	0	0.17	0	0.96	1.63	1.03	1.6	1.6	0.12	1.89	0.86	0.64	0.32	0.11	0.63	0.06	0.31	1.38	0.2	1.14
XLOC_088625	chr16:53599232-53614861	+	0	0	0	0	0	0	0	0	0	0	0	0	0	0	0	0	1.5	0	0	0	0	0	0	0	0
XLOC_088640	chr16:53765903-53811273	+	2.45	2.94	2.39	2.78	0	0	0.03	0.02	1.04	1.08	1.27	1.1	2.04	0.88	1.52	0.93	3	0.92	3.25	1.99	3.53	0.39	0.33	0.57	0.36
XLOC_088641	chr16:53766153-53793374	+	1.41	1.79	1.57	1.67	0.01	0.02	0	0	0.72	0.83	0.84	0.62	1.51	0.54	0.76	0.35	2.31	0.76	2.82	1.53	2.78	0.27	0.3	0.38	0.39
XLOC_088733	chr16:54004503-54018848	+	3.8	5.18	3.27	3.32	0.02	0.02	0.04	0	1.26	1.44	1.28	1.23	2.6	1.33	1.23	0.74	5.14	1.54	5.99	3.97	5.37	0.42	0.42	0.61	0.68
XLOC_088736	chr16:54024768-54055523	+	3.15	3.48	2.61	3.06	0	0	0.02	0.01	1	1.23	1.13	1.13	2.48	1.16	1.04	0.65	4.76	1.46	7.64	2.64	7.34	0.27	0.37	0.4	0.51
XLOC_088744	chr16:54086831-54092047	+	1.32	1.71	1.07	1.25	0.01	0.01	0	0	0.46	0.54	0.55	0.52	1.18	0.59	0.45	0.25	2.14	0.73	4.25	1.38	3.68	0.11	0.14	0.22	0.36
XLOC_088747	chr16:54121609-54125278	+	1.34	2.2	1.37	1.81	0.01	0	0	0	1.06	0.38	0.34	0.29	0.55	0.39	0.44	0.13	1.51	0.62	12.66	1.11	2.6	0.14	0.09	0.17	0.26
XLOC_088786	chr16:54186052-54189128	+	0.85	0.4	0.13	0.15	0	0	0	0.03	0.14	0.03	0.09	0.14	0.24	0	0.03	0.03	0.53	0.2	0.66	0	0.28	0.02	0.07	0.09	0.05
XLOC_088792	chr16:54199286-54203951	+	3.57	5.23	4.6	4.63	0.02	0	0	0	2.33	0	0	0.06	0.67	0.07	0.03	0	0.06	0.1	0.29	0.21	0.43	0	0	0	0.03
XLOC_088833	chr16:54304958-54310488	+	0.42	0.08	0.07	1.22	0	0	0	0	0.15	0	0	0	0	0	0	0	0	0	0	0	0	0	0	0	0
XLOC_088835	chr16:54319096-54467632	+	12.49	16.74	10.81	12.36	0.36	0.02	0.15	0.17	6.06	1.44	3.49	2.68	8.65	5.29	3.28	0.82	21.08	1.75	9.92	1.8	6.74	0.28	0.48	0.52	0.64
XLOC_090572	chr16:80561491-80564655	+	1.18	1.34	0.39	0.32	0.03	0	0	0	0.34	0	0	0	0.16	0.19	0	0.01	0	0	0.12	0	0	0.01	0.03	0	0
XLOC_090577	chr16:80647120-80648620	+	1.94	2.19	1.17	0.99	0	0	0	0	0.25	0	0	0	0	0.02	0	0	0	0	0	0.19	0.03	0.12	0.07	0.44	0.36
XLOC_090662	chr16:81081297-81112567	+	1.23	1.64	1.53	1.41	0.03	0.07	0	0.04	1.17	1.03	0.66	2.52	1.65	0.2	0.31	0.2	1.4	0.13	0.43	0.08	0	0.15	0.58	0.57	0.43
XLOC_090663	chr16:81081427-81084212	+	0.84	1.26	0.67	0.75	0.01	0	0	0	0.38	0.11	0.19	0.03	0.02	0.11	0.2	0.04	1.76	0.05	0.22	0.04	0.09	0.03	0.06	0.13	0.05
XLOC_090681	chr16:81103519-81110203	+	2.97	2.68	0.26	1.66	0	0.06	0	0	0.47	2.23	0.11	0	0	0.07	6.36	6.43	3.69	0	0.16	0	0.23	0.08	0	0.15	0
XLOC_090696	chr16:81170252-81174752	+	0.45	1.09	0.46	0.4	0	0	0	0	0.18	0	0	0	0.07	0.02	0	0	0.98	0	0	0	0	0	0	0.07	0.07
XLOC_090699	chr16:81185418-81187335	+	0.1	0.18	0.08	0.04	0	0	0	0	0	0	0	0	0	0	0	0	0.57	0	0	0	0	0	0	0	0
XLOC_090756	chr16:81379227-81383061	+	4.39	5.69	5.21	5.26	0.03	0	0.1	0	1.8	0.4	0.76	0.73	1.83	1.07	0.91	0.49	3.36	0.51	1.71	1.06	1.54	0.22	0.24	0.11	0.26
XLOC_093187	chr16:52000679-52028513	-	0.13	0.33	0.02	0.08	0	0	0	0	0	0	0	0	0.2	0.12	0	0.03	0.18	0	1.13	0.11	0	0.02	0.03	0.1	0
XLOC_093301	chr16:52325212-52417959	-	0	0	0	0.01	0	0	0	0	0	0	0	0	0	1.33	0	0.06	0	0.02	0.04	0.27	0.05	0.3	0.31	0.58	0.44
XLOC_093384	chr16:52520756-52635912	-	0	0.04	0	0	0	0	0	0	0	0	0	0	0	3.5	0.01	0	0	0.18	12.62	2.03	1.96	0.24	0.26	0.57	0.34
XLOC_093387	chr16:52538266-52580499	-	0	0	0	0	0	0	0	0	0	0	0	0	0.01	5.45	0.02	0.01	0	0.18	10.74	3.88	1.75	0.37	0.26	0.31	0.36
XLOC_093391	chr16:52545279-52548752	-	0	0.01	0	0	0	0	0	0	0	0	0	0	0	4.11	0.03	0.01	0	0.2	11.75	3.61	1.67	0.23	0.19	0.26	0.2
XLOC_093393	chr16:52553905-52564437	-	0	0	0	0	0	0	0	0	0	0	0	0	0.01	4.24	0.01	0.01	0	0.19	9.82	3.28	1.34	0.26	0.16	0.13	0.19
XLOC_093394	chr16:52564509-52648245	-	0	0	0	0	0	0	0	0	0	0	0	0	0	4.97	0.01	0.01	0	0.28	14.91	2.37	1.64	0.24	0.14	0.14	0.14
XLOC_093399	chr16:52586286-52702407	-	0.08	0.14	0.04	0.02	0	0	0	0	0	0.04	0	0	0	0.18	0.02	0.06	0.04	0.04	10.21	0.48	0.15	0.3	0.29	0.68	0.21
XLOC_093535	chr16:52793391-53086854	-	7.6	10.02	6.25	6.16	0.04	0	0.06	0.04	3.91	0.15	5.16	2.56	8.61	1.26	7.22	4.38	36.18	5.83	2.49	0.75	5.82	1.11	1.14	1.44	1.89
XLOC_093602	chr16:52904194-52904544	-	0	0.44	0	0	0	0	0	0	0	0	0	0	0	0	0	0	0	0	0	0	0	0	0.59	0	0
XLOC_093620	chr16:52920382-52941001	-	0.48	0.38	0.37	0.19	0	0	0	0.06	0.16	0	0	0.12	0.45	0	0.12	0.04	0.54	0	0.2	0	0	0.03	0	0.15	0.16
XLOC_093645	chr16:52959757-52993101	-	0.13	0.31	0.29	0.05	0	0	0	0	0.1	0	0	0	0.74	0.17	0.28	0.1	0.77	0	0.88	0	0.85	0.04	0.05	0.55	0.25
XLOC_093666	chr16:52999507-53024406	-	0.45	0.55	0.04	0.31	0	0	0	0	0.11	0	0	0	0.11	0.01	0.14	0.08	1.17	0.03	0.23	0.13	0.22	0.02	0.05	0	0.03
XLOC_093667	chr16:53000899-53049778	-	0.34	0.61	0.15	0.22	0.01	0	0	0	0.09	0	0.05	0.01	0.36	0.05	0.24	0.08	1.19	0.07	0.09	0.03	0.22	0	0.03	0.06	0.02
XLOC_093693	chr16:53039703-53076416	-	0.9	0.97	0.58	0.58	0	0	0	0	0.3	0.05	0.6	0.12	1.15	0.11	1	0.62	2.9	0.5	0.37	0.35	1.2	0.24	0.15	0.31	0.21
XLOC_093737	chr16:53125058-53165938	-	0.2	0.31	0.06	0.06	0	0	0	0	0.06	0	0.08	0.09	0.38	0.21	0.73	0.09	0.3	0	0.06	0	0.16	0.01	0.1	0.2	0
XLOC_093767	chr16:53399304-53404133	-	2.13	2.83	1.96	2.34	0.04	0	0.13	0	1.43	0	0.23	0	5.82	0.37	0	0.03	1.37	0.05	0.3	0.36	0	0	0	0	0.05
XLOC_093769	chr16:53405137-53407716	-	0.55	0.15	0	0.22	0	0	0	0	0.23	0	0	0	1.05	0	0	0	0.47	0.36	0	0	0	0	0	0	0
XLOC_093772	chr16:53438689-53467038	-	6.53	8.66	3.45	2.98	0	0	0	0	1.08	0	0	0	0	0.18	0	0.04	0.07	0	0.07	0	0.07	0.14	0.06	0.41	0.17
XLOC_093789	chr16:53553000-53565245	-	0	0	0	0	0	0	0	0	0	0	0	0	0	0	0	0.08	0	0	0.27	0.64	0.44	0	0	0	0.31
XLOC_093796	chr16:53574344-53579536	-	0	0	0	0	0	0	0	0	0	0	0	0	0	0	0	0	0	0	0	1.31	0	0	0	0	0
XLOC_093805	chr16:53609418-53638889	-	0.79	0.95	1.29	1.17	0	0.03	0	0.04	0.42	1.29	0.7	1.19	1.8	0.17	1.42	0.31	1.86	0.39	1.51	0.46	1.51	0.03	0.07	0.02	0.05
XLOC_093828	chr16:53656334-53658245	-	0.1	0	0.91	1.13	0	0	0	0	0	0.25	0	0.39	0	0	0.69	0	0.41	0.31	0.99	0	0.25	0.08	0	0	0.24
XLOC_093835	chr16:53675389-53679223	-	0.59	0.85	1.34	1.74	0	0.01	0	0	0.46	0.79	0.61	1.08	1.07	0.13	0.96	0.46	1.37	0.13	0.84	0.64	0.49	0.04	0.03	0.16	0.07
XLOC_093838	chr16:53690590-53701450	-	0.95	1.71	2.17	2.71	0	0.06	0	0.02	0.53	0.99	1.18	2.49	1.2	0.13	1.23	0.6	3	0.2	0.6	1.54	0.76	0.03	0.07	0.03	0.04
XLOC_093839	chr16:53695160-53705414	-	1	1.42	1.29	2.87	0	0	0	0	0.84	0.95	0.32	1.92	1.73	0.26	1.21	1.01	1.72	0	0.53	0.59	0.95	0.07	0	0	0
XLOC_093843	chr16:53710577-53717601	-	0.49	0.51	0.74	0.84	0	0.01	0	0.01	0.24	0.29	0.3	0.49	0.75	0.05	0.53	0.39	0.88	0.15	0.59	0.5	0.28	0.02	0.04	0.08	0.08
XLOC_093850	chr16:53803559-53810124	-	0.41	0.53	0.53	0.5	0	0	0	0	0.17	0.02	0.01	0.02	0.05	0.01	0.14	0.04	0.09	0.02	0.01	0.03	0.01	0.05	0.09	0.16	0.1
XLOC_093864	chr16:54094613-54100614	-	0.41	0.55	0.58	0.82	0.01	0	0	0	0.43	0	0	0	0	0	0.03	0	0.01	0.01	1.61	0	0.17	0.03	0.03	0.08	0.06
XLOC_093886	chr16:54201142-54203986	-	8.52	11.13	10.97	11.32	0.16	0	0	0	10.27	0	0	0	0.07	0	0	0.02	0	0.04	3.3	0	0.06	0	0.03	0.07	0.08
XLOC_093888	chr16:54204310-54212619	-	2.12	2.95	3.36	3.49	0.02	0	0	0	1.71	0	0	0	0.65	0.06	0.01	0.01	0.05	0.1	0.46	0.08	0.09	0.03	0.03	0.08	0.04
XLOC_093906	chr16:54273119-54276296	-	7.57	9.56	11.72	12.4	0.06	0	0	0	5.39	0.03	0	0.02	0.06	0	0	0.07	0	0	0	0.05	0.02	0	0.02	0.02	0.04
XLOC_093918	chr16:54309152-54313021	-	2.33	2.65	2.07	2.38	0	0	0	0	1	0.04	0.19	0.17	0.34	0.13	0.68	0.02	1.84	0.07	6.88	0.16	0.66	0.07	0.2	0.08	0.12
XLOC_093925	chr16:54448322-54465441	-	0.06	0.08	1	0.82	0	0	0	0	0.1	0.03	0	0.11	0.2	0.12	0	0	2.21	0.05	0.02	0.16	0	0.03	0.09	0.08	0.07
XLOC_093964	chr16:54553187-54590033	-	1.38	1.54	0.48	0.37	0	0	0	0	0.15	0	0	0.02	0.38	0.58	0.07	0.02	1.09	0.18	0.03	0.1	0.27	0.17	0.11	0.21	0.23
XLOC_093975	chr16:54569024-54578044	-	0.4	0.63	0.11	0.09	0	0	0	0	0.03	0	0	0	0.19	0.17	0	0	0.02	0	0.01	0	0.03	0.01	0.03	0.01	0.01
XLOC_094994	chr16:80056410-80068161	-	0	0	0	0.11	0	0	0	0	0	0	0	0	0	0	0	1.21	0	0	0	0	0.25	0	0	0	0
XLOC_095018	chr16:80116169-80138095	-	0.01	0	0.02	0	0	0	0	0	0	0	0.07	0	0	0	0	0.04	0	0.03	0	0.53	0.05	0.02	0.08	0.23	0.1
XLOC_095046	chr16:80189824-80335250	-	0.45	0.78	0.04	0.08	0	0	0	0	0.07	1.23	0.01	0.14	0.06	0.3	0	0.76	0.02	0.1	3.76	0.49	0.34	0.42	0.22	0.68	0.47
XLOC_095049	chr16:80195671-80197555	-	0.06	0.01	0.02	0	0	0	0	0	0	0	0	0.01	0	0.02	0	0	0	0	0.68	0.07	0.04	0.09	0	0.15	0.06
XLOC_095078	chr16:80236405-80238983	-	0.09	0.2	0.01	0.18	0	0	0	0	0.01	0	0.02	0	0	0.04	0	0	0	0	1.09	0.12	0.09	0.08	0.11	0.41	0.17
XLOC_095087	chr16:80257584-80412997	-	0.24	0.22	0	0	0	0	0	0	0.02	0.87	0	0.04	0	0.07	0	0.03	0	0.02	1.28	0.17	0.06	0.05	0.01	0.09	0.04
XLOC_095095	chr16:80275238-80284306	-	0	0.08	0.04	0	0	0	0	0	0	0	0	0	0	0	0	0	0	0.08	1.84	0.86	0.13	0.03	0	0	0.08
XLOC_095104	chr16:80286373-80291609	-	0.14	0.24	0.03	0	0	0	0	0	0.01	0.07	0	0.01	0.01	0.07	0	0.01	0	0.02	1.21	0.19	0.1	0.04	0.02	0.09	0.06
XLOC_095117	chr16:80309692-80363888	-	0.19	0.27	0.04	0.02	0	0.02	0	0	0.03	0.02	0	0	0	0.05	0	0.02	0	0.01	1.35	0.18	0.1	0.03	0.02	0.1	0.08
XLOC_095127	chr16:80336464-80348874	-	0.75	0.28	0.01	0	0	0	0	0	0.01	0	0	0.01	0	0.03	0	0	0	0.04	3.56	0.37	0.47	0.06	0.06	0.37	0.68
XLOC_095134	chr16:80352362-80357809	-	0.2	0.33	0.02	0.07	0	0	0	0	0.02	0	0.01	0	0.04	0.1	0	0.02	0	0.06	2.3	0.34	0.33	0.03	0.06	0.16	0.15
XLOC_095135	chr16:80355166-80404556	-	0.05	0.14	0.01	0	0	0	0	0	0	0	0.01	0.01	0.02	0.04	0	0.01	0	0.02	1.24	0.37	0.15	0.02	0.04	0.09	0.05
XLOC_095152	chr16:80394345-80458145	-	0.43	0.44	0.05	0.06	0	0	0	0	0.04	0	0.01	0	0.05	0.13	0	0	0	0.04	2.81	0.54	0.24	0.04	0.03	0.18	0.1
XLOC_095153	chr16:80399893-80440501	-	0.1	0.12	0.02	0.03	0	0	0	0	0.01	0	0	0.01	0.05	0.05	0	0.01	0	0.02	1.64	0.26	0.14	0.01	0.04	0.03	0.04
XLOC_095186	chr16:80490941-80564936	-	0.26	0.45	0.05	0.14	0	0	0	0	0.06	0	0	0	0.07	0.14	0	0	0	0.02	1.92	0.22	0.08	0.02	0.07	0.13	0.06
XLOC_095188	chr16:80504277-80528948	-	0.13	0.2	0.04	0	0	0	0	0	0.04	0	0	0	0	0.08	0	0	0	0.03	1.63	0.35	0.1	0.01	0.01	0.07	0.04
XLOC_095243	chr16:80601993-80612607	-	0.81	1.14	0.27	0.29	0	0	0	0	0.14	0	0.01	0	0.06	0.17	0	0	0	0.02	0.25	0.15	0.05	0.02	0.04	0.07	0.09
XLOC_095247	chr16:80667191-80733817	-	2.46	3.45	0.98	1.26	0.01	0	0	0	0.57	0.06	0	0.03	0.2	0.5	0.02	0	0	0.04	1.45	0.81	0.6	0.02	0.03	0.11	0.06
XLOC_095251	chr16:80679811-80787303	-	9.21	12.73	4.43	4.49	0.01	0.02	0	0	2.33	0.25	0.66	0	0.98	2.53	0.08	0.07	0.01	0.82	8.64	5.04	2.44	0.11	0.33	0.49	0.64
XLOC_095252	chr16:80681428-80730535	-	1.82	2.41	1.04	0.6	0	0	0	0	0.47	0.03	0	0	0.22	0.34	0.02	0.01	0	0.07	0.81	0.72	0.3	0.04	0.03	0.16	0.15
XLOC_095258	chr16:80798974-80799621	-	5.2	7.74	1.69	2.05	0	0	0	0	1.21	0	0.07	0	0.54	1.06	0	0	0	0.42	3.26	2.57	1.26	0.02	0.21	0.21	0.07
XLOC_095259	chr16:80805524-80806482	-	0.43	0.67	0.43	0.35	0	0	0	0	0.33	0	0	0	0.86	0.15	0	0	0	0	0.4	0.33	0	0.04	0	0	0
XLOC_095260	chr16:80814535-80822869	-	10.23	13.07	4.65	4.87	0.02	0	0	0	2.34	0.24	0.25	0.02	1.2	2.41	0.16	0.06	0.03	0.56	5.46	4.74	2.41	0.11	0.18	0.36	0.39
XLOC_095275	chr16:80860198-80863650	-	0.43	0.55	0.65	1.37	0.01	0.03	0	0.02	0.27	0.42	0.03	0.41	0.1	0.02	0.08	0	1.08	0	0.01	0.02	0.05	0.05	0.04	0.08	0.2
XLOC_095276	chr16:80864154-80875905	-	0.93	1.22	0.64	0.88	0.02	0	0	0.21	0.17	0.05	0	0.55	0.12	0.13	0.03	0.01	1.23	0.02	0.03	0.06	0.03	0.04	0.02	0.06	0.07
XLOC_095316	chr16:80913189-80918961	-	0.13	0.05	0.61	0.03	0	0	0	0	0.02	0	0	0	0	0	0.07	0	0.19	0	0	0	0.03	0.03	0	0.47	0
XLOC_095358	chr16:80956521-80966912	-	0.06	0.07	0.06	0	0	0.07	0	0	0.05	1.14	0	0.23	0.24	0.05	0	0.03	0.09	0.05	0.26	0	0.08	0.04	0.09	0.05	0.05
XLOC_095369	chr16:80965164-80973972	-	0.41	0.13	0.23	0.44	0	0	0	0	0	0	0	0.06	0	0.03	0.06	0	0.75	0.08	0	0.23	0	0.03	0	0	0.16
XLOC_095377	chr16:80978469-80983525	-	0.37	0.57	0.49	0.52	0.02	0	0	0	0.17	0.03	0.02	0	0	0.11	0.16	0.08	0.95	0.04	0.1	0.07	0.08	0.04	0.05	0.1	0.08
XLOC_095381	chr16:80993271-80997337	-	0.64	0.47	1.01	1.01	0	0	0	0	0.21	0.08	0.01	0.4	0.43	0.22	0.17	0.09	1.23	0	0.1	0.52	0.2	0.02	0.04	0.06	0.02
XLOC_095386	chr16:81010111-81014314	-	4.36	5.26	10.81	10.81	0.03	0.07	0	0	4.37	2.85	1.82	1.46	5.25	1.37	1.54	0.96	6.1	0.44	1.11	0.65	0.92	0.21	0.22	0.45	0.58
XLOC_095405	chr16:81056417-81090062	-	2.31	3.31	1.12	1	0	0.03	0	0	0.42	0.66	0.12	0.16	0.77	0.2	0.28	0.16	2.15	0.48	0.67	0.45	0.31	0.02	0.12	0.07	0.21
XLOC_095412	chr16:81078956-81089129	-	4.38	6.72	1.86	2.83	0.04	0	0.08	0	1.15	0.77	0.38	0.1	1.5	0.34	0.46	0.19	2.47	0.41	1.29	0.8	0.57	0.06	0.32	0.41	0.74
XLOC_095425	chr16:81100055-81106392	-	1.08	1.76	0.92	1.18	0	0.07	0	0.02	0.66	0.79	0.15	0.18	0.82	0.12	0.51	0.16	0.68	0.21	0.67	0.47	0.61	0.07	0.02	0.08	0.09
XLOC_095430	chr16:81114471-81129710	-	5.25	5.22	5.13	5.96	0.06	0	0	0	3.9	3.7	2.03	0.99	1.69	0.39	2.71	1.58	6.12	0.17	0.15	0.07	0.64	0	0.48	0.31	0.39
XLOC_095438	chr16:81126270-81128541	-	3.49	4.93	3.93	4.39	0.08	0.14	0.11	0	3.05	3.69	2.07	1.04	1.65	0.42	2.96	1.52	4.72	0.03	0.09	0.23	0.21	0.05	0.22	0.18	0.24
XLOC_095522	chr16:81332785-81346769	-	1.37	2.16	0.68	0.79	0	0	0	0.01	0.62	0.27	0.15	0.29	0.83	0.22	0.63	0.19	0.73	0.17	0.96	0.48	0.62	0.05	0.08	0.13	0.16
XLOC_095524	chr16:81338170-81352655	-	0.52	0.6	0.26	0.27	0	0	0	0	0.2	0.17	0.08	0.06	0.38	0.09	0.28	0.11	0.2	0.18	0.35	0.18	0.25	0.05	0.03	0.07	0
XLOC_096935	chr17:28413549-28465930	+	1.04	1.45	1.29	0.97	0	0.01	0.03	0	0.74	1.69	1.01	0.8	2.34	1.27	1.41	0.43	1	1.43	4.32	9.62	3.72	0.26	0.28	0.34	0.39
XLOC_096947	chr17:28450287-28471305	+	3.98	4.89	4.25	3.94	0.03	0.11	0.02	0.05	2.33	7.16	4.25	3.41	10.26	4.13	4.4	2.09	3.8	4.14	11.67	14.68	10.19	0.58	0.6	1.03	0.96
XLOC_096953	chr17:28460167-28477328	+	1.2	1.71	1.42	1.53	0.03	0	0.06	0.02	0.83	2.23	1.73	0.96	3.73	1.76	1.58	0.52	1.51	1.87	4.66	6.89	4.15	0.37	0.2	0.56	0.44
XLOC_096970	chr17:28490145-28493743	+	1.51	1.5	1.65	1.62	0	0.04	0.02	0.01	1.07	2.33	1.13	1.01	2.93	1.73	1.02	0.59	1.35	2.35	4.43	8.43	4.38	0.24	0.12	0.29	0.45
XLOC_096972	chr17:28490903-28504214	+	1.94	2.25	2.8	2.99	0.05	0.1	0.04	0.03	1.5	6.42	3.32	2.72	7.01	2.64	2.5	1.04	2.07	2.25	5.77	6.61	5.57	0.34	0.34	0.66	0.45
XLOC_096982	chr17:28517864-28521294	+	0.73	1	0.85	0.64	0.02	0	0.02	0.05	0.35	1.98	0.66	1.58	1.84	2.11	1.66	0.24	1.15	0.53	0.89	0.72	1.07	0.17	1.15	0.67	1.2
XLOC_097007	chr17:28565670-28575880	+	0	0	0	0	0	0	0	0	0	0	0	0	0	0	0	0	0	0.74	0	0	0	0	0	0	0
XLOC_097018	chr17:28621614-28624988	+	0.26	0.35	0.37	0.27	0	0	0	0	0.28	0.13	0.36	0.05	0.91	0	0.67	0	0.35	0.14	0.07	0.13	0.11	0.04	0.05	0.18	0.1
XLOC_097068	chr17:28745489-28747722	+	0.87	0.8	0.36	0.77	0	0	0	0	0.09	0.67	0.57	0.4	1.39	0.48	0.52	0.13	0.88	0.88	3.05	4.43	2.55	0.22	0.23	0.27	0.51
XLOC_097072	chr17:28754662-28764103	+	0.24	0.48	0.39	0.44	0	0	0	0.01	0.12	0.37	0.42	0.36	1.02	0.28	0.44	0.17	0.52	0.5	1.96	2.55	1.71	0.09	0.1	0.31	0.15
XLOC_097115	chr17:28855929-28896634	+	0.17	0.25	0.14	0.19	0	0.02	0.02	0.01	0.09	0.27	0.16	0.08	1.28	0.43	0.33	0.06	0.27	0.07	0.57	0.1	0.53	0.04	0.11	0.11	0.12
XLOC_097125	chr17:28873421-28908547	+	0	0	0	0	0	0	0	0	0	0	0	0	0	0	0	0	0.88	0	0	1.44	0	0	0	0	0
XLOC_097130	chr17:28877609-28878522	+	0.18	0	0	0.11	0	0	0	0	0	0.29	0	0	0.26	0.18	0	0	0	0	1.14	0	0.38	0	0	0	0
XLOC_097133	chr17:28884285-28885895	+	0.06	0	0	0	0	0	0	0	0.03	0.55	0	0.24	0	0.16	0	0	0.06	0	0.13	0.11	0.12	0	0	0	0.23
XLOC_097136	chr17:28888887-28983755	+	25.55	32.97	36.67	39.68	0.54	3.73	2.89	2.11	14.49	97.84	68.62	70.65	106.38	38.31	24.95	18.55	74.57	10.4	17.11	21.71	14.41	2.22	6.4	5.47	7.12
XLOC_097149	chr17:28923092-28923654	+	0	0	0.17	0	0	0.42	0	0	0	0	0	0.59	0	0	0	0.18	0	0	0	0	0	0	0	0	0
XLOC_097159	chr17:28966287-29009715	+	0.31	0.28	0.46	0.33	0	0	0	0	0.22	0.76	0.58	0.52	1.28	0.87	0.49	0.2	1.34	0.41	0.91	0.11	0.97	0.01	0.05	0.07	0.08
XLOC_097170	chr17:28976174-28987952	+	0.19	0.58	0.46	0.6	0	0	0	0	0.14	0.68	0.11	0.17	1.24	0.42	0.32	0.17	0.74	0.12	1.24	0.79	0.47	0.04	0.08	0.11	0
XLOC_097176	chr17:28982401-29000530	+	0	0	0	0	0	0	0	0	0	0.33	0	0	0	0.14	0	0	0.82	0	0	0	0	0	0	0	0
XLOC_097178	chr17:28984157-29003218	+	0	0	0	0	0	0	0	0	0	0	0	0	1.14	0	0	0	0	0	0.72	0	0	0	0	0	0
XLOC_097185	chr17:28991655-28999999	+	0.05	0.12	0.04	0.02	0	0	0.03	0.02	0.12	0.38	0.19	0.24	0.59	0.37	0.11	0.02	1.18	0.06	0.48	0.28	0.38	0.04	0.14	0.06	0.05
XLOC_097194	chr17:29005810-29087366	+	5.66	5.8	7.19	8.15	0.1	0.07	0.36	0.09	3.1	7.23	5.18	2.97	10.79	3.62	3.28	2.06	3.89	1.47	3.54	5.84	4.08	0.43	0.09	0.39	0.82
XLOC_097200	chr17:29021846-29041144	+	2.26	3.15	3.28	2.61	0.06	0	0.07	0	1.74	1.09	2.1	1.91	6.59	1.57	1.36	0.52	2.07	0.93	3.68	2.6	2.81	0.09	0.04	0.21	0.06
XLOC_097207	chr17:29035424-29119945	+	69.24	94.98	109.85	109	1.35	2.46	2.71	1.88	47.57	105.35	59.3	45.02	170.83	51.11	48.43	23.41	73.31	27.98	61.47	123.2	62.86	4.73	5.15	5.78	9.65
XLOC_097208	chr17:29037131-29076113	+	1.79	2.3	2.11	2.01	0.02	0.04	0.04	0.02	1.34	0.7	1.28	0.96	4.42	1.15	0.8	0.31	1.23	0.43	1.44	2.12	1.53	0.04	0.09	0.06	0.06
XLOC_097211	chr17:29043137-29058028	+	3.66	4.92	6.12	5.46	0.19	0	0	0.16	3.04	1.67	2.5	2.23	8.28	2.73	2.02	0.61	3.46	0.88	5.85	2.23	2.28	0.09	0.12	0.27	0.23
XLOC_097213	chr17:29046268-29049289	+	0.62	1.03	0.99	0.97	0.02	0	0.02	0	0.64	0.27	0.58	0.67	2.56	0.43	0.35	0.14	0.78	0.36	0.92	1.17	0.79	0.04	0	0.05	0
XLOC_097214	chr17:29047835-29052043	+	2.57	2.48	2.8	3.05	0	0	0.06	0	2.08	0.96	1.62	1.39	4.85	1.39	1.32	0.39	1.92	1	3.4	2.13	2.43	0.05	0	0.05	0.05
XLOC_097216	chr17:29050422-29058073	+	1.69	3.32	1.77	2.52	0	0	0	0	1.46	0.58	1.61	1.31	4.6	0.71	0.98	0.4	1.59	0.47	1.75	3.22	1.91	0.04	0	0	0.11
XLOC_097224	chr17:29066586-29074807	+	0.91	1.04	1.6	0.94	0	0	0	0	1	3.73	2.47	1.55	2.74	0.41	0.52	0.86	0.82	0	1.73	1.38	0.76	0.08	0.18	0	0
XLOC_097226	chr17:29073587-29075957	+	2.6	5.58	4.26	4.64	0	0.05	0.05	0	2.52	5.28	3.95	2.37	9.03	3.43	2.94	1.08	3.9	1.4	3.39	3.38	5.82	0.07	0.14	0.04	0.39
XLOC_097233	chr17:29081604-29082923	+	3.32	4.38	5.32	6.05	0	0	0	0.03	2.1	2.93	3.13	1.72	9.25	3.14	2.24	1.27	3.05	2.15	4.63	5.86	4.51	0.35	0.24	0.3	0.36
XLOC_097234	chr17:29083147-29084899	+	0.17	0.45	0.2	0.32	0	0	0	0	0.17	0.85	0.84	0.34	2.35	1.25	0.29	0.41	0.35	0	0.47	0.29	0	0	0.3	0	0
XLOC_097244	chr17:29099459-29100813	+	7.47	9.75	9.3	10.39	0.03	0.06	0	0	4.3	9.31	5	3.76	15.82	5.6	7.69	2.89	6.1	2.73	10	7.95	9.41	0.43	0.58	0.57	0.86
XLOC_097245	chr17:29100973-29105261	+	4.77	6.47	6.18	6.07	0.04	0.14	0.06	0.03	2.75	4.72	3.08	2.45	10.09	3.34	3.51	1.47	4.54	2.2	4.54	17.86	4.89	0.39	0.37	0.45	0.68
XLOC_097247	chr17:29106116-29108844	+	0	0.3	0	0.86	0	0	0	0	0	0	0	0	0	0	0	0	0	0	0	0	0	0	0	0	0
XLOC_097248	chr17:29106400-29109521	+	2.43	2.6	2.56	3.16	0.07	0.17	0	0	1.33	2.6	1.58	1.93	6.5	1.77	1.94	0.88	2.28	0.51	3.06	2.56	3.09	0.08	0.27	0.18	0.14
XLOC_097257	chr17:29156463-29169834	+	0.39	0.28	1.28	1.49	0.03	0	0	0	1.22	2.54	2.52	0.83	3.15	0.59	0.45	0.52	1.15	0.15	0	0.5	0.06	0	0	0.15	0.08
XLOC_097264	chr17:29173539-29177769	+	0.22	0	0.49	0	0	0	0	0	0.32	1.32	1.05	0	2.43	0.33	0.37	0	0.65	0	0	0.18	0.54	0	0	0	0
XLOC_097267	chr17:29175465-29185749	+	0.49	0.31	1.21	1.12	0	0	0.12	0	1.14	2.49	1.58	0.9	2.52	0.86	0.28	0.5	1.21	0.1	0.08	1.25	0.32	0	0	0	0
XLOC_097270	chr17:29180242-29181267	+	0.53	0.24	1.58	1.76	0	0	0	0	0.46	2.57	1.39	1.06	3.24	0.66	0.93	0.46	1.37	0.23	0.22	1.22	0.81	0	0	0.05	0
XLOC_097280	chr17:29197024-29203102	+	0.79	1.09	2.91	3.45	0	0.03	0	0	1.29	2.27	1.47	0.71	3.6	1.27	1.16	0.97	0.66	0.06	0.35	0.79	0.65	0.01	0	0.04	0.07
XLOC_097282	chr17:29201856-29209392	+	0.87	0.98	3.69	4.19	0.02	0	0.06	0	1.59	4.45	2.73	0.96	3.82	1.17	1.57	0.95	1.62	0.28	0.16	0.87	0.41	0.02	0.07	0.05	0.05
XLOC_097284	chr17:29205127-29223018	+	0.9	1.26	3.32	2.7	0	0	0	0	1.18	3.38	1.25	1.06	2.26	1.15	1.25	0.95	1.5	0.08	0	0.94	0.22	0.01	0.06	0	0.04
XLOC_097285	chr17:29206265-29210141	+	0.53	0.42	2.11	1.07	0	0	0	0	0.89	2.45	1.29	0.76	2.21	0.75	0.59	0.52	1.15	0.13	0.05	0.24	0.26	0.08	0.1	0.19	0.07
XLOC_097286	chr17:29207003-29211203	+	0.22	0	0.56	0.62	0	0	0	0	0.11	0.41	0.41	0.41	0.74	0.28	0	0.07	0.67	0.14	0	0.29	0	0	0	0	0
XLOC_097287	chr17:29207303-29215342	+	0	0	0.21	0	0	0	0	0	0	0.46	0.46	0.74	0	0	0.31	0	0	0	0	0	0	0	0	0	0
XLOC_097299	chr17:29233335-29248787	+	0.68	0.48	0.88	0.55	0.04	0.06	0	0	1	2.06	1.67	1.53	2.24	0.48	1.9	1.44	0.81	0.24	1.25	0.78	0.88	0.15	0.3	0.2	0.41
XLOC_097300	chr17:29234288-29286942	+	0.11	0.03	0.08	0.13	0	0.03	0.29	0	0.03	0.24	0.28	0.03	0.35	0.09	0.09	0.06	0.07	0.7	1.75	1	0.86	0.01	0.02	0.04	0.08
XLOC_097303	chr17:29236779-29244808	+	0	0.4	0	0.23	0	0	0	0	0.12	0.77	0.61	0.59	0.56	0.06	1.19	0.08	0.38	0.67	0.96	0.11	0.82	0	0	0	0
XLOC_097304	chr17:29237357-29242265	+	0.22	0.09	0.26	0.3	0	0	0	0	0.02	0.48	0.13	0.1	0.95	0.07	0.41	0.11	0.14	0.12	0.76	0.77	0.06	0	0	0	0.04
XLOC_097312	chr17:29246984-29301747	+	0.82	0.45	0.5	1.2	0.03	0	0	0	0.13	0.88	0.48	0.24	1.3	0.39	0.75	0.4	0.39	0.46	1.79	3.41	1.48	0	0	0.15	0
XLOC_097320	chr17:29255214-29258581	+	0.09	0.11	0.04	0.14	0	0	0	0	0.09	0.25	0.37	0	0.9	0.08	0.02	0.03	0	0.32	1.79	0.61	0.48	0.01	0	0	0.06
XLOC_097328	chr17:29263628-29266309	+	0.05	0.09	0.04	0	0	0	0	0	0.02	0.12	0.4	0	0.45	0.04	0.04	0.03	0.05	0.37	2.41	1.02	0.55	0.05	0.06	0.18	0.17
XLOC_097336	chr17:29278891-29279482	+	0	0	0	0.14	0	0	0	0	0	0	0	0	0.17	0.04	0	0	0.07	0.18	0.83	0.52	0.15	0	0	0	0
XLOC_097371	chr17:29330428-29331500	+	0.21	0.17	0.17	0.1	0	0	0	0	0.03	0.39	0.13	0	1.76	0.27	0.23	0.07	0.05	0.12	0.91	2.13	1.16	0.06	0	0.06	0.06
XLOC_097375	chr17:29336165-29339648	+	0.44	0.63	0.33	0.38	0	0	0	0	0.23	0.58	0.47	0.3	1.85	0.35	1.03	0.52	0.16	0.17	1.37	4.18	0.52	0.06	0.14	0.12	0.19
XLOC_097376	chr17:29339778-29346219	+	0.19	0.13	0.22	0.15	0	0	0	0	0.06	0.19	0.42	0.1	0.88	0.07	0.66	0.17	0.13	0.28	0.5	1.07	0.39	0.05	0.05	0.06	0.09
XLOC_097379	chr17:29352973-29441361	+	2.34	2.1	1.97	2.51	0	0	0	0	1.67	2.12	2.72	1.66	5.52	1.58	1.37	0.96	1.09	1.56	2.97	6.93	2.79	0.21	0.19	0.25	0.26
XLOC_097401	chr17:29393658-29411816	+	0	0.11	0.03	0	0	0	0	0	0.03	0.07	0.07	0.05	0.25	0.11	0.2	0.03	0	0.32	0.32	0.14	1.66	0.04	0.05	0.32	0.2
XLOC_097405	chr17:29401745-29416313	+	0	0	0	0	0	0	0	0	0	0	0	0	0	0	0.32	0	0	0	0	0	0.55	0	0	0	0
XLOC_097450	chr17:29466384-29469619	+	3.87	3.79	3.44	3.72	0.03	0	0	0	1.35	2.46	2.22	1.6	5.57	2.31	1.02	0.68	2.42	1.32	3.03	6.81	3.85	0.64	0.24	0.91	1.21
XLOC_097453	chr17:29470487-29472324	+	1.73	2.48	1.53	1.31	0.02	0.06	0	0.02	0.77	1.06	1.01	0.76	2.88	1.32	0.58	0.39	1.04	1	2.04	2.57	2.33	0.19	0.12	0.22	0.32
XLOC_097459	chr17:29483257-29485980	+	0.79	1.24	1.9	1.87	0.01	0	0	0.01	0.51	0.8	1.46	0.69	2.6	0.49	0.87	0.5	1	0.95	1.51	2.93	1.56	0.15	0.1	0.11	0.19
XLOC_097472	chr17:29523686-29525684	+	2.96	3.68	2.63	3.65	0.01	0.02	0	0	1.45	2.18	1.86	1.74	5.52	1.52	2.77	1.1	2.58	1.48	2.62	3.6	2.86	0.4	0.31	0.48	0.58
XLOC_097535	chr17:29659462-29661079	+	0.77	1.13	0.92	1.4	0	0	0	0	0.54	0.89	1.17	0.72	1.6	0.4	0.73	0.12	0.41	0.42	0.97	2.16	1.17	0.06	0.02	0.16	0.14
XLOC_097562	chr17:29706396-29726464	+	1.58	2.29	1.6	2.44	0.01	0.05	0	0	0.61	3.26	2.7	2.1	4.05	0.86	0.79	0.69	2.21	0.41	1.36	1.68	1.13	0.22	0.06	0.32	0.3
XLOC_097566	chr17:29712352-29775710	+	0.48	0.61	0.31	0.4	0	0	0	0	0.09	0.22	0.11	0.23	1.02	0.14	0.31	0.22	0.27	0.13	0.14	0.14	0.11	0.03	0.05	0.03	0.04
XLOC_097607	chr17:29826562-29832404	+	1.85	2.21	1.34	1.52	0.01	0	0	0	0.9	0.02	0.39	0.02	1.42	1.57	0.37	0.08	0.44	0.25	0.62	1.53	0.73	0.06	0.13	0.08	0.08
XLOC_097610	chr17:29829524-29834329	+	0.98	1.01	0.85	0.93	0	0	0	0	0.43	0	0.07	0	1.06	0.99	0.26	0.07	0.06	0.41	0.29	1.12	0.33	0.02	0	0.07	0
XLOC_097624	chr17:29885910-29906969	+	5.86	5.98	4.75	5.26	0.09	0.06	0	0.44	3.49	0.79	0.09	11.27	10.49	6.68	1.53	0.31	3.25	0.88	2.09	2.61	2.72	0.68	1.09	1.65	2.09
XLOC_097625	chr17:29890653-29920345	+	11.83	15.72	8.93	9.38	0.06	0.01	0	0.35	5.64	1.33	0.04	21.48	17.25	15.43	2.75	0.54	7.1	2.95	8.22	10.75	13.17	1.28	1.26	2.29	2.63
XLOC_097626	chr17:29890758-29893348	+	2.23	2.36	1.93	2.19	0.02	0	0	0.13	1.6	0.35	0.01	5.72	4.28	2.82	0.8	0.13	1.5	0.34	1.3	0.95	2.62	0.31	0.29	0.47	0.64
XLOC_097630	chr17:29922068-29928824	+	1.01	1.08	0.42	0.98	0.01	0	0	0.03	0.37	0.11	0	2.23	1.83	1.78	0.21	0.16	0.57	0.18	0.71	0.57	1.3	0.08	0.09	0.2	0.24
XLOC_100056	chr17:52976460-52977947	+	0.13	0.07	0.17	0.19	0	0	0	0	0.26	0	0	0	0	1.63	0	0	0	0	0	0	0	0.03	0.09	0.02	0.08
XLOC_100083	chr17:53052691-53084508	+	3.63	4.39	3.88	4.26	0	0	0	0	2.12	1.53	1.17	1.54	3.41	3.28	1.71	1.07	1.62	1.07	1.62	2.74	1.33	0.13	0.21	0.35	0.21
XLOC_100093	chr17:53071055-53089820	+	1.52	2.08	1.78	1.8	0.01	0.01	0	0	0.82	0.55	0.48	0.86	2.63	1.65	1.08	0.31	0.91	0.28	0.97	0.9	0.74	0.07	0.09	0.15	0.13
XLOC_100098	chr17:53089931-53096006	+	0.76	0.85	0.58	0.76	0.01	0.01	0.02	0	0.3	0.33	0.19	0.22	0.9	0.74	0.3	0.14	0.3	0.16	0.49	0.4	0.58	0.02	0.05	0.05	0.06
XLOC_100107	chr17:53124547-53143643	+	1.98	3.18	2.93	2.84	0.02	0	0	0	1.26	0.52	0.43	0.48	1.96	1.58	0.45	0.3	0.82	0.56	1.74	2.67	1.77	0.08	0.07	0.15	0.17
XLOC_100109	chr17:53135688-53139448	+	0.8	1.24	0.75	1	0	0	0	0	0.28	0.26	0.11	0.23	1.09	0.76	0.24	0.07	0.42	0.28	0.74	1.24	0.94	0.04	0.09	0.13	0.08
XLOC_100132	chr17:53224052-53292321	+	0.36	1.01	0.3	0.33	0.02	0	0	0	0.2	0.73	0.36	0.55	1.85	1.83	0.52	0.33	0.94	0.27	0.63	0.36	0.28	0.02	0.05	0.27	0.21
XLOC_100150	chr17:53290788-53384508	+	0.03	0.11	0	0.03	0	0	0	0	0.01	0	0	0	0.2	0.02	0.03	0	0.12	0.16	0.19	0.03	2.16	0.01	0.05	0.07	0.04
XLOC_102026	chr17:77031756-77033201	+	0	0.02	0	0	0	0	0	0	0	0.03	0.1	0.15	0.06	0.01	0.08	0.44	0.89	0.06	0.21	0.07	0.8	0.32	0.2	0.19	0.57
XLOC_102055	chr17:77087014-77089059	+	0.1	0.11	0.12	0.15	0	0.02	0	0	0.03	0.12	0.15	0.2	0.52	0.07	0.3	0.01	0.35	0.07	0.17	0.15	0.29	0.01	0.1	0.18	0.08
XLOC_102064	chr17:77128626-77129959	+	0	0	0	0	0	0	0	0	0	0	0	1.04	0.19	0	0	0	0	0	0	0	0	0	0	0	0
XLOC_102117	chr17:77509064-77609162	+	0	0	0	0	0	0	0	0	0	0	0	0	0	0	0	0	0	0	0	0	0	0	0	0.81	0
XLOC_102118	chr17:77512486-77514226	+	0	0.08	0.05	0.11	0	0	0	0	0	0	0	0	0	0	0.89	0.08	0	0	0	0.08	0.04	0.02	0	0.05	0.05
XLOC_102133	chr17:77708280-77729954	+	0	0.08	0.02	0.24	0	0	0	0	0	0	0	0	0.1	0.04	0	0	0.51	0.05	0	0	0	0	0	0	0
XLOC_102141	chr17:77774080-77779877	+	1.7	1.77	1.48	1.62	0.04	0.04	0	0	1.09	0.15	0.21	0.99	1.77	0.06	0.75	0.04	1.91	0	0.01	0.1	0.09	0.04	0.08	0.09	0.16
XLOC_102143	chr17:77782684-77786549	+	1	1.15	1.21	1.13	0.02	0	0	0	0.61	0	0	0.17	0.18	0.08	0.05	0	0.02	0.1	0.64	0.03	0.09	0	0.02	0	0.08
XLOC_102145	chr17:77786870-77821141	+	25.68	32.04	13.32	13.79	0.13	0.01	0	0.01	9.1	0.32	0.03	0.94	24.69	5.86	0.08	0.23	7.94	1.03	14.76	2.22	6.24	0.11	0.21	0.16	0.3
XLOC_102151	chr17:77807751-77809171	+	0.43	0.62	0.45	0.49	0.73	0.19	0.13	0.16	0.55	0.14	0.14	0.08	0.93	0.2	0.24	0.06	0.48	0	0.28	0.1	0.08	0.03	0.02	0.13	0.08
XLOC_102160	chr17:77826159-77869884	+	1.07	1.71	0.33	0.59	0	0	0	0	0.22	0.11	0	0	0	0.21	0	0	0.09	0	0	0	0	0.03	0.12	0.21	0
XLOC_102172	chr17:77893164-77900419	+	0.2	0.17	0.2	0.22	0	0	0	0	0.12	0	0	0	1.01	0.08	2.03	0.01	0.5	0	0.45	0	0	0.01	0	0.04	0.02
XLOC_102179	chr17:78016076-78018320	+	19.34	22.67	29	31.75	0.16	0.16	0.03	0.13	10.95	5.76	3.65	5.16	48.66	6.18	1.7	1.39	9.52	1.91	3.18	2.46	2.24	0.08	0.29	0.27	0.35
XLOC_102183	chr17:78024460-78048257	+	0.43	0.75	0.85	1.02	0	0	0	0	0.21	0	0	0.71	2.27	0.09	0	0	1.69	0.31	0.95	0.51	1.35	0	0	0	0
XLOC_102185	chr17:78025428-78027450	+	0.42	0.44	0.55	0.83	0	0	0	0.01	0.27	0.13	0.22	0.9	1.74	0.16	0.15	0.1	0.61	0.29	1.34	1.22	1.46	0.03	0.07	0.07	0.04
XLOC_102188	chr17:78029839-78034883	+	0.59	0.83	0.56	0.64	0	0	0	0.02	0.12	0	0.28	0.12	0.62	0.23	0.05	0	1.06	0.38	0.86	0.29	1.28	0.03	0.02	0	0.03
XLOC_102191	chr17:78040278-78063225	+	0.19	0.11	0.02	0.1	0	0	0	0	0.05	0	0	0.03	0.54	0.07	0	0	0.62	0.15	1.29	0.33	0.67	0.01	0.03	0.12	0.04
XLOC_102193	chr17:78043565-78065616	+	0.06	0.12	0.1	0.12	0	0	0	0	0.06	0	0	0.23	0.9	0.17	0.06	0	0.33	0.35	1.73	0.59	2.93	0	0	0	0.15
XLOC_102229	chr17:78098317-78141900	+	10.36	12.4	8.65	10.47	0.17	0.33	1.76	0.07	4.95	15.33	19.86	9.71	42.58	2.01	3.02	2.87	57.92	2.19	1.79	3.18	2.4	0.78	1.16	0.94	1.71
XLOC_102256	chr17:78167393-78176895	+	0.31	0.47	0.3	0.41	0.01	0	0	0	0.24	0	0	0	1.49	0.09	0	0	0.71	0	0.05	0.52	0.69	0.03	0.02	0.03	0
XLOC_102278	chr17:78212066-78215170	+	1.07	1.88	2.25	2.63	0	0	0	0	0.74	0.49	0	0.18	1.93	0.37	0.29	0	1.85	0.35	0.71	0.45	2.09	0.05	0	0.15	0
XLOC_102286	chr17:78229694-78230971	+	0.51	0.46	0.32	0.13	0	0	0	0	0.14	0.35	0	0.14	0.32	0	0.25	0	0.43	0	0	0	0	0	0	0	0
XLOC_102291	chr17:78237592-78238811	+	3	3.39	3.06	2.58	0.07	0.4	0.04	0.06	2.37	5.28	1.42	1.8	5.97	1.07	3.21	1.3	4.33	0.73	1.29	2.62	1.78	0.19	0.46	0.49	0.75
XLOC_102298	chr17:78253456-78283605	+	1.27	1.2	2.65	2.53	0.05	0	0.05	0.03	1.4	3.15	1.29	1.62	2.93	0.89	1.4	0.72	4.28	0.87	4.22	11.5	2.57	0.09	0.11	0	0.19
XLOC_102299	chr17:78254456-78255124	+	1.9	2.48	2.3	3.04	0	0	0	0	1.5	2.11	1.14	0.79	2.23	0.83	1.76	1.02	3.49	1.19	3.98	18.64	3.86	0.08	0.19	0.08	0.34
XLOC_102331	chr17:78306453-78307812	+	3.13	2.84	4.98	5.07	0.04	0.07	0.07	0	3.09	5.07	3.81	4.06	3.76	1.71	2.72	1.11	8.3	0.1	1.08	1.65	0.87	0.18	0.48	0.52	0.54
XLOC_102373	chr17:78394751-78395365	+	0.61	0.51	0.45	0.52	0	0.11	0	0.07	0.47	1.09	0.2	0.45	4.66	0.37	0.49	0.5	1.92	0.78	0.97	2.49	0.56	0	0	0	0.1
XLOC_102392	chr17:78428362-78429940	+	1.98	2.51	2.98	3.1	0.08	0.05	0.05	0.05	1.8	2.28	0.83	1.52	1.6	0.17	1.08	0.53	2.53	0.19	0.18	0.27	0.14	0.09	0.38	0.33	0.44
XLOC_103740	chr17:28438315-28443822	-	1.42	1.64	4.42	4.59	0	0	0	0	1.55	6.84	1.45	3.48	4.21	2.09	2.19	1.77	2	0.54	0.06	0.86	0.17	0.16	0.62	0.27	0.91
XLOC_103839	chr17:28990542-29036025	-	0.44	0.75	0.44	0.56	0	0	0.01	0.02	0.39	0.51	0.5	1.62	2.84	0.26	1.29	0.33	1.22	0.62	0.14	0.21	0.14	0.21	0.04	0.48	0.15
XLOC_103893	chr17:29124990-29141101	-	0.4	1.02	0.52	0.45	0	0	0	0	0.43	0.45	0.3	0.11	0.27	0.06	0	0.15	0	0	0.79	0.99	1.32	0.05	0	0	0
XLOC_103923	chr17:29176146-29178427	-	0.08	0.08	0	0.06	0	0	0	0	0	0	0	0.03	0	0.17	0	0	0.07	0.25	0.19	0.55	0.82	0.03	0.03	0.08	0.04
XLOC_103930	chr17:29192795-29194115	-	0.18	0.54	0.08	0.04	0	0	0	0	0.2	0.06	0	0.13	0.2	0.18	0.2	0	0.23	0.81	0.43	1.1	0.45	0.04	0.08	0.31	0.22
XLOC_103936	chr17:29201837-29212665	-	2.66	3.16	1.86	1.13	0.04	0	0	0	1.15	1.29	0.76	1.1	3.46	1.47	1.33	1.03	1.88	0.82	3.36	2.12	4.8	0.16	0.18	0.34	0.43
XLOC_103937	chr17:29202960-29210199	-	0.99	0.95	0.63	0.53	0	0	0	0	0.66	0.3	0	0.34	0.82	0.37	0.73	0.1	0.61	0.18	1.69	0.71	1.24	0.03	0	0.19	0.1
XLOC_103939	chr17:29204568-29205766	-	0.46	0.82	0.47	0.21	0	0	0	0	0.31	0.27	0.18	0.09	0.55	0.41	0.55	0.19	0.07	0.73	1.53	3.53	1.32	0.02	0.09	0.14	0.09
XLOC_103940	chr17:29206824-29218508	-	0.99	1.17	0.72	1.04	0	0	0	0	0.77	0.58	0.69	0.56	2.49	0.47	1.12	0.44	0.79	0.52	0.84	1.89	1.23	0.13	0.29	0.11	0.17
XLOC_103943	chr17:29211643-29219224	-	0.6	1.54	0.48	0.16	0	0	0	0	0.34	1.48	0.21	0.16	0.78	0.44	0.44	0.1	0.17	0	2.24	0.15	1.65	0.07	0	0	0
XLOC_103947	chr17:29217602-29223103	-	0.5	1.53	0.75	0.46	0	0.1	0	0	0.38	0.97	0.53	0.46	0.48	0.87	0.5	0.22	0.5	0.51	1.07	0.12	0.28	0	0	0.24	0
XLOC_103960	chr17:29327608-29329936	-	0.89	0.99	0.16	0.13	0	0	0	0	0.26	0	0.32	0	0.72	0.18	0.14	0.13	0.11	0.11	1.21	0	0.75	0.04	0.18	0	0.3
XLOC_103962	chr17:29330428-29337071	-	1.28	1.65	1.48	1.55	0.01	0.01	0.07	0.01	0.67	0.28	2.04	0.6	3.75	0.56	0.44	0.32	0.37	0.45	0.89	0.07	0.45	0.09	0.15	0.11	0.15
XLOC_103968	chr17:29361601-29365672	-	0.23	0.75	1.03	1.12	0	0	0	0	0.28	2.81	1.7	0.51	1.09	1.29	0.74	0.54	0.38	2.03	3.55	3.23	2.16	0	0	0.16	0.34
XLOC_103969	chr17:29372121-29374828	-	0.22	0.31	0.3	0.36	0	0	0	0	0.11	0.57	0.57	0.16	0.85	0.29	0.33	0.24	0.3	0.89	0.47	1.46	0.63	0.07	0.22	0.33	0.25
XLOC_103971	chr17:29378430-29386895	-	0.01	0.06	0	0.04	0	0	0	0	0.02	0.17	0.06	0.09	0.08	0.38	0	0.19	0.1	0.25	0.09	0.88	0.36	0.02	0.01	0.12	0.07
XLOC_103975	chr17:29417822-29423153	-	0.5	0.64	0.51	0.57	0.04	0.17	0.39	0.1	0.67	1.38	1.76	0.63	7.86	0.22	0.14	1	0.99	0.43	0.12	0.04	0.09	0.07	0	0.15	0.05
XLOC_103977	chr17:29599223-29600645	-	0	0	0	0	0	0	0	0	0	0	0.07	0.05	0	0	0.75	0.04	0	5.63	3.39	0.29	2.74	0	0	0.06	0.07
XLOC_103980	chr17:29672334-29674884	-	0.05	0.17	0.09	0.18	0	0	0.14	0.05	0.05	0.25	0.78	0.75	0.14	0.04	0.55	0.06	0.61	0.1	0	0	0	0	0	0	0
XLOC_103995	chr17:29815254-29816853	-	0.43	0.59	0.42	0.48	0.02	0	0	0	0.14	0	0	0	0	0.23	0.02	0	0.05	0	0	0	0.04	0.01	0	0.05	0.03
XLOC_103996	chr17:29867224-29878487	-	1.47	1.97	0.95	1.21	0	0.34	0.07	0	1.71	1.79	0.8	0.85	3.91	0.62	1.55	0.59	0.65	0.25	0.48	0.25	0.87	0.09	0.11	0.31	0.27
XLOC_104000	chr17:29870782-29873190	-	0.16	0.28	0.28	0.06	0.03	0	0	0	0.47	0.95	0.63	0.65	2.14	0.23	0.73	0.2	0	0	0	0.11	0.12	0.05	0	0.15	0.15
XLOC_104003	chr17:29875690-29876827	-	1.12	1.33	1.52	1.93	0.01	0.05	0	0.03	1.37	2.66	0.99	1.35	7.25	0.42	1.41	0.63	1	0.25	0.78	0.26	0.24	0.13	0.38	0.31	0.4
XLOC_104007	chr17:29883115-29885053	-	0.35	0.31	0.19	0.27	0	0	0	0	0.11	0.05	0.06	0.13	0.47	0.65	0.04	0.01	0.49	0.02	0.06	0	0.09	0.06	0.17	0.64	0.32
XLOC_104017	chr17:29908148-29922542	-	0	0.04	0.02	0	0	0	0	0	0.03	0.24	0	0.21	0	0.02	0.14	0.02	0.41	0	0	0.14	0	0.11	0.08	0.55	0.15
XLOC_106536	chr17:52559184-52584494	-	0	0	0	0	0	0	0	0	0	0	0	0	0	0	0	0	0	0	0	0.75	0	0	0	0	0
XLOC_106562	chr17:52645750-52979020	-	1.62	1.85	1.43	1.34	0.01	0	0	0	0.77	6.02	0.36	0.2	1.24	16.41	0.32	0.56	1.53	0.54	0.64	0.43	0.9	0.39	0.59	0.37	0.5
XLOC_106647	chr17:52813192-52836729	-	0.08	0	0.04	0	0	0	0	0	0	0	0	0	0	0.52	0	0	0	0	0.04	0	0	0	0.03	0.09	0.09
XLOC_106707	chr17:52918571-52924374	-	0.05	0.09	0.02	0.03	0	0	0	0	0.01	0.01	0	0	0.04	1.18	0.01	0.01	0.02	0	0.13	0.03	0.08	0.04	0.03	0.08	0.07
XLOC_106713	chr17:52936389-52937613	-	0	0	0	0.03	0	0	0	0	0.03	0.04	0	0	0	1.2	0	0	0	0.07	0.03	0.03	0.09	0	0	0	0.08
XLOC_106724	chr17:52960131-52964859	-	0.15	0.13	0.07	0.07	0	0	0	0	0.06	0	0	0	0.19	1.59	0.03	0.01	0.02	0.09	0.28	0.07	0.22	0.02	0.02	0.07	0.02
XLOC_108158	chr17:77068131-77068630	-	0.17	0	0	0	0	0	0	0	0	0	0	0.66	0	0	0	0	0	0	0	0	0	0	0	0	0
XLOC_108266	chr17:77638456-77664701	-	0.19	0.53	0.06	0.07	0	0	0	0	0.2	0	0.05	0	0.16	0.56	0	0.02	0.04	0	0	0.16	0	0.11	0.1	0.3	0.09
XLOC_108267	chr17:77639821-77679363	-	0	0	0	0	0	0	0	0	0	0	0	0	0	0	0	0	0.75	0	0	0	0	0	0	0	0
XLOC_108274	chr17:77686455-77745952	-	5.97	7.51	14.49	16.26	0.09	0	0	0	5.39	0.2	0.08	0.11	14.49	7.99	0.7	0	87.46	0.3	0.21	4.04	0.13	0.16	0.29	0.25	0.25
XLOC_108294	chr17:77714836-77739990	-	0.22	0.14	0.54	0.6	0	0	0	0	0.42	0	0	0	0.72	0.27	0	0	2.91	0	0.23	1.67	0	0	0.09	0	0
XLOC_108308	chr17:77735814-77738307	-	0.06	0.14	0.46	0.15	0	0	0	0	0.07	0	0	0	0.12	0.24	0.1	0	1.05	0	0.03	0.26	0	0	0.02	0.03	0.03
XLOC_108309	chr17:77738141-77741316	-	0.5	1.02	1.62	2.09	0.04	0	0	0	0.68	0	0	0.04	1.61	0.59	0.32	0	5.87	0.1	0.04	1.17	0	0.09	0	0.15	0
XLOC_108325	chr17:77819082-77824885	-	0.07	0.02	0.08	0.13	0	0	0	0	0.02	0	0.98	0	0.15	0.03	0.15	0.2	0.48	0	0	0	0	0	0	0.04	0
XLOC_108330	chr17:77825400-77825907	-	0	0	0	0	0	0	0	0	0	0	0	0	0	0	0	0	2.09	0	0	0	0	0.06	0	0	0
XLOC_108331	chr17:77832463-77903744	-	0.86	1.06	0.36	0.27	0.02	0	0	0	0.25	0.03	0.06	0.07	0.1	0.24	0.16	0	0.52	0.05	0.22	0.03	0.21	0	0.01	0.01	0.01
XLOC_108353	chr17:77890018-77910825	-	1.36	1.64	1.02	0.92	0.41	0.41	0.73	0.21	0.91	0.62	1.21	0.5	2.48	0.87	0.99	0.23	3.25	0.15	0.7	0.29	0.54	0.08	0.14	0.19	0.19
XLOC_108356	chr17:77893538-77895318	-	0.2	0	0	0.73	0	0	0	0	0.2	0	0	0	0	0	0	0	0	0	0	0	0	0	0	0	0
XLOC_108405	chr17:78016215-78021255	-	0.07	0.06	0	0.03	0	0	0	0	0	0.04	0	0.06	0.07	0	0	0	0	0.07	0.06	0.14	0.68	0.09	0.68	0.54	0.84
XLOC_108406	chr17:78017968-78051925	-	0	0	0.21	0	0	0	0	0	0	0	0	0.36	1.14	0	0	0	0	0	0.42	0.22	0.25	0.1	0	0	0.15
XLOC_108409	chr17:78024754-78028544	-	0.02	0	0	0	0	0	0	0	0	0	0	0.02	0.51	0	0	0	0.05	0.1	0.08	0.53	0.66	0.03	0.02	0.08	0.03
XLOC_108412	chr17:78029925-78036836	-	0.21	0	0	0	0	0	0	0	0	0	0	0.67	1.59	0	0	0.09	0	0	0	0.61	0.48	0	0	0.49	0
XLOC_108415	chr17:78032690-78045632	-	0	0.02	0.04	0.02	0	0	0	0	0	0	0	0.34	1.93	0	0	0.05	0	0.16	0.23	0.3	0.83	0.06	0.28	0.2	0.3
XLOC_108425	chr17:78093879-78094448	-	0	0	0	0	0	0	0	0	0	0	0	0	0	0	0	0	0	0	0	0	1.1	0	0	0.45	0
XLOC_108426	chr17:78095198-78106079	-	2.15	3.39	3.2	4.04	0.01	0.01	0	0	0.83	2.21	1.19	0.7	2.64	0.24	1.04	1.13	3.49	0.1	0.09	0.85	0.22	0.12	0.2	0.39	0.24
XLOC_108427	chr17:78095364-78108780	-	1.98	2.25	2.39	2.82	0.03	0.1	0.06	0.01	0.89	2.34	1.1	0.55	2.44	0.37	0.85	0.67	2.9	0.13	0.11	0.73	0.23	0.12	0.33	0.24	0.41
XLOC_108435	chr17:78121030-78123910	-	0.04	0.12	0.06	0.03	0.01	0	0	0	0.04	0.35	0.1	0	0.25	0.01	0.05	0.07	0.53	0.09	0	0	0.05	0.02	0	0	0.03
XLOC_108462	chr17:78371122-78388925	-	1.89	2.72	1.81	2.12	0.02	0.02	0.01	0.19	1.31	2.35	0.84	9.22	4.26	0.39	0.47	0.36	2.6	0.68	3.46	2.06	3.11	0.13	0.37	0.48	0.36
XLOC_108468	chr17:78377999-78381491	-	0.31	0.33	0.43	0.57	0	0	0	0	0.26	0.27	0.17	0.33	0.51	0.08	0.11	0.09	0.48	0.52	3.79	1.22	4.11	0.07	0.11	0.38	0.33
XLOC_108472	chr17:78424199-78428598	-	0.58	0.75	0.91	1.08	0.04	0.09	0.02	0.02	0.71	2.07	0.66	0.47	1.34	0.31	0.78	0.17	0.69	0.09	0.32	0.16	0.28	0.06	0.32	0.29	0.24
XLOC_108489	chr17:78484871-78485595	-	0	0	0	0	0	0	0	0	0	0	0	0	0	0	0	0	0	0	0	0.58	0.3	0	0	0	0
XLOC_109471	chr18:23734102-23796215	+	0.11	0.05	0.28	0.52	0.02	0.05	0.09	0	0.04	0.25	0.05	0.07	0.14	0	0.03	0	0	0	0	0	0	0.03	0	0	0.02
XLOC_109491	chr18:23817540-23825320	+	0.61	0.86	0.56	0.75	0.02	0.06	0.07	0	0.31	0.22	0.95	0.25	0.95	0.3	0.6	0.26	0.84	0	0.7	0.36	0.55	0.05	0.12	0.41	0.26
XLOC_109522	chr18:23875452-23878118	+	0.74	1.31	1.03	0.89	0	0	0.03	0	0.51	2.01	1.41	0.68	0.28	0.49	0.9	0.39	1.59	0.4	2.7	0.74	2.53	0.2	0.32	0.45	0.46
XLOC_109527	chr18:23883492-23883878	+	0.16	0	0.35	0.15	0	0	0	0	0	0	0.19	0	0.35	0.08	0.27	0.19	0	0.67	2.54	2.42	5.12	0.06	0	0	0.19
XLOC_109572	chr18:23956513-23980251	+	0.43	0.48	0.49	0.54	0	0	0.02	0	0.21	0.48	0.8	0.22	0.22	0.18	0.83	0.26	0.45	0.15	0.31	0.29	0.53	0.07	0.23	0.15	0.21
XLOC_109585	chr18:23988971-23998858	+	0.03	0.25	0.2	0.19	0	0	0	0	0.11	0.29	0.16	0.18	0.07	0.05	0.12	0.11	0.77	0.07	0.09	0.12	0.15	0.13	0.06	0.11	0.24
XLOC_109593	chr18:23999415-24000445	+	0.11	0.1	0.29	0.44	0	0	0	0	0.13	0.13	0.46	0	0.24	0	0.09	0.07	1	0	0	0	0.1	0.06	0.09	0.12	0
XLOC_109594	chr18:24000859-24034912	+	0.08	0.13	0.12	0.14	0	0	0	0	0.05	0	0.39	0.13	0.04	0.06	0.7	1.07	0.85	0	0.07	0	0.08	0.12	0.66	0.14	0.28
XLOC_109616	chr18:24129877-24138791	+	0.35	0.61	1.82	1.95	0	0	0.07	0.04	0.58	0.23	0.34	0.68	0.61	0.25	2.57	0.67	1.05	0.36	0.01	0.11	0.32	0.04	0.21	0.21	0.08
XLOC_109655	chr18:24235400-24289534	+	0.01	0	0.05	0	0	0	0	0	0.03	0	0	0	7.42	0.23	0.05	0.05	0	0.18	0.35	0.02	1.09	0	0.23	0.32	0.28
XLOC_109715	chr18:24343724-24509206	+	0.11	0.17	0.16	0.16	0	0	0	0	0.13	0	0	0	4.58	0.53	2.07	0.02	2.45	0.24	0.12	1	0.87	0.08	0.22	0.63	0.39
XLOC_109761	chr18:24408498-24410059	+	0.01	0.01	0.05	0	0	0	0	0	0.01	0	0	0	0.43	0.08	0.09	0	0.15	0.14	0.05	0.05	1.63	0.05	0.1	0.11	0.09
XLOC_109839	chr18:24551733-24578508	+	0	0	0	0	0	0	0	0.09	0.02	0	0	13.16	0.11	0.05	0.26	0	0.19	0.11	0.14	0	0	0	0.04	0	0
XLOC_109877	chr18:24804707-24873224	+	0	0	0	0	0	0	0	0	0	0.05	0	0.07	0	0	0	0	1.11	0.68	0.03	0	0.81	0.13	0.22	0.44	0.38
XLOC_110415	chr18:42113507-42116069	+	0.04	0	0	0	0	0	0	0	0	0	0	0	0	0	0	0.06	0	0	0	0	0.49	0.2	0.26	0.59	0.46
XLOC_110455	chr18:42455493-42474914	+	1.97	2.9	1.94	2.34	0.01	0	0	0.05	1.22	0.01	0.42	2.11	2	1.08	0.41	3.39	1.78	1.84	4.42	1.89	5.47	0.28	0.6	0.46	0.82
XLOC_110456	chr18:42475013-42499328	+	0.62	0.55	0.63	0.62	0	0	0	0	0.37	0	0.16	0.56	0.47	0.29	0.08	0.61	0.43	0.57	1.38	0.89	2.26	0.06	0.14	0.16	0.16
XLOC_110461	chr18:42499759-42504966	+	0.64	0.81	0.58	0.46	0	0	0	0.02	0.37	0	0.08	0.54	0.61	0.28	0.11	0.56	0.64	0.4	1.56	0.75	1.74	0.1	0.11	0.15	0.24
XLOC_110463	chr18:42517443-42518104	+	0.06	0.43	0.38	0.48	0	0	0	0	0.31	0	0	0.11	0.51	0.2	0.05	0.18	0.68	0.79	2.16	0.79	2.62	0.07	0.2	0.2	0.07
XLOC_110465	chr18:42525278-42527470	+	0.36	0.47	0.4	0.47	0	0	0	0.01	0.23	0	0.15	0.42	0.15	0.16	0.08	0.17	0.24	0.75	1.19	0.65	1.26	0.09	0.08	0.17	0.17
XLOC_110472	chr18:42602706-42608018	+	0.25	0.38	0.27	0.29	0	0	0.01	0	0.2	0	0.07	0.31	0.21	0.14	0.02	0.29	0.31	0.56	1.17	0.87	1.69	0.08	0.08	0.09	0.21
XLOC_110473	chr18:42610879-42634185	+	1.25	1.86	1.22	1.3	0.01	0	0	0.01	0.7	0	0.18	1.24	1.26	0.59	0.32	1.84	1.14	1.61	3.6	2.1	5.95	0.21	0.38	0.4	0.41
XLOC_110478	chr18:42634341-42643040	+	0.56	0.68	0.58	0.67	0	0	0	0	0.32	0	0.11	0.69	0.49	0.24	0.15	0.97	0.41	0.89	1.93	1.34	3.46	0.13	0.18	0.21	0.2
XLOC_111966	chr18:23568705-23592420	-	3.92	5.21	3.83	3.7	0	0.1	0.01	0.01	1.07	3.53	2.55	2.07	2.49	1.36	2.33	1.44	1.87	0.56	1.55	1.43	0.95	0.16	0.37	0.41	0.44
XLOC_111968	chr18:23587712-23589072	-	3.53	5.28	2.85	4.09	0.01	0	0.07	0.06	0.85	2.61	1.87	2.24	1.64	0.91	2.49	1.26	1.82	0.22	1.06	0.66	0.53	0.13	0.38	0.37	0.36
XLOC_111986	chr18:23627339-23635224	-	0.75	1.6	1.15	1.13	0	0.27	0	0.08	0.64	1.27	0.8	0.78	1.26	0.33	0.66	0.4	0.47	0.59	0.19	1.85	0.1	0.07	0	0	0.11
XLOC_112015	chr18:23732353-23803492	-	72.42	98.28	276.23	300.67	1.28	2.46	1.3	0.21	59.8	144.02	59.15	17.1	151	18.17	17.69	22.74	80.93	1.01	1.39	0.81	3.75	0.35	0.27	0.46	1.02
XLOC_112038	chr18:24043849-24048562	-	0.57	0.42	0.44	0.43	0	0	0	0	0.21	0.1	0.45	0.25	0.48	0.65	0.5	0.18	0.65	0.39	0.51	0.39	1.28	0.01	0	0.03	0.03
XLOC_112039	chr18:24045390-24047159	-	0.42	0.52	0.33	0.25	0	0	0	0	0.2	0.21	0.29	0.21	0.71	0.48	0.36	0.19	0.6	0.3	0.41	0.48	0.99	0.03	0.06	0.08	0.02
XLOC_112071	chr18:24134071-24138207	-	0.05	0.08	0.07	0.07	0	0	0.01	0	0.06	0	0.09	0.12	1.1	0.31	0.08	0	0.09	0.3	1.12	1.43	1.27	0.03	0.06	0.05	0.06
XLOC_112072	chr18:24139275-24152083	-	0.64	0.95	0.79	0.8	0.01	0	0	0	0.3	0.01	0.08	0.99	6.96	0.36	0.05	0.01	0.7	0.47	1.73	0.72	1.99	0.06	0.31	0.23	0.23
XLOC_112085	chr18:24167282-24191331	-	0.12	0.19	0.04	0.2	0	0	0	0	0.06	0.06	0	0.09	1.01	0.45	0.04	0	0.42	1.72	4.26	2.26	3.99	0.04	0.12	0.16	0.11
XLOC_112088	chr18:24171254-24173674	-	0	0.03	0.04	0.05	0	0	0	0	0.03	0	0.06	0	0.4	0.08	0.02	0.02	0.06	0.32	1.59	1.49	1.21	0.07	0.09	0.13	0.11
XLOC_112089	chr18:24177918-24206457	-	0.14	0.22	0.19	0.19	0	0	0.01	0	0.15	0.01	0.08	0.22	1.66	0.71	0.13	0.01	0.32	0.89	4.43	3.09	4.34	0.1	0.14	0.07	0.04
XLOC_112090	chr18:24183396-24211802	-	0.5	0.66	0.45	0.5	0	0	0.01	0.01	0.22	0	0.22	0.38	4.85	1.41	0.24	0.04	0.67	2.83	10.08	7	8.06	0.2	0.33	0.46	0.29
XLOC_112097	chr18:24209253-24250576	-	0.19	0.33	0.29	0.24	0	0	0	0	0.13	0.05	0.11	0.2	2.03	0.56	0.19	0.02	0.24	0.46	3.63	2.59	2.18	0.04	0.11	0.09	0.16
XLOC_112098	chr18:24212124-24250550	-	0	0	0	0.01	0	0	0	0	0	0	0	0	0.04	0.01	0	0	0	0.18	5.86	3.22	0.54	0.04	0.06	0.04	0.13
XLOC_112100	chr18:24220256-24223735	-	0.12	0.15	0.12	0.19	0	0	0.01	0	0.06	0.01	0.02	0.04	1.04	0.36	0.11	0.01	0.12	0.72	5.17	1.71	2.89	0.05	0.08	0.12	0.12
XLOC_112102	chr18:24224655-24243532	-	0.91	1.42	1.29	0.85	0.02	0	0.01	0.01	0.75	0.1	0.6	1.13	6.33	1.9	1.04	0.14	1.15	2.26	14.1	7.61	5.64	0.2	0.4	0.55	0.43
XLOC_112108	chr18:24253914-24273005	-	0	0.01	0.03	0	0	0	0	0	0.01	0	0	0	0.05	0	0	0.01	0.03	0.2	6	4.01	0.63	0.03	0.03	0.08	0.1
XLOC_112110	chr18:24256338-24257419	-	0	0	0	0	0	0	0	0	0.04	0	0	0	0.06	0	0	0	0	0.18	6.91	1.75	0.68	0.01	0.1	0.03	0.03
XLOC_112114	chr18:24268702-24271425	-	0	0.03	0.05	0.03	0	0	0	0	0.03	0	0	0	0.72	0	0	0	0	0.49	10.63	4.93	1.41	0.06	0.02	0.16	0.13
XLOC_112186	chr18:24474307-24504613	-	0	0	0	0	0	0	0	0	0	0	0	0	0	0	0	0	0	0.09	0	0	0.98	0	0	0	0
XLOC_112214	chr18:24557493-24575196	-	0	0	0	0	0	0	0	0	0	0.02	0	0	0	0.02	0	0	0.09	0.18	0	0.05	0.99	0.07	0.05	0.14	0.07
XLOC_112223	chr18:24570054-24574676	-	0	0.02	0	0	0	0	0	0	0	0.01	0	0	0	0	0	0	0.02	0.18	0	0.03	1.07	0.05	0.03	0.06	0.09
XLOC_112235	chr18:24607407-24642184	-	0	0	0	0	0	0	0	0	0	0	0	0	0	0	0	0	0	0.05	0	0.12	1.6	0.09	0.01	0.05	0.1
XLOC_112245	chr18:24618879-24620610	-	0	0	0	0	0	0	0	0	0	0	0	0	0	0	0	0	0.07	0	0	0	2	0	0.06	0.08	0
XLOC_112292	chr18:24696037-24814338	-	0.01	0.01	0.01	0	0	0	0	0	0	0.01	0	0	0	0.03	0	0.01	0.1	0.13	0.03	0.07	1.26	0.09	0.04	0.1	0.15
XLOC_113021	chr18:42238508-42244599	-	0.09	0	0.05	0	0	0	0	0	0	0	0	0	0	0.07	0	0	0.52	0.1	0	0	0.08	0.09	0	0.2	0.05
XLOC_113028	chr18:42255920-42259797	-	2.08	2.71	3.36	3.87	0.03	0	0.03	0.05	2.82	0	0.23	1.76	2.81	0.63	0.12	1.04	0.87	1.35	0.67	0.36	1.91	0.05	0.16	0.3	0.49
XLOC_113029	chr18:42263795-42273102	-	0	0	0	0	0	0	0	0	0	0	0	0	0	0	0	0.51	0.03	0.03	0.09	0	0	0	0	0	0
XLOC_113034	chr18:42283476-42295286	-	0.04	0	0	0.03	0	0	0	0	0	0	0	0	0	0	0	0.79	0.36	0	0.1	0	0	0.06	0.13	0.12	0.09
XLOC_113088	chr18:42553805-42555553	-	0	0	0	0	0	0	0	0	0	0	0	0	0	0	0	0	0	0	0	0	0.87	0	0	0	0
XLOC_113256	chr18:42956659-42968053	-	0	0.04	0	0.02	0	0	0	0	0	0.03	0	0	0	0.09	0	0.08	0	0.16	0.04	0.53	0.05	0.34	0.39	0.8	0.63
XLOC_113267	chr18:42976204-43025094	-	0	0	0	0	0	0	0	0	0	0	0	0.15	0	0.04	0	0.1	0	0	0.08	0.21	0	0.15	0	0.64	0.1
XLOC_113288	chr18:43003753-43345999	-	0.11	0.16	0.04	0.08	0	0	0	0	0.1	0.12	0.11	0.46	0	1.8	0.22	0.04	0	2.61	0.2	1.14	1.09	0.24	0.83	0.92	0.74
XLOC_113374	chr18:43130809-43131285	-	0	0	0	0	0	0	0	0	0	0	0.62	0	0	0	0	0	0	0	0	0	0	0.09	0	0	0
XLOC_115186	chr19:16651097-16656180	+	2.94	3	5.87	8.46	0.09	0.3	0.04	0.05	3.31	9.81	2.62	1.83	5.2	0.84	3.26	2.56	5.74	0.33	1.2	0.56	0.51	0.14	0.34	0.27	0.64
XLOC_115190	chr19:16683018-16689757	+	4.75	5.45	4.14	5.12	0.09	0.29	0.17	0.19	3.21	4.62	2.37	8.16	5.49	1.08	2.09	1.7	9.16	0.42	1.76	1.06	2.17	0.44	1.27	0.82	1.05
XLOC_115193	chr19:16773455-16774992	+	0.13	0.28	0.22	0.21	0	0.13	0	0	0.26	1.2	0.33	0.73	1.19	0	0.91	0.03	0.75	0.1	0.04	0.11	0.16	0.02	0.08	0.05	0
XLOC_115195	chr19:16775209-16777600	+	0.04	0.04	0.12	0.19	0	0	0	0	0.03	0.77	0	0.26	1.55	0.07	0.25	0.17	0.42	0.25	0.41	0.3	0.07	0.03	0	0.08	0
XLOC_115196	chr19:16776022-16776644	+	0.38	0.18	0.58	0.26	0	0	0	0	0.32	2.22	1.28	0.44	0.85	0.34	0.66	0.18	2.18	0.12	0.1	0.57	0.1	0.11	0	0.22	0.11
XLOC_115197	chr19:16778054-16780824	+	0.32	0.09	0.26	0.24	0	0	0	0	0.22	1.5	0.5	0.27	1.31	0.13	0.39	0.25	1.65	0.12	0.27	0.76	0.16	0.01	0	0	0.04
XLOC_115198	chr19:16778530-16809372	+	0	0	0	0	0	0	0	0	0	0	0	0	0	0	0	0	0.9	0	0.55	0	0	0	0	0	0
XLOC_115201	chr19:16783470-16790699	+	0.12	0.07	0.33	0.22	0	0	0	0	0.11	1.3	0	0.11	0.53	0.06	0.2	0.14	0.94	0	0.13	0.1	0.63	0	0	0	0
XLOC_115214	chr19:16801795-16803946	+	0	0.07	0	0	0	0	0	0	0	0.58	0	0	0.79	0	0	0	2.84	0	0	0	0	0	0.1	0.13	0.14
XLOC_115216	chr19:16804513-16820270	+	0	0	0	0	0	0	0	0	0	0	0	0	0	0	0	0	0.9	0	0	0	0	0	0	0	0
XLOC_115259	chr19:16854216-16932390	+	0	0	0	0	0	0	0	0	0	0.37	0	0	0	0	0.35	0.12	0.61	0.13	0	0.17	0	0	0	0	0
XLOC_115261	chr19:16858452-16872038	+	0	0	0	0	0	0	0	0	0	0.47	0	0	0	0	0.32	0.23	0.96	0	0	0	0	0	0	0	0
XLOC_115317	chr19:16964080-16964829	+	0.39	0.34	0.83	0.72	0	0	0.07	0	0.35	0.84	1.13	1.02	0.32	0.15	0.34	0.45	1.97	0.11	0.18	1.13	0.71	0.04	0.26	0.17	0
XLOC_115330	chr19:16985622-16986262	+	0	0	0.85	0	0	0	0	0	0	0	0.46	0	0	0	0	0	1.53	1.9	4.16	0.31	1.58	0	0	0	0
XLOC_115334	chr19:17005171-17018222	+	0	0	0	0	0	0	0	0	0	0	0	0	0	0.04	0	0	0	0.19	1.33	0.94	0.23	0.18	1.02	3.56	1.85
XLOC_115437	chr19:17332676-17335053	+	0.36	0.89	1.03	2	0	0	0	0.03	0.36	0.55	1.05	1.22	0.41	0.77	0.86	0.12	1.7	0.04	0.24	0.13	0.3	0	0	0.17	0
XLOC_115442	chr19:17355796-17356827	+	0.48	0.76	0.86	1.12	0.97	0.9	2.98	0.85	0.68	0.44	1.52	0.45	2.03	1.5	0.61	0.29	2.1	0	0.18	0.11	0.06	0.1	0.09	0.11	0.27
XLOC_115471	chr19:17440675-17442110	+	0	0	0	0	0	0	0	0	0	0	0	0	0	0	0	0	0	0	0.69	0	0.69	0	0	0	0
XLOC_115486	chr19:17502733-17512901	+	0	0	0.08	0	0	0	0	0	0.07	0	0	0.53	0	0	0.12	0	0	0	0	0	0	0	0	0	0
XLOC_115492	chr19:17516548-17527150	+	1.85	2.89	1.51	1.67	0.03	0.45	0.13	0.02	0.81	5.05	0.33	0.52	11.1	0.02	2.12	0.27	2.54	1.06	0.64	4.12	2.2	0.16	0.52	0.47	0.4
XLOC_115493	chr19:17522500-17527281	+	0.38	0.38	0.12	0.15	0	0	0	0	0.16	0.74	0	0.05	2.42	0.03	0.29	0.03	0.32	0.25	0.37	0.56	0.75	0	0	0.12	0
XLOC_115497	chr19:17528340-17529219	+	0.76	0.52	0.35	0.52	0	0	0	0	0.15	0.62	0	0.23	1.82	0	0.44	0.12	0.5	1.39	0.37	1.63	0.89	0.02	0	0.07	0
XLOC_115502	chr19:17537884-17585734	+	1.16	0.61	1.05	0.43	0	0	0	0.85	0.47	2.27	1.12	0.91	0	0.24	0	0	0.47	0	0	0	0	0	0	0	0
XLOC_115503	chr19:17538283-17572425	+	0	0.11	0.6	0.33	0	0	0	0	0.17	2.17	0.65	1.01	0	0	0.61	0	2.67	0	0.63	0	0.64	0.07	0.15	0	0
XLOC_115511	chr19:17553935-17590924	+	1.97	1.1	1.85	1.53	0.25	0.25	0	0	1.58	2.28	0.95	1.72	1.58	0.5	0.9	0.56	3.5	0.94	3.56	1.1	0.66	0.25	0	0	0.33
XLOC_115522	chr19:17572151-17594830	+	0.35	0.63	0.54	0.36	0.06	0.03	0	0.02	0.72	0.86	0.22	0.61	0.69	0.18	0.14	0.27	0.67	0.16	1.69	0.12	0.67	0.02	0.04	0.08	0.03
XLOC_115524	chr19:17581840-17583714	+	1.85	2.04	2.44	2.61	0.02	0.11	0.04	0.07	2.9	3.83	1.37	2.91	2.42	0.89	0.67	1.14	3.41	0.89	5.68	0.62	1.88	0.19	0.17	0.14	0.33
XLOC_115532	chr19:17589363-17593151	+	0.4	0.93	0.64	0.63	0.02	0.08	0.08	0	1.23	1.3	0.26	1.06	0.7	0.19	0.23	0.39	0.84	0	1.26	0.41	0.68	0.04	0	0.06	0
XLOC_115535	chr19:17595332-17595935	+	1.27	1.43	0.7	0.86	0	0.38	0	0	1.3	2.05	0.08	1.29	2.22	0.37	0.29	0.7	1.46	0.55	2.03	0.46	0.82	0.1	0.06	0.23	0.16
XLOC_115576	chr19:17694817-17719430	+	0.13	0.07	0.52	0.34	0	0	0	0	0.15	0.39	1.03	0.29	0.23	0.29	0.65	0.23	1.71	0.24	0.25	0.14	0.05	0.1	0.14	0.18	0.19
XLOC_115623	chr19:17872960-17895488	+	0.11	0.27	0.35	0.2	0	0	0	0	0.16	1.69	0	0.69	2.13	0	0.09	0.26	0.21	0	0.45	0.36	0.56	0	0	0	0
XLOC_115626	chr19:17879911-17926074	+	0	0	0.1	0	0	0	0.88	0	0	0	0.32	0	0	0	0	0.11	0.78	0	0	0	0	0	0	0.1	0
XLOC_115646	chr19:17916006-17940003	+	1.47	2.12	1.31	0.99	0	0	1.05	0	0.5	0.89	40.72	0	1.28	0	1.61	6.79	67.38	0.35	0.23	0	1.43	0.53	0.27	0.22	0.17
XLOC_115649	chr19:17923986-17927464	+	0.09	0.3	0.07	0.08	0	0	1.31	0	0.08	0.05	1.78	0	0.19	0	0.04	0.57	6.34	0.26	0	0.04	0.76	0.03	0.19	0.3	0
XLOC_115660	chr19:17958861-17960437	+	0	0	0	0	0	0	0	0	0	0	0	0	0.69	0	0.05	0.12	0.12	0	0	0	0	0.02	0.05	0	0.44
XLOC_115688	chr19:18055803-18066001	+	0.11	0.46	0.71	0.78	0	0.15	0.04	0	0.27	1.21	0.84	0.6	0.53	0.16	0.35	0.1	1.54	0.14	0.43	0.16	0.3	0.04	0.19	0.06	0.19
XLOC_115689	chr19:18056988-18071265	+	0.23	0.32	0.39	0.59	0.03	0	0	0.06	0.25	0.95	0.47	0.65	0.57	0.19	0.73	0.08	1.72	0.22	0.06	0	0.61	0.05	0.11	0.15	0.08
XLOC_115692	chr19:18060862-18065425	+	0.2	0	0	0	0	0	0	0	0.3	0	0.25	0.19	0.91	0	0	0	0.2	0	0	0	0	0	0	0	0
XLOC_115712	chr19:18132968-18141554	+	0.13	0.21	0.32	0.36	0	0	0	0	0.06	1.75	0.48	1.01	0.86	0.28	2.28	0.04	0.45	0	0	0.28	0.73	0.15	0.17	0.3	0.46
XLOC_115719	chr19:18154550-18162824	+	0.36	0.1	0.27	0.3	0	0	0	0	0.04	0	0.1	0	0.53	0	0.42	0	0.8	0.19	0	0.09	0.41	0.63	0.87	0.86	0.98
XLOC_115734	chr19:18213605-18225014	+	0.53	0.75	0.46	0.66	0	0	0	0	0.87	1.46	0.58	0.55	0.53	0.06	0.51	0.15	0.36	0.16	2.19	0	1.02	0	0	0	0
XLOC_115744	chr19:18225188-18231466	+	2.13	3.1	3.81	2.77	0.03	0.07	0.02	0.15	2.46	2.64	1.54	3.5	2.74	0.28	1.18	0.85	3.85	0.4	2.93	0.59	1.44	0.08	0.21	0.48	0.63
XLOC_115747	chr19:18235839-18237405	+	1.92	2.83	3.99	5.43	0.07	0.13	0	0.06	2.85	2.49	1.94	4.66	3.17	0.22	1.44	0.94	3.93	0.67	0.92	0.76	0.59	0	0.06	0	0.32
XLOC_115749	chr19:18239806-18244285	+	0.7	0.94	1.51	1.71	0.03	0.06	0	0.04	1.11	1.25	0.68	1.24	1.17	0.06	0.63	0.18	2.05	0.09	0.64	0.1	0.17	0.02	0	0.1	0.15
XLOC_115776	chr19:18289654-18293266	+	0.96	0.71	0.56	0.92	0	0	0	0	0.64	0.46	0.36	0.95	0.36	1	0.37	0.23	4.67	0.61	0.61	0.66	0.37	0.06	0.08	0.07	0.11
XLOC_115777	chr19:18290797-18292736	+	0.89	1.22	1.38	1.36	0	0	0	0	0.79	1.05	0.66	0.93	0.69	1.33	0.82	0.1	5.4	0.65	1.56	0.33	0.46	0.03	0.27	0.09	0.28
XLOC_115780	chr19:18315195-18319834	+	0.11	0.14	0.18	0.05	0	0	0	0.05	0.17	0.76	0.21	2.34	2.45	0.04	0.59	0.07	0.82	0.27	0.02	0.3	0.21	0.14	0.2	0.38	0.68
XLOC_115789	chr19:18344455-18386907	+	0	0	0	0	0	0	0	0	0	0	0	0	0	0	0	0	0	0	0	0.7	0	0	0	0	0
XLOC_115790	chr19:18348275-18394536	+	0.95	1.14	1.06	1.22	0	0	0	0	0.5	0.95	0.31	1.8	1.13	0.26	0.22	0.15	1.29	0	0.28	0.22	0.55	0.24	0.99	0	1.34
XLOC_115806	chr19:18392994-18398171	+	5.27	6.08	7.93	6.1	0.1	0.2	0.02	0.11	2.78	8.71	3.58	9.82	2.17	1.06	3.84	1.18	11.08	1.15	3.2	1.44	1.8	1.35	4.42	3.25	7.37
XLOC_115811	chr19:18405089-18407269	+	0.01	0.03	0	0.01	0	0	0	0	0	0.04	0	0	0	0.01	0.03	0.22	0.04	0.02	0.9	0.23	0.75	0.02	0	0.02	0
XLOC_115830	chr19:18475322-18492545	+	0.51	0.79	0.26	0.39	0.42	1.15	0.42	0.95	0.49	0.97	0.74	0.92	1.15	0.04	0.22	0.12	1.3	0.13	0.36	0.18	0.2	0.07	0.09	0.16	0.25
XLOC_115834	chr19:18484275-18493429	+	0.12	0.13	0.04	0.1	0	0	0	0	0.07	0.48	0.06	0.17	0.14	0.01	0.26	0.02	0.76	0.03	0.18	0.08	0.09	0.07	0.17	0.18	0.15
XLOC_115871	chr19:18633431-18634614	+	0.24	0.22	0.19	0.19	0	0	0	0	0.27	0.51	0.08	0.51	0.46	0.04	0	0.04	0.34	0	0	0	0	0.11	0.06	0.24	0.08
XLOC_115909	chr19:18752659-18768047	+	0.28	0.54	0.64	0.13	0	0	0	0	0.42	0.8	0.53	0.53	0.32	0.07	0.57	0	1.48	0.17	2.43	0.99	1.39	0.03	0.13	0	0
XLOC_115912	chr19:18764341-18764792	+	0	0	0	0	0	0	0	0	0	0	0	0	0	0	0	0	0	1.33	0.72	0	0	0	0	0	0
XLOC_115913	chr19:18764620-18765373	+	0.09	0	0.25	0	0	0	0	0	0	0	0	0	0	0	0	0	0	0.67	4.99	1.39	8.26	0.03	0	0	0
XLOC_115926	chr19:18788495-18803314	+	1.17	1.63	1.5	2.13	0	0	0	0	1.14	1.09	0.78	1.5	1.44	0.93	1.51	0.34	1.86	0.44	2.04	3.24	2.2	0	0.04	0.05	0.18
XLOC_115928	chr19:18789758-18825135	+	1.48	1.61	1.05	1.79	0.01	0	0.06	0.03	1.15	1.31	0.58	0.86	1.66	0.9	1.36	0.36	1.57	0.35	3.85	2.06	2.32	0.06	0.09	0.14	0.08
XLOC_115929	chr19:18791107-18800250	+	0.32	0.5	0.2	0.27	0	0	0	0	0.24	0.09	0.18	0.33	0.48	0.15	0.19	0	0.57	0	0.36	0.62	0.42	0	0	0	0
XLOC_115930	chr19:18791857-18843653	+	0.93	0.97	1.15	0.89	0	0	0	0	0.81	0.9	0.48	0.47	1.27	0.7	0.53	0.17	2.04	0.41	4.87	3.05	3.26	0.05	0.03	0.13	0.17
XLOC_115934	chr19:18794767-18812462	+	0.47	0.31	0.46	0.55	0.01	0.03	0	0.06	0.45	0.7	0.2	0.5	0.5	0.29	0.39	0.16	0.61	0	0.41	0.29	0.21	0.02	0.02	0.05	0.14
XLOC_115941	chr19:18806005-18814194	+	0.34	0.22	0.62	0.32	0	0	0	0	0.42	0	0.31	0.08	0	0.26	0.45	0.11	0.68	0.1	0.78	0.15	1.02	0.03	0	0	0.1
XLOC_115943	chr19:18807750-18811948	+	0.34	0.45	0.36	0.58	0.01	0.01	0.01	0.01	0.34	0.39	0.22	0.21	0.54	0.28	0.45	0.11	0.75	0.17	0.83	2.16	0.71	0.02	0.02	0.02	0.08
XLOC_115947	chr19:18816794-18818491	+	0.54	0.54	0.37	0.91	0	0	0	0	0.38	0.76	0.21	0.16	0	0.31	0.48	0.03	0.42	1.98	0.86	2.87	0.7	0.03	0.04	0.1	0.1
XLOC_115957	chr19:18828568-18831135	+	0.56	0.75	0.37	0.86	0.06	0	0	0.04	0.51	0.22	0.05	0.2	0.49	0.38	0.63	0.08	0.83	0.1	1.37	0.57	0.91	0.02	0	0	0.1
XLOC_115958	chr19:18832578-18833786	+	0.17	0.25	0.25	0.31	0.01	0	0.04	0	0.08	0.03	0	0.05	0.31	0.16	0.2	0.05	0.39	0.06	0.49	0.32	0.52	0.03	0	0.03	0
XLOC_115980	chr19:18872247-18874009	+	0.38	0.47	0.57	0.63	0.01	0.02	0	0	0.47	0.33	0.21	0.29	0.23	0.3	0.7	0.19	0.8	0.14	1.35	0.44	1.03	0.01	0.04	0.04	0.08
XLOC_115983	chr19:18877453-18897724	+	1.1	2	2.29	1.71	0.04	0	0	0	0.92	1.64	1.28	1.96	2.54	0.6	1.73	0.3	3.92	0.27	2.25	1.27	1.86	0	0	0	0
XLOC_116023	chr19:18982339-18987121	+	3.36	3.91	3.9	4.12	0.01	0.12	0.08	0	1	4.97	2.42	1.93	3.46	1.1	1.14	0.69	9.45	0.46	4.35	1.99	2.17	0.21	0.15	0.06	0.39
XLOC_116024	chr19:18984676-18986172	+	0.51	0.47	0.36	0.44	0	0	0	0	0.21	0.8	0.37	0.41	0.56	0.15	0.25	0.13	1.12	0.03	0.48	0.11	0.22	0.03	0.13	0.17	0.06
XLOC_116031	chr19:19051140-19072162	+	0.35	0.26	0.35	0.08	0	0.73	0.68	0.26	0.3	6.76	12.91	6.08	0.85	0.2	0.63	3.12	16.5	0.31	0.6	0.28	1.55	0.12	0.11	0.35	0.35
XLOC_116038	chr19:19063448-19066293	+	0	0	0	0	0	0	0	0	0	0.39	1.54	0.75	0	0	0	0.67	2.06	0	0.37	0.81	1.29	0	0	0	0
XLOC_116074	chr19:19171619-19174724	+	0.29	0.36	0.43	0.5	0.01	0	0	0	0.38	0.72	0.3	0.19	0.73	0.37	0.33	0.14	1.03	0.21	0.97	0.42	0.41	0.07	0.06	0.05	0.06
XLOC_116076	chr19:19177727-19212516	+	0.31	0.53	0.6	0.38	0	0	0	0.04	0.44	0.48	0.28	0.92	0.78	0.15	0.28	0.07	0.63	0.19	2.12	0.57	1.7	0.01	0.05	0.09	0.05
XLOC_116089	chr19:19193708-19197513	+	0.16	0.15	0.09	0.14	0	0	0	0	0.11	0	0	0	0	0.04	0.14	0	0	0	0.31	0.66	1.06	0	0	0	0
XLOC_116090	chr19:19193944-19196214	+	0.05	0.09	0.12	0.03	0	0	0	0	0.01	0.03	0.05	0.11	0.2	0.06	0.01	0.01	0.1	0.12	1.47	0.5	0.67	0	0	0.04	0.03
XLOC_116094	chr19:19200623-19225247	+	0.1	0.12	0.13	0.15	0	0	0	0	0.09	0.02	0.06	0.12	0.37	0.05	0.04	0.01	0.03	0.13	0.97	0.68	0.28	0.01	0.01	0	0
XLOC_116102	chr19:19207048-19213456	+	0.17	0.29	0.22	0.16	0	0	0	0	0.25	0.92	0.21	0.42	0.38	0.09	0.1	0.07	0.28	0.13	1.39	0.3	1.76	0.02	0.05	0	0
XLOC_116112	chr19:19219307-19226583	+	0.5	0.71	1.21	1.11	0.01	0	0	0	0.57	0.16	0.69	1.18	1.21	0.27	0.17	0.08	0.6	0.07	0.87	0.65	1.3	0	0	0.07	0
XLOC_116124	chr19:19317977-19319000	+	0.04	0.16	0.3	0.1	0	0	0	0	0.05	0	0.12	0.05	0.09	0.02	0.04	0.12	0.95	0.42	0.36	2.3	1.55	0	0.11	0.14	0.38
XLOC_117804	chr19:43172650-43612858	+	0.08	0.19	0.15	0.06	0	0	0.04	0	0.06	8.21	0.27	0.05	0	0	0.07	1.14	4.88	0.11	9.52	3.52	0.76	1.64	1.64	2.46	5.57
XLOC_117830	chr19:43268402-43690170	+	0.21	0.22	0	0.12	0	0	0	0	0	3.91	0.2	0.08	0	0	0.03	1	2.31	0	5.1	0.35	0.42	0.38	0.73	0.64	1.41
XLOC_117878	chr19:43477791-43638950	+	0	0	0	0	0	0	0	0	0	0.38	0	0	0	0	0	0.03	0.35	0	0.5	0.05	0.02	0.11	0.09	0.07	0.3
XLOC_117881	chr19:43486575-43647471	+	0	0	0	0	0	0	0	0	0	0.8	0	0.19	0	0	0.01	0.2	0.56	0	1.56	0.25	0.13	0.5	0.6	0.54	1.13
XLOC_117887	chr19:43500633-43661022	+	0	0	0	0	0	0	0	0.04	0	1.04	0	0.38	0	0	0	0.12	1.11	0	0.79	0.56	0.13	0.25	0.33	0.38	0.72
XLOC_117891	chr19:43512651-43672995	+	0	0	0	0	0	0	0	0	0	0	0	0	0	0	0	0	0.54	0	0	0	0	0	0	0	0
XLOC_117892	chr19:43513485-43571076	+	0	0	0	0	0	0	0	0	0	0.55	0	0	0	0	0	0.22	1.16	0.03	0.77	0.06	0.19	0.25	0.55	0.44	0.89
XLOC_117896	chr19:43522059-43579235	+	0.03	0	0	0	0	0	0	0	0	0.44	0.07	0	0	0	0	0.22	0.65	0	1.15	0	0	0.18	0.22	0.61	0.85
XLOC_117897	chr19:43528257-43584720	+	0	0	0	0	0	0	0	0	0	1.05	0	0	0	0	0	0.11	0.88	0	0.26	0.36	0	0.16	0.37	0	0.75
XLOC_117899	chr19:43531342-43587987	+	0	0	0	0	0	0	0	0	0	0.3	0	0	0	0	0.03	0.03	0.66	0	0.47	0.08	0.03	0.07	0.12	0.04	0.27
XLOC_117900	chr19:43534794-43591178	+	0.08	0	0.09	0	0	0	0	0	0	0.39	0	0	0	0	0	0.1	0.32	0	1.11	0	0	0.18	0.28	0	0.94
XLOC_117901	chr19:43537659-43594233	+	0	0	0	0	0	0	0	0	0	0.45	0	0	0	0	0	0.23	0.88	0	0.51	0.13	0.21	0.14	0.32	0.08	0.17
XLOC_117902	chr19:43543392-43600037	+	0	0	0	0	0	0	0	0	0	0.43	0	0	0.21	0	0	0.22	0.98	0	0.15	0.16	0	0.13	0.24	0.36	0.3
XLOC_117903	chr19:43544622-43601068	+	0	0	0	0	0	0	0	0	0	0.3	0	0	0	0.05	0	0.27	0.94	0	0.52	0	0	0.29	0	0.59	1.91
XLOC_117907	chr19:43557358-43617762	+	0.01	0.02	0	0	0	0	0	0	0	4.48	0	0.02	0	0.01	0.09	1.04	3.91	0.05	3.39	0.48	0.12	0.95	1.07	1.14	3.32
XLOC_117909	chr19:43558657-43619971	+	0	0.05	0	0	0	0.05	0	0	0.02	1.2	0.04	0.09	0	0	0	0.45	1.94	0	1.39	0.06	0.08	0.26	0.54	0.74	1.11
XLOC_117917	chr19:43578274-43702448	+	0.06	0.05	0	0	0	0	0	0	0	0.64	0	0.18	0	0	0.02	0.17	1.02	0	1.09	0.25	0	0.47	0.63	0.13	1.23
XLOC_117920	chr19:43590526-43694838	+	0.78	0	0	0	0	0	0	0	0	0.16	0	0	0	0	0	0	0.26	0	0	0	0	0.1	0	0.15	0.61
XLOC_117953	chr19:43654823-43668872	+	0	0	0	0	0	0	0	0	0	1.29	0	0.98	0	0	0	0	0.7	0	1.01	0	0	0.35	0.41	0.27	0.83
XLOC_117956	chr19:43670076-43756344	+	0.3	0.23	0.18	0.08	0	0	0	0	0	3	0	0.89	0.1	0	0	0.12	2.33	0	2.87	0.08	0.04	0.64	1.21	0.84	1.42
XLOC_117958	chr19:43689429-43773226	+	1.01	1.7	0.95	1.14	0	0.12	0	0	0.02	8.42	0.2	0.52	0.9	0.16	0	0.8	3.35	0.18	2.61	0.07	0	0.49	1.32	0.47	1.79
XLOC_117991	chr19:43843619-43872090	+	0.02	0.05	0.1	0.02	0	0	0	0	0.02	0.7	0.02	0.05	0	0	0.02	0.09	1.73	0.04	0.3	0.08	0.1	0.2	0.35	0.56	1.02
XLOC_118010	chr19:43882062-43888712	+	0.04	0.07	0.09	0.07	0	0	0	0	0.06	0.03	1.39	0	0	0	0	0.25	1.03	0	0.02	0	0	0.02	0.16	0.19	0.09
XLOC_118053	chr19:44113085-44140777	+	0.13	0.05	0.19	0.24	0	0	0	0	0	0.21	0	0	0.19	0	0.08	0	0.09	0.21	0.52	0	0.43	0.03	0.07	0.1	0.1
XLOC_118061	chr19:44122900-44138721	+	6.14	6.67	5.48	5.75	0.07	0.07	0	0.04	4.03	4.46	0.18	2.47	4.83	3.19	2.93	0.81	5.87	1.6	6.89	0.87	6.27	0.25	0.71	0.59	0.98
XLOC_118072	chr19:44173036-44184913	+	1.24	2.28	1.87	1.44	0.02	0	0	0.03	1.72	2.2	0.38	1.41	0	0	0.78	0.36	7.29	0.16	0.41	0.23	0.14	0.34	0.99	0.54	1.16
XLOC_118079	chr19:44179988-44197487	+	0.47	0.15	0	0	0	0.65	0	0	0.23	0.58	0.29	1.11	0	0	0.04	0.15	1.86	0.05	0	0.25	0	0.09	0	0.05	0.54
XLOC_118087	chr19:44191770-44204673	+	0.11	0.02	0.02	0	0	0	0	0	0.01	0.06	0.02	0.07	0	0.01	0	0.05	1.44	0.02	0.15	0	0.05	0.01	0.01	0	0.05
XLOC_118098	chr19:44259246-44261188	+	1.46	1.85	4.68	4.63	0.04	0.15	0.1	0	2.21	3.31	1.49	1.37	2.5	0.72	2.84	1.2	2.82	0.01	0.04	0.09	0.08	0.16	0.32	0.21	0.41
XLOC_118100	chr19:44262895-44265023	+	0	0.09	0.31	0.65	0	0	0	0	0.48	0	0	0	0	0	0	0	0.28	0	0	0	0	0.11	0	0	0
XLOC_118127	chr19:44310499-44367780	+	2.49	3.89	1.45	1.65	0.02	0.03	0	0	0.78	0.66	0.6	0.35	1.44	2.67	1.08	0.83	5.09	0.69	1.53	0.59	1.57	0.06	0.08	0.09	0.13
XLOC_118136	chr19:44335973-44336995	+	2.38	2.21	2.45	2.87	0.01	0	0	0.09	1.6	3.4	1.63	2	2.53	0.88	2.01	1.21	6.09	0.51	0.85	1.23	0.8	0.06	0.11	0.11	0.15
XLOC_118141	chr19:44373692-44376488	+	2.89	3.7	1.4	1.34	0.01	0	0.01	0	0.8	0.75	0.5	0.31	1.32	2.92	0.65	0.59	3.9	0.74	1.18	0.44	1.3	0.04	0.13	0.13	0.13
XLOC_118154	chr19:44403761-44404960	+	0.09	0.18	0	0	0	0	0	0	0	0	0	0	0	0.55	0	0	1.92	0	0	0	0.25	0	0	0.04	0
XLOC_118181	chr19:44464502-44473504	+	1.11	1.3	1.53	1.73	0	0.11	0.02	0.03	1.1	7.38	3.9	3.91	8.11	2.4	1.14	2.1	34.97	1.17	2.65	0.54	3.26	0.16	0.36	0.71	0.48
XLOC_118188	chr19:44480581-44486696	+	0.27	0.43	0.23	0.21	0	0.03	0.04	0	0.17	3.16	1.25	0.95	2.17	1.39	0.41	1.06	7.69	0.8	1.21	1.01	1.73	0.08	0.22	0.3	0.3
XLOC_118204	chr19:44548399-44560498	+	3.63	4.39	2.94	2.53	0.04	0	0.07	0.04	2.68	4.27	1.14	3.71	3.36	0	0.35	2.19	5.91	0.27	1.25	0.38	1.11	0.06	0.09	0.39	0.35
XLOC_118206	chr19:44572207-44574142	+	7.46	10.88	4.54	4.32	0.02	0.03	0.06	0	1.97	3.26	2.72	1.33	4.38	0.06	0.4	1.92	17.21	3.92	1.74	0.81	3.18	0.12	0.17	0.34	0.54
XLOC_118257	chr19:44731683-44749926	+	4.76	4.9	3.88	3.74	0.01	0.09	0.02	0.07	2.13	3.97	3.05	3.8	5.07	3.71	3.84	1.31	9.92	1.99	3.78	3.34	3.46	0.36	0.77	0.84	0.85
XLOC_118259	chr19:44734344-44761450	+	2.12	1.81	1.98	2.3	0	0.02	0	0	0.83	2.31	1.24	1.51	1.57	1.53	1.97	1.09	3.96	1.21	2.92	1.24	3.5	0.11	0.33	0.43	0.39
XLOC_118261	chr19:44741734-44781508	+	3.79	4.22	1.98	2.11	0.01	0	0	0	0.93	0.06	0.07	0.19	3.83	0.78	0.05	0.07	1.71	0.06	1.55	0.44	0.24	0	0.07	0.15	0.07
XLOC_118269	chr19:44765993-44768316	+	1.08	1.35	0.72	0.95	0.01	0	0	0	0.35	0.03	0	0.02	1	0.15	0.02	0.03	0.4	0	0.37	0.32	0.1	0.06	0	0.04	0.09
XLOC_118276	chr19:44779168-44783907	+	1.57	2.26	0.83	0.89	0.04	0	0.02	0	0.44	0.04	0.02	0.04	1.38	0.4	0.01	0	0.92	0.05	0.49	0.01	0.11	0.01	0.01	0	0
XLOC_118293	chr19:44834808-44863042	+	0.19	0.29	0.12	0.2	0	0	0	0	0.07	0.08	0.12	0.14	0.19	0.09	0.08	0.07	1.09	0.01	0.03	0.01	0.01	0.02	0.04	0.04	0.09
XLOC_118301	chr19:44860967-44884408	+	1.46	2.05	2.52	2.88	0	0	0	0.07	1.65	0.37	0.89	1.73	1.38	0.5	0.44	0.48	6.5	0.13	0.27	0.11	0.36	0.12	0.17	0.14	0.16
XLOC_118312	chr19:44956245-44978890	+	0.02	0	0	0	0	0	0	0	0	0	0	0	0	0	0	0.03	0	0	0	0	0.04	0.06	0.1	0.59	0.22
XLOC_118330	chr19:45024907-45025913	+	0	0	0	0	0	0	0	0	0	0	0	0	0	0	0	0	0.05	0	0	0.58	0.39	0	0	0	0.11
XLOC_120978	chr19:16639730-16660198	-	7.8	8.69	5.63	6.1	0.02	0.11	0.08	0.05	1.46	8.09	5.17	5.41	2.55	2.93	1.95	1.93	12.1	0.7	1.11	0.68	0.98	0.63	1.78	1.15	1.49
XLOC_120985	chr19:16648090-16650926	-	0.56	0.82	1.53	1.81	0.01	0.11	0	0	1	2.82	1.38	1.03	1	0.33	0.68	0.39	2.52	0.1	0.81	0.59	0.44	0.08	0.25	0.28	0.33
XLOC_120987	chr19:16651085-16655113	-	1.78	4.37	2.16	1.9	0.09	0.15	0	0	0.53	2.65	1.85	2.11	0.96	1.59	0.28	0.33	5.06	0.7	1.6	0	0.57	0.25	0.94	0.49	1.4
XLOC_120988	chr19:16651689-16656826	-	1.15	2.6	2.45	2.89	0.08	0.27	0	0.03	1.68	7.67	2.79	2.56	2.93	0.76	1.23	1	5.21	0.03	1.04	0.92	0.36	0.19	0.54	0.21	0.67
XLOC_120990	chr19:16655407-16662612	-	3.59	4.33	2.56	3.05	1.22	5.08	4.08	4.1	1.21	4.48	3.85	3.74	3.14	2.39	1.35	1.54	7.45	0.61	0.81	0.9	0.62	0.45	1.44	0.59	1.17
XLOC_120997	chr19:16670083-16675219	-	7.53	8.92	8.51	7.8	0.07	0.15	0.16	0.14	3.35	9.98	6.88	7.98	3.53	1.62	2.35	2.37	15.5	0.7	0.97	1.49	1.03	0.12	0.12	0.7	0.32
XLOC_121022	chr19:16746720-16749950	-	21.1	26.16	15.5	16.5	0.11	0.47	0.35	0.25	7.15	25.63	13.64	14.35	15.71	8.59	7.52	5.36	55.93	4.5	7.13	4.83	10.54	0.31	2.03	1.98	2.51
XLOC_121048	chr19:16864464-16875504	-	0	0	0	0	0	0	0	0	0	0	0	0	0	0	0.13	0.83	0	0	0	0.09	0.22	0	0.14	0.12	0
XLOC_121063	chr19:16931890-16940094	-	0.16	0.21	0.91	0.91	0	0	0	0	0.16	0.53	0	0.51	0.24	0	0.19	0	0.33	0	0	0	0	0	0	0	0.13
XLOC_121064	chr19:16932927-16936535	-	0.48	0.47	0.77	0.6	0	0	0	0	0.33	0.5	0	0.03	0.08	0	0.03	0.23	1.08	0	0	0	0	0.12	0.13	0.3	0.14
XLOC_121078	chr19:17015584-17023346	-	1.24	0.86	0.96	1.35	0	0	0	0	0.91	0	0	0	4.27	1.27	0.1	0.14	4.3	0	0	0	1.92	0.09	0	0	0
XLOC_121082	chr19:17020512-17040915	-	0.27	0.28	0.2	0.33	0.04	0	0	0	0.13	0	0	0	1.77	0.4	0	0	0.35	0	0	0	0.18	0.03	0	0	0
XLOC_121109	chr19:17063557-17094932	-	0.22	0.34	0.18	0.3	0	0	0	0	0.11	0	0	0	1.21	0.17	0	0.07	2.17	0	0	0	0.46	0.04	0.09	0	0.13
XLOC_121111	chr19:17066120-17083269	-	0.46	0.45	0.54	0.09	0	0	0	0	0.15	0.06	0.19	0.09	2.49	0.77	0	0.06	4.04	0.06	0	0.18	0.42	0.02	0.09	0.06	0
XLOC_121117	chr19:17082070-17094186	-	0.15	0	0	0.11	0	0	0	0	0	0	0	0	2.99	0.59	0	0	1.62	0	0	0.3	0.49	0.02	0	0	0
XLOC_121119	chr19:17084345-17103320	-	1.39	1.76	1.7	0.73	0.06	0	0	0	0.71	0	0.16	0	6.2	0.6	0.11	0.16	5.42	0	0	0	0.15	0	0	0	0
XLOC_121140	chr19:17125978-17126882	-	0.15	0.24	0.12	0.16	0	0	0	0	0.16	0	0	0.04	3.94	0.6	0	0	1.47	0.33	0	0.04	0.27	0.02	0	0	0.05
XLOC_121146	chr19:17130896-17173318	-	0.28	0.74	2.25	2.58	0.03	0.07	0.07	0	0.9	2.45	1.11	2.15	1.62	0.42	1.28	0.82	2.46	0.08	0.14	0.85	0.41	0	0.02	0.09	0.03
XLOC_121147	chr19:17131200-17132692	-	0.51	0.47	0.32	0.45	0	0	0	0	0.14	0.03	0.18	0	4.29	0.85	0.02	0.01	4.72	0.04	0	0.11	0.45	0.1	0.06	0.14	0.23
XLOC_121183	chr19:17344503-17349753	-	6.29	8.5	10.87	12.03	0.06	0.14	0.11	0.05	6.05	6.49	11.19	3.65	10.01	7.36	3.48	1.22	22.17	0.95	5.68	3.58	2.21	0.1	0.18	0.04	0.16
XLOC_121204	chr19:17406096-17410051	-	0.08	0.4	0.52	0	0	0	0	0	0.08	1.14	0	0.15	1.74	0	0.13	0	0.78	0	0	0.13	0	0	0.14	0	0
XLOC_121216	chr19:17456949-17475599	-	0	0	0	0	0	0	0	0	0	0	0	0	0	0	0	0	0	0.46	1.52	0	1.38	0.27	0.41	1.07	0.55
XLOC_121221	chr19:17463212-17488812	-	0	0	0	0	0	0	0	0	0	0	0	0	0.04	0	0	0	0	0.5	2.84	0.48	1.47	0.05	0.13	0.3	0.42
XLOC_121230	chr19:17482302-17508465	-	0.21	0.46	0.09	0.29	0	0	0	0	0.26	1.75	0.1	0.42	8.4	0	1.94	0	0.95	1.84	1.09	13.11	2.94	0.17	0.15	0.12	0.22
XLOC_121231	chr19:17484475-17492952	-	0	0	0	0	0	0	0	0	0	0	0	0.11	0	0	0	0	0	0	0.8	0	1.6	0.05	0	0.28	0.29
XLOC_121236	chr19:17493105-17510903	-	1	0.67	1.9	1.66	0	0.04	0	0	0.91	2.16	0.35	0.36	7.83	0.04	2.29	0.21	2.23	1.04	1.01	10.34	5.36	0.22	0.22	0.62	0.51
XLOC_121238	chr19:17498050-17506702	-	0	0	0	0	0	0	0	0	0	0	0	0	0	0	0	0	0	1.09	0	1.1	1.36	0	0	0	0
XLOC_121239	chr19:17499830-17501903	-	0.11	0.03	0.05	0.3	0	0	0	0	0.35	0.07	0.13	0.04	4.12	0	0.27	0.12	0.08	0.61	0.72	5	1.1	0.11	0.16	0.17	0.34
XLOC_121242	chr19:17506968-17511265	-	0	0	0	0	0	0	0	0	0	0	0	0	0	0	0	0	0	0	0.67	1.54	0	0	0	0	0
XLOC_121252	chr19:17528353-17529095	-	0.05	0.24	0.21	0.18	0	0	0	0	0.33	0.12	0.58	0.36	0	0.15	0.08	0.18	0.48	0	0.4	0.08	0	0	0.08	0.33	0.23
XLOC_121258	chr19:17565037-17599883	-	0.12	0.1	0.09	0.11	0	0.03	0.04	0.09	0.08	0.06	0.26	0.58	0.05	0.06	0.32	0.13	0.54	0.09	0.17	0.1	0.22	0.1	0.36	0.42	0.34
XLOC_121276	chr19:17595076-17596018	-	0.06	0.04	0	0.36	0	0	0	0	0.14	0.07	0.07	0.16	0.63	0.14	0.25	0.21	0.22	0.06	1.14	0.1	0.63	0.06	0.05	0.13	0
XLOC_121279	chr19:17600028-17622727	-	1.04	1.44	1.62	1.8	0.06	0.44	0.37	0.23	0.96	4.87	7.94	5.77	1.34	1.56	3.12	1.15	13.74	0.83	1.26	0.6	1.9	0.41	1.29	0.97	1.33
XLOC_121333	chr19:17850762-17921485	-	0	0.47	0.28	0	0.1	0	0	0	0	0	0.3	0	0	0	0	0.15	1.23	0	0	0	0.08	0	0	0	0
[truncated: 2,024 more rows]

## Sheet: Table S3
Table S3. Breast cancer risk signals and surrounding regions captured by RNA CaptureSeq.
Locus	Signal	SNP	SNP position	Captured region
BCAC_FM_1	signal1	rs657244	chr1:10551762-10551763	chr1:9566215-11566215
BCAC_FM_2	signal1	rs11102701	chr1:114449828-114449829	chr1:113448389-115448389
BCAC_FM_3	signal1	rs11249433	chr1:121280612-121280613	chr1:119553345-122280613
BCAC_FM_3	signal2	rs146139178	chr1:121434404-121434405	chr1:119553345-122280613
BCAC_FM_4	signal1	rs72127681	chr1:145604303-145604303	chr1:144644984-146644984
BCAC_FM_4	signal2	rs4970851	chr1:145535610-145535611	chr1:144644984-146644984
BCAC_FM_5	signal1	rs12048493	chr1:149927033-149927034	chr1:148892872-150892872
BCAC_FM_6	signal1	rs4950774	chr1:202190545-202190546	chr1:201187176-203187176
BCAC_FM_7	signal1	rs4951401	chr1:204537647-204537648	chr1:203518842-205518842
BCAC_FM_8	signal1	rs72755295	chr1:242034262-242034263	chr1:241023898-243023898
BCAC_FM_9	signal1	rs10184522	chr2:19316058-19316059	chr2:18320803-20320803
BCAC_FM_11	signal1	rs11448973	chr2:121026513-121026513	chr2:120245122-122245122
BCAC_FM_11	signal2	rs4849879	chr2:121239255-121239256	chr2:120245122-122245122
BCAC_FM_11	signal3	rs4076654	chr2:121155823-121155824	chr2:120245122-122245122
BCAC_FM_11	signal4	rs4528762	chr2:121079514-121079515	chr2:120245122-122245122
BCAC_FM_12	signal1	rs2016394	chr2:172972970-172972971	chr2:171972971-175212894
BCAC_FM_12	signal2	rs11681001	chr2:172380722-172380723	chr2:171972971-175212894
BCAC_FM_13	signal1	rs7589172	chr2:174207469-174207470	chr2:171972971-175212894
BCAC_FM_14	signal1	rs3769821	chr2:202123429-202123430	chr2:201036478-203379828
BCAC_FM_14	signal2	rs13015648	chr2:201990539-201990540	chr2:201036478-203379828
BCAC_FM_15	signal1	rs4442975	chr2:217920768-217920769	chr2:216909463-219296508
BCAC_FM_15	signal2	rs572022984	chr2:217955896-217955897	chr2:216909463-219296508
BCAC_FM_15	signal3	rs4674176	chr2:218301118-218301119	chr2:216909463-219296508
BCAC_FM_16	signal1	rs6787391	chr3:4728573-4728574	chr3:3742276-5742276
BCAC_FM_17	signal1	rs583298	chr3:27361879-27361880	chr3:26327965-28327965
BCAC_FM_17	signal2	rs111440414	chr3:27289311-27289311	chr3:26327965-28327965
BCAC_FM_18	signal1	rs35263707	chr3:30684096-30684097	chr3:29682939-31682939
BCAC_FM_19	signal1	rs56387622	chr3:46888197-46888198	chr3:45866866-47866866
BCAC_FM_20	signal1	rs199874849	chr3:63924678-63924678	chr3:62941697-64941697
BCAC_FM_21	signal1	rs17617028	chr4:106064682-106064683	chr4:105084778-107084778
BCAC_FM_22	signal1	rs10032806	chr4:175838940-175838941	chr4:174846426-176846426
BCAC_FM_22	signal2	rs72710257	chr4:175820851-175820852	chr4:174846426-176846426
BCAC_FM_23	signal1	rs10069690	chr5:1279789-1279790	chr5:279790-2297488
BCAC_FM_23	signal2	rs2853669	chr5:1295348-1295349	chr5:279790-2297488
BCAC_FM_23	signal3	rs112616037	chr5:1206479-1206479	chr5:279790-2297488
BCAC_FM_24	signal1	rs12652713	chr5:16228196-16228197	chr5:15187528-17187528
BCAC_FM_25	signal1	rs2012709	chr5:32567731-32567732	chr5:31567732-33567732
BCAC_FM_26	signal1	rs10941679	chr5:44706497-44706498	chr5:43627323-45706498
BCAC_FM_26	signal2	rs5867671	chr5:44499367-44499368	chr5:43627323-45706498
BCAC_FM_26	signal3	rs564667130	chr5:44714699-44714700	chr5:43627323-45706498
BCAC_FM_26	signal4	rs190443933	chr5:45110819-45110820	chr5:43627323-45706498
BCAC_FM_27	signal1	rs59957907	chr5:56027239-56027240	chr5:55031822-57087883
BCAC_FM_27	signal2	rs984113	chr5:55912532-55912533	chr5:55031822-57087883
BCAC_FM_27	signal3	rs16886220	chr5:56044507-56044508	chr5:55031822-57087883
BCAC_FM_27	signal4	rs7717004	chr5:55669000-55669001	chr5:55031822-57087883
BCAC_FM_27	signal5	rs11949391	chr5:56045080-56045081	chr5:55031822-57087883
BCAC_FM_28	signal1	rs537267133	chr5:58365352-58365353	chr5:57184061-59337481
BCAC_FM_28	signal2	rs28373501	chr5:58427471-58427472	chr5:57184061-59337481
BCAC_FM_29	signal1	rs2059891	chr5:81508791-81508792	chr5:80538046-82538046
BCAC_FM_30	signal1	rs31864	chr5:158220192-158220193	chr5:157244083-159244083
BCAC_FM_32	signal1	rs405447	chr6:13713098-13713099	chr6:12722523-14722523
BCAC_FM_33	signal1	rs79309050	chr6:29177255-29177256	chr6:27926220-29926220
BCAC_FM_34	signal1	rs7763102	chr6:82279236-82279237	chr6:81193109-83193109
BCAC_FM_35	signal1	rs60954078	chr6:151955913-151955914	chr6:150947757-153437016
BCAC_FM_35	signal2	rs2747652	chr6:152437015-152437016	chr6:150947757-153437016
BCAC_FM_35	signal3	rs851982	chr6:152024984-152024985	chr6:150947757-153437016
BCAC_FM_35	signal4	rs6913578	chr6:151949805-151949806	chr6:150947757-153437016
BCAC_FM_35	signal5	rs373028494	chr6:152392232-152392233	chr6:150947757-153437016
BCAC_FM_35	signal6	rs187540116	chr6:151994782-151994783	chr6:150947757-153437016
BCAC_FM_36	signal1	rs7785971	chr7:91736793-91736794	chr7:90681597-92681597
BCAC_FM_37	signal1	rs205740	chr7:130662723-130662724	chr7:129667121-131667121
BCAC_FM_37	signal2	rs112496296	chr7:130677682-130677683	chr7:129667121-131667121
BCAC_FM_38	signal1	rs62485509	chr7:144048901-144048902	chr7:143074929-145074929
BCAC_FM_39	signal1	rs7465364	chr8:29505164-29505165	chr8:28509616-30509616
BCAC_FM_40	signal1	rs4286946	chr8:36849945-36849946	chr8:35858483-37858483
BCAC_FM_41	signal1	rs72658084	chr8:76333055-76333056	chr8:75230301-77417937
BCAC_FM_41	signal2	rs6472904	chr8:76236250-76236251	chr8:75230301-77417937
BCAC_FM_41	signal3	rs1117111	chr8:76297150-76297151	chr8:75230301-77417937
BCAC_FM_42	signal1	rs1574542	chr8:117122597-117122598	chr8:116209548-118209548
BCAC_FM_42	signal2	rs13267382	chr8:117209547-117209548	chr8:116209548-118209548
BCAC_FM_43	signal1	rs10096351	chr8:128372171-128372172	chr8:127355618-130194641
BCAC_FM_43	signal2	rs16902714	chr8:129203825-129203826	chr8:127355618-130194641
BCAC_FM_43	signal3	rs68018508	chr8:128213561-128213561	chr8:127355618-130194641
BCAC_FM_43	signal4	rs12550713	chr8:128370948-128370949	chr8:127355618-130194641
BCAC_FM_44	signal1	rs3057314	chr9:21964902-21964906	chr9:21003223-23041998
BCAC_FM_45	signal1	rs7862747	chr9:110892898-110892899	chr9:109306115-111895353
BCAC_FM_45	signal2	rs60037937	chr9:110303808-110303810	chr9:109306115-111895353
BCAC_FM_45	signal3	rs10816625	chr9:110837072-110837073	chr9:109306115-111895353
BCAC_FM_45	signal4	rs13294895	chr9:110837175-110837176	chr9:109306115-111895353
BCAC_FM_47	signal1	rs12251016	chr10:21821917-21821918	chr10:21032942-23315843
BCAC_FM_47	signal2	rs138026227	chr10:22500429-22500429	chr10:21032942-23315843
BCAC_FM_48	signal1	rs10995201	chr10:64299889-64299890	chr10:63258685-65563702
BCAC_FM_49	signal1	rs719338	chr10:80851256-80851257	chr10:79852602-81887721
BCAC_FM_49	signal2	rs4980029	chr10:80886725-80886726	chr10:79852602-81887721
BCAC_FM_49	signal3	rs61862519	chr10:81233599-81233600	chr10:79852602-81887721
BCAC_FM_50	signal1	rs12250948	chr10:115128490-115128491	chr10:113773927-115773927
BCAC_FM_50	signal2	rs10885405	chr10:114777669-114777670	chr10:113773927-115773927
BCAC_FM_51	signal1	rs35054928	chr10:123340431-123340432	chr10:122093901-124349324
BCAC_FM_51	signal2	rs9421410	chr10:123095208-123095209	chr10:122093901-124349324
BCAC_FM_51	signal3	rs45631563	chr10:123349323-123349324	chr10:122093901-124349324
BCAC_FM_51	signal4	rs2981578	chr10:123340310-123340311	chr10:122093901-124349324
BCAC_FM_51	signal5	rs7899765	chr10:123355687-123355688	chr10:122093901-124349324
BCAC_FM_52	signal1	rs620315	chr11:1902474-1902475	chr11:941946-2941946
BCAC_FM_53	signal1	rs548082010	chr11:65601649-65601650	chr11:64583066-66583066
BCAC_FM_54	signal1	rs78540526	chr11:69331417-69331418	chr11:68331642-70379161
BCAC_FM_54	signal2	rs657686	chr11:69332669-69332670	chr11:68331642-70379161
BCAC_FM_54	signal3	rs640822	chr11:69330089-69330090	chr11:68331642-70379161
BCAC_FM_55	signal1	rs745382	chr11:129462232-129462233	chr11:128461171-130461171
BCAC_FM_56	signal1	rs12422552	chr12:14413930-14413931	chr12:13413931-15413931
BCAC_FM_57	signal1	rs7297051	chr12:28174816-28174817	chr12:27155080-29155080
BCAC_FM_57	signal2	rs4573721	chr12:28347678-28347679	chr12:27155080-29155080
BCAC_FM_58	signal1	rs17356907	chr12:96027758-96027759	chr12:95027759-97027759
BCAC_FM_59	signal1	rs2454399	chr12:115835835-115835836	chr12:114836522-116836522
BCAC_FM_59	signal2	rs35422	chr12:115583815-115583816	chr12:114836522-116836522
BCAC_FM_59	signal3	rs7956917	chr12:115792536-115792537	chr12:114836522-116836522
BCAC_FM_59	signal4	rs4767366	chr12:116197112-116197113	chr12:114836522-116836522
BCAC_FM_60	signal1	rs11571833	chr13:32972625-32972626	chr13:31972626-33972626
BCAC_FM_61	signal1	rs7149262	chr14:37136544-37136545	chr14:36132769-38132769
BCAC_FM_61	signal2	rs848087	chr14:37277642-37277643	chr14:36132769-38132769
BCAC_FM_62	signal1	rs11624333	chr14:68979834-68979835	chr14:67660428-70034682
BCAC_FM_62	signal2	rs2478777	chr14:68629266-68629267	chr14:67660428-70034682
BCAC_FM_63	signal1	rs11341843	chr14:91751788-91751789	chr14:90841069-94104072
BCAC_FM_64	signal1	rs78440108	chr14:93070285-93070286	chr14:90841069-94104072
BCAC_FM_65	signal1	rs4784227	chr16:52599187-52599188	chr16:51586341-54855291
BCAC_FM_66	signal1	rs55872725	chr16:53809122-53809123	chr16:51586341-54855291
BCAC_FM_66	signal2	rs11075995	chr16:53855290-53855291	chr16:51586341-54855291
BCAC_FM_67	signal1	rs9938021	chr16:80648047-80648048	chr16:79650805-81650805
BCAC_FM_68	signal1	rs143663961	chr17:29181225-29181225	chr17:28173948-30173948
BCAC_FM_69	signal1	rs244321	chr17:53223997-53223998	chr17:52194769-54219837
BCAC_FM_70	signal1	rs2587505	chr17:77784267-77784268	chr17:76781725-78781725
BCAC_FM_71	signal1	rs2307561	chr18:24503506-24503512	chr18:23337424-25570667
BCAC_FM_71	signal2	rs527616	chr18:24337423-24337424	chr18:23337424-25570667
BCAC_FM_71	signal3	rs7240205	chr18:24156017-24156018	chr18:23337424-25570667
BCAC_FM_71	signal4	rs180952292	chr18:25072016-25072017	chr18:23337424-25570667
BCAC_FM_72	signal1	rs78955132	chr18:42411650-42411651	chr18:41399590-43399590
BCAC_FM_72	signal2	rs9952980	chr18:42888796-42888797	chr18:41399590-43399590
BCAC_FM_73	signal1	rs67397200	chr19:17401403-17401404	chr19:16390291-19571141
BCAC_FM_74	signal1	rs8105994	chr19:18593552-18593553	chr19:16390291-19571141
BCAC_FM_75	signal1	rs56344893	chr19:44282528-44282529	chr19:43286513-45286513
BCAC_FM_77	signal1	rs555607708	chr22:29091856-29091857	chr22:28621477-30621477
BCAC_FM_77	signal2	rs17879961	chr22:29121086-29121087	chr22:28621477-30621477
BCAC_FM_77	signal3	rs5997390	chr22:29135542-29135543	chr22:28621477-30621477
BCAC_FM_78	signal1	rs66987842	chr22:40904707-40904708	chr22:39876234-41876234
BCAC_FM_79	signal1	rs10676256	chr2:29130780-29130780	chr2:28119585-30170676
BCAC_FM_81	signal1	rs11382527	chr13:73967663-73967663	chr13:72806982-74967507
BCAC_FM_82	signal1	rs1469713	chr19:19528805-19528806	chr19:16390291-19571141
BCAC_FM_90	signal1	rs28539243	chr16:54682063-54682064	chr16:51586341-54855291
BCAC_FM_102	signal1	rs35383942	chr1:201437831-201437832	chr1:201187176-203187176
BCAC_FM_103	signal1	rs59867004	chr1:203801248-203801249	chr1:203518842-205518842
BCAC_FM_158	signal1	rs2003526	chr7:139943888-139943889	chr7:138942304-140942304
BCAC_FM_167	signal1	rs12970390	chr18:25462221-25462222	chr18:23337424-25570667

## Sheet: Table S4
Table S4. Control sequences captured by RNA CaptureSeq.
Captured region/sequence	Control type
chr3:195776154-195779055	house keeping gene (TFRC exon)
chr3:195776154-195779055	house keeping gene (TFRC exon)
chr3:195776154-195779055	house keeping gene (TFRC exon)
chr3:195776154-195779055	house keeping gene (TFRC exon)
chr3:195780288-195780429	house keeping gene (TFRC exon)
chr3:195780288-195780429	house keeping gene (TFRC exon)
chr3:195780288-195780429	house keeping gene (TFRC exon)
chr3:195780288-195780429	house keeping gene (TFRC exon)
chr3:195781950-195782172	house keeping gene (TFRC exon)
chr3:195781950-195782172	house keeping gene (TFRC exon)
chr3:195781950-195782172	house keeping gene (TFRC exon)
chr3:195781950-195782172	house keeping gene (TFRC exon)
chr3:195785154-195785236	house keeping gene (TFRC exon)
chr3:195785154-195785236	house keeping gene (TFRC exon)
chr3:195785154-195785236	house keeping gene (TFRC exon)
chr3:195785154-195785236	house keeping gene (TFRC exon)
chr3:195785444-195785503	house keeping gene (TFRC exon)
chr3:195785444-195785503	house keeping gene (TFRC exon)
chr3:195785444-195785503	house keeping gene (TFRC exon)
chr3:195785444-195785503	house keeping gene (TFRC exon)
chr3:195787050-195787118	house keeping gene (TFRC exon)
chr3:195787050-195787118	house keeping gene (TFRC exon)
chr3:195787050-195787118	house keeping gene (TFRC exon)
chr3:195787050-195787118	house keeping gene (TFRC exon)
chr3:195789452-195789516	house keeping gene (TFRC exon)
chr3:195789452-195789516	house keeping gene (TFRC exon)
chr3:195789452-195789516	house keeping gene (TFRC exon)
chr3:195789452-195789516	house keeping gene (TFRC exon)
chr3:195789724-195789810	house keeping gene (TFRC exon)
chr3:195789724-195789810	house keeping gene (TFRC exon)
chr3:195789724-195789810	house keeping gene (TFRC exon)
chr3:195789724-195789810	house keeping gene (TFRC exon)
chr3:195791179-195791299	house keeping gene (TFRC exon)
chr3:195791179-195791299	house keeping gene (TFRC exon)
chr3:195791179-195791299	house keeping gene (TFRC exon)
chr3:195791179-195791299	house keeping gene (TFRC exon)
chr3:195792313-195792471	house keeping gene (TFRC exon)
chr3:195792313-195792471	house keeping gene (TFRC exon)
chr3:195792313-195792471	house keeping gene (TFRC exon)
chr3:195792313-195792471	house keeping gene (TFRC exon)
chr3:195794388-195794528	house keeping gene (TFRC exon)
chr3:195794388-195794528	house keeping gene (TFRC exon)
chr3:195794388-195794528	house keeping gene (TFRC exon)
chr3:195794388-195794528	house keeping gene (TFRC exon)
chr3:195794902-195795001	house keeping gene (TFRC exon)
chr3:195794902-195795001	house keeping gene (TFRC exon)
chr3:195794902-195795001	house keeping gene (TFRC exon)
chr3:195794902-195795001	house keeping gene (TFRC exon)
chr3:195796325-195796439	house keeping gene (TFRC exon)
chr3:195796325-195796439	house keeping gene (TFRC exon)
chr3:195796325-195796439	house keeping gene (TFRC exon)
chr3:195796325-195796439	house keeping gene (TFRC exon)
chr3:195798266-195798369	house keeping gene (TFRC exon)
chr3:195798266-195798369	house keeping gene (TFRC exon)
chr3:195798266-195798369	house keeping gene (TFRC exon)
chr3:195798266-195798369	house keeping gene (TFRC exon)
chr3:195798873-195799023	house keeping gene (TFRC exon)
chr3:195798873-195799023	house keeping gene (TFRC exon)
chr3:195798873-195799023	house keeping gene (TFRC exon)
chr3:195798873-195799023	house keeping gene (TFRC exon)
chr3:195800800-195800996	house keeping gene (TFRC exon)
chr3:195800800-195800996	house keeping gene (TFRC exon)
chr3:195800800-195800996	house keeping gene (TFRC exon)
chr3:195802029-195802231	house keeping gene (TFRC exon)
chr3:195802029-195802231	house keeping gene (TFRC exon)
chr3:195803934-195803993	house keeping gene (TFRC exon)
chr3:195803934-195803993	house keeping gene (TFRC exon)
chr3:195803934-195803993	house keeping gene (TFRC exon)
chr3:195803934-195803993	house keeping gene (TFRC exon)
chr3:195808701-195808961	house keeping gene (TFRC exon)
chr3:195808913-195809032	house keeping gene (TFRC exon)
chr3:195808913-195809032	house keeping gene (TFRC exon)
chr3:195808913-195809032	house keeping gene (TFRC exon)
chr6:45296053-45296197	house keeping gene (RUNX2 exon)
chr6:45296053-45296197	house keeping gene (RUNX2 exon)
chr6:45296059-45296232	house keeping gene (RUNX2 exon)
chr6:45296397-45296521	house keeping gene (RUNX2 exon)
chr6:45296397-45296521	house keeping gene (RUNX2 exon)
chr6:45296397-45296521	house keeping gene (RUNX2 exon)
chr6:45389913-45390694	house keeping gene (RUNX2 exon)
chr6:45390329-45390694	house keeping gene (RUNX2 exon)
chr6:45390329-45390694	house keeping gene (RUNX2 exon)
chr6:45399599-45399756	house keeping gene (RUNX2 exon)
chr6:45399599-45399756	house keeping gene (RUNX2 exon)
chr6:45399599-45399756	house keeping gene (RUNX2 exon)
chr6:45405683-45405788	house keeping gene (RUNX2 exon)
chr6:45405683-45405788	house keeping gene (RUNX2 exon)
chr6:45405683-45405788	house keeping gene (RUNX2 exon)
chr6:45459677-45459851	house keeping gene (RUNX2 exon)
chr6:45459677-45459851	house keeping gene (RUNX2 exon)
chr6:45459677-45459851	house keeping gene (RUNX2 exon)
chr6:45479982-45480144	house keeping gene (RUNX2 exon)
chr6:45479982-45480144	house keeping gene (RUNX2 exon)
chr6:45479982-45480144	house keeping gene (RUNX2 exon)
chr6:45512953-45513019	house keeping gene (RUNX2 exon)
chr6:45512953-45513019	house keeping gene (RUNX2 exon)
chr6:45514563-45518819	house keeping gene (RUNX2 exon)
chr6:45514563-45518819	house keeping gene (RUNX2 exon)
chr6:45514563-45518819	house keeping gene (RUNX2 exon)
chr6:170863420-170863551	house keeping gene (TBP exon)
chr6:170863420-170863551	house keeping gene (TBP exon)
chr6:170863420-170863551	house keeping gene (TBP exon)
chr6:170865966-170866171	house keeping gene (TBP exon)
chr6:170865969-170866171	house keeping gene (TBP exon)
chr6:170865969-170866171	house keeping gene (TBP exon)
chr6:170870878-170871321	house keeping gene (TBP exon)
chr6:170870878-170871321	house keeping gene (TBP exon)
chr6:170870878-170871321	house keeping gene (TBP exon)
chr6:170870878-170871467	house keeping gene (TBP exon)
chr6:170873632-170873720	house keeping gene (TBP exon)
chr6:170873632-170873720	house keeping gene (TBP exon)
chr6:170873632-170873720	house keeping gene (TBP exon)
chr6:170876005-170876097	house keeping gene (TBP exon)
chr6:170876005-170876097	house keeping gene (TBP exon)
chr6:170876005-170876097	house keeping gene (TBP exon)
chr6:170878699-170878867	house keeping gene (TBP exon)
chr6:170878699-170878867	house keeping gene (TBP exon)
chr6:170878699-170878867	house keeping gene (TBP exon)
chr6:170880497-170880592	house keeping gene (TBP exon)
chr6:170880497-170880592	house keeping gene (TBP exon)
chr6:170880497-170880592	house keeping gene (TBP exon)
chr6:170881273-170881958	house keeping gene (TBP exon)
chr6:170881273-170881958	house keeping gene (TBP exon)
chr6:170881273-170881958	house keeping gene (TBP exon)
chr7:65425672-65426050	house keeping gene (GUSB exon)
chr7:65425672-65426050	house keeping gene (GUSB exon)
chr7:65429309-65429445	house keeping gene (GUSB exon)
chr7:65429309-65429445	house keeping gene (GUSB exon)
chr7:65432717-65432894	house keeping gene (GUSB exon)
chr7:65432717-65432894	house keeping gene (GUSB exon)
chr7:65435268-65435353	house keeping gene (GUSB exon)
chr7:65435268-65435353	house keeping gene (GUSB exon)
chr7:65439281-65439428	house keeping gene (GUSB exon)
chr7:65439281-65439428	house keeping gene (GUSB exon)
chr7:65439512-65439691	house keeping gene (GUSB exon)
chr7:65439512-65439691	house keeping gene (GUSB exon)
chr7:65439905-65440058	house keeping gene (GUSB exon)
chr7:65439905-65440058	house keeping gene (GUSB exon)
chr7:65440838-65441189	house keeping gene (GUSB exon)
chr7:65441001-65441189	house keeping gene (GUSB exon)
chr7:65444372-65444528	house keeping gene (GUSB exon)
chr7:65444385-65444528	house keeping gene (GUSB exon)
chr7:65444713-65444898	house keeping gene (GUSB exon)
chr7:65444820-65444898	house keeping gene (GUSB exon)
chr7:65445210-65445396	house keeping gene (GUSB exon)
chr7:65445210-65445396	house keeping gene (GUSB exon)
chr7:65445210-65445396	house keeping gene (GUSB exon)
chr7:65446960-65447301	house keeping gene (GUSB exon)
chr7:65446960-65447301	house keeping gene (GUSB exon)
chr7:65446960-65447301	house keeping gene (GUSB exon)
chr7:87133178-87133765	house keeping gene (ABCB1 exon)
chr7:87133178-87133765	house keeping gene (ABCB1 exon)
chr7:87135212-87135359	house keeping gene (ABCB1 exon)
chr7:87135212-87135359	house keeping gene (ABCB1 exon)
chr7:87138590-87138797	house keeping gene (ABCB1 exon)
chr7:87138590-87138797	house keeping gene (ABCB1 exon)
chr7:87144546-87144744	house keeping gene (ABCB1 exon)
chr7:87144546-87144744	house keeping gene (ABCB1 exon)
chr7:87145824-87145981	house keeping gene (ABCB1 exon)
chr7:87145824-87145981	house keeping gene (ABCB1 exon)
chr7:87148641-87148782	house keeping gene (ABCB1 exon)
chr7:87148641-87148782	house keeping gene (ABCB1 exon)
chr7:87150091-87150192	house keeping gene (ABCB1 exon)
chr7:87150091-87150192	house keeping gene (ABCB1 exon)
chr7:87160609-87160813	house keeping gene (ABCB1 exon)
chr7:87160609-87160813	house keeping gene (ABCB1 exon)
chr7:87165773-87165857	house keeping gene (ABCB1 exon)
chr7:87165773-87165857	house keeping gene (ABCB1 exon)
chr7:87168583-87168661	house keeping gene (ABCB1 exon)
chr7:87168583-87168661	house keeping gene (ABCB1 exon)
chr7:87170672-87170780	house keeping gene (ABCB1 exon)
chr7:87170672-87170780	house keeping gene (ABCB1 exon)
chr7:87173444-87173591	house keeping gene (ABCB1 exon)
chr7:87173444-87173591	house keeping gene (ABCB1 exon)
chr7:87174138-87174315	house keeping gene (ABCB1 exon)
chr7:87174138-87174315	house keeping gene (ABCB1 exon)
chr7:87175178-87175340	house keeping gene (ABCB1 exon)
chr7:87175178-87175340	house keeping gene (ABCB1 exon)
chr7:87178663-87178834	house keeping gene (ABCB1 exon)
chr7:87178663-87178834	house keeping gene (ABCB1 exon)
chr7:87179166-87179370	house keeping gene (ABCB1 exon)
chr7:87179166-87179370	house keeping gene (ABCB1 exon)
chr7:87179486-87179612	house keeping gene (ABCB1 exon)
chr7:87179486-87179612	house keeping gene (ABCB1 exon)
chr7:87179783-87179894	house keeping gene (ABCB1 exon)
chr7:87179783-87179894	house keeping gene (ABCB1 exon)
chr7:87180040-87180154	house keeping gene (ABCB1 exon)
chr7:87180040-87180154	house keeping gene (ABCB1 exon)
chr7:87183076-87183248	house keeping gene (ABCB1 exon)
chr7:87183076-87183248	house keeping gene (ABCB1 exon)
chr7:87190578-87190703	house keeping gene (ABCB1 exon)
chr7:87190578-87190703	house keeping gene (ABCB1 exon)
chr7:87195385-87195557	house keeping gene (ABCB1 exon)
chr7:87195385-87195557	house keeping gene (ABCB1 exon)
chr7:87196100-87196292	house keeping gene (ABCB1 exon)
chr7:87199487-87199539	house keeping gene (ABCB1 exon)
chr7:87199487-87199539	house keeping gene (ABCB1 exon)
chr7:87214827-87214996	house keeping gene (ABCB1 exon)
chr7:87214827-87214996	house keeping gene (ABCB1 exon)
chr7:87225081-87225130	house keeping gene (ABCB1 exon)
chr7:87225081-87225130	house keeping gene (ABCB1 exon)
chr7:87229432-87229506	house keeping gene (ABCB1 exon)
chr7:87229432-87229506	house keeping gene (ABCB1 exon)
chr7:87229432-87229506	house keeping gene (ABCB1 exon)
chr7:87229432-87229506	house keeping gene (ABCB1 exon)
chr7:87230070-87230394	house keeping gene (ABCB1 exon)
chr7:87230070-87230141	house keeping gene (ABCB1 exon)
chr7:87230288-87230394	house keeping gene (ABCB1 exon)
chr7:87230288-87230394	house keeping gene (ABCB1 exon)
chr7:87342476-87342639	house keeping gene (ABCB1 exon)
chr7:87342476-87342639	house keeping gene (ABCB1 exon)
chr7:87342476-87342639	house keeping gene (ABCB1 exon)
chr11:118955586-118955776	house keeping gene (HMBS exon)
chr11:118955586-118955776	house keeping gene (HMBS exon)
chr11:118955586-118955867	house keeping gene (HMBS exon)
chr11:118955586-118955776	house keeping gene (HMBS exon)
chr11:118958696-118958788	house keeping gene (HMBS exon)
chr11:118958964-118959018	house keeping gene (HMBS exon)
chr11:118958964-118959018	house keeping gene (HMBS exon)
chr11:118958964-118959018	house keeping gene (HMBS exon)
chr11:118958964-118959018	house keeping gene (HMBS exon)
chr11:118958964-118959018	house keeping gene (HMBS exon)
chr11:118959344-118959417	house keeping gene (HMBS exon)
chr11:118959344-118959417	house keeping gene (HMBS exon)
chr11:118959344-118959417	house keeping gene (HMBS exon)
chr11:118959344-118959417	house keeping gene (HMBS exon)
chr11:118959344-118959558	house keeping gene (HMBS exon)
chr11:118959791-118959841	house keeping gene (HMBS exon)
chr11:118959791-118959841	house keeping gene (HMBS exon)
chr11:118959791-118959841	house keeping gene (HMBS exon)
chr11:118959791-118959841	house keeping gene (HMBS exon)
chr11:118959791-118959841	house keeping gene (HMBS exon)
chr11:118959926-118959982	house keeping gene (HMBS exon)
chr11:118959926-118959982	house keeping gene (HMBS exon)
chr11:118959926-118959982	house keeping gene (HMBS exon)
chr11:118959926-118959982	house keeping gene (HMBS exon)
chr11:118959926-118959982	house keeping gene (HMBS exon)
chr11:118960392-118960470	house keeping gene (HMBS exon)
chr11:118960392-118960470	house keeping gene (HMBS exon)
chr11:118960392-118960470	house keeping gene (HMBS exon)
chr11:118960392-118960470	house keeping gene (HMBS exon)
chr11:118960392-118960470	house keeping gene (HMBS exon)
chr11:118960699-118960777	house keeping gene (HMBS exon)
chr11:118960699-118960777	house keeping gene (HMBS exon)
chr11:118960699-118960777	house keeping gene (HMBS exon)
chr11:118960699-118960777	house keeping gene (HMBS exon)
chr11:118960699-118960777	house keeping gene (HMBS exon)
chr11:118960899-118960975	house keeping gene (HMBS exon)
chr11:118960899-118960975	house keeping gene (HMBS exon)
chr11:118960899-118960975	house keeping gene (HMBS exon)
chr11:118960899-118960975	house keeping gene (HMBS exon)
chr11:118960899-118960975	house keeping gene (HMBS exon)
chr11:118962122-118962236	house keeping gene (HMBS exon)
chr11:118962122-118962236	house keeping gene (HMBS exon)
chr11:118962122-118962236	house keeping gene (HMBS exon)
chr11:118962122-118962236	house keeping gene (HMBS exon)
chr11:118962122-118962236	house keeping gene (HMBS exon)
chr11:118962834-118962873	house keeping gene (HMBS exon)
chr11:118962834-118962873	house keeping gene (HMBS exon)
chr11:118962834-118962873	house keeping gene (HMBS exon)
chr11:118962834-118962873	house keeping gene (HMBS exon)
chr11:118962834-118963521	house keeping gene (HMBS exon)
chr11:118963113-118963233	house keeping gene (HMBS exon)
chr11:118963113-118963233	house keeping gene (HMBS exon)
chr11:118963467-118963521	house keeping gene (HMBS exon)
chr11:118963467-118963521	house keeping gene (HMBS exon)
chr11:118963467-118963521	house keeping gene (HMBS exon)
chr11:118963467-118963521	house keeping gene (HMBS exon)
chr11:118963644-118963731	house keeping gene (HMBS exon)
chr11:118963644-118963731	house keeping gene (HMBS exon)
chr11:118963644-118963731	house keeping gene (HMBS exon)
chr11:118963644-118963731	house keeping gene (HMBS exon)
chr11:118963819-118964259	house keeping gene (HMBS exon)
chr11:118963819-118964259	house keeping gene (HMBS exon)
chr11:118963819-118964259	house keeping gene (HMBS exon)
chr11:118963819-118964259	house keeping gene (HMBS exon)
chr17:26369687-26370357	house keeping gene (NLK exon)
chr17:26449628-26449758	house keeping gene (NLK exon)
chr17:26459645-26459701	house keeping gene (NLK exon)
chr17:26488185-26488292	house keeping gene (NLK exon)
chr17:26490568-26490654	house keeping gene (NLK exon)
chr17:26495473-26495683	house keeping gene (NLK exon)
chr17:26499542-26499644	house keeping gene (NLK exon)
chr17:26512204-26512291	house keeping gene (NLK exon)
chr17:26518046-26518245	house keeping gene (NLK exon)
chr17:26519145-26519239	house keeping gene (NLK exon)
chr17:26521607-26523404	house keeping gene (NLK exon)
chrX:48644981-48645053	house keeping gene (GATA1 exon)
chrX:48649497-48649736	house keeping gene (GATA1 exon)
chrX:48650250-48650628	house keeping gene (GATA1 exon)
chrX:48650729-48650875	house keeping gene (GATA1 exon)
chrX:48651578-48651704	house keeping gene (GATA1 exon)
chrX:48652199-48652717	house keeping gene (GATA1 exon)
chrX:133594174-133594368	house keeping gene (HPRT1 exon)
chrX:133607388-133607495	house keeping gene (HPRT1 exon)
chrX:133609210-133609394	house keeping gene (HPRT1 exon)
chrX:133620494-133620560	house keeping gene (HPRT1 exon)
chrX:133624217-133624235	house keeping gene (HPRT1 exon)
chrX:133627537-133627620	house keeping gene (HPRT1 exon)
chrX:133632419-133632466	house keeping gene (HPRT1 exon)
chrX:133632637-133632714	house keeping gene (HPRT1 exon)
chrX:133634059-133634698	house keeping gene (HPRT1 exon)
TCCAGATTACTTCCATTTCCGCCCAAGCTGCTCACAGTATACGGGCGTCGGCATCCAGACCGTCGGCTGATCGTGGTTTTACTAGGCTAGACTAGCGTACGAGCACTATGGTCAGTAATTCCTGGAGGAATAGGTACCAAGAAAAAAACGAACCTTTGGGTTCCAGAGCTGTACGGTCGCACTGAACTCGGATAGGTCTCAGAAAAACGAAATATAGGCTTACGGTAGGTCCGAATGGCACAAAGCTTGTTCCGTTAGCTGGCATAAGATTCCATGCCTAGATGTGATACACGTTTCTGGAAACTGCCTCGTCATGCGACTGTTCCCCGGGGTCAGGGCCGCTGGTATTTGCTGTAAAGAGGGGCGTTGAGTCCGTCCGACTTCACTGCCCCCTTTCAG…	Spike-In transcript (ERCC-00002)
CAGCAGCGATTAAGGCAGAGGCGTTTGTATCTGCCATTATAAAGAAGTTTCCTCCAGCAACTCCTTTCTTAATTCCAAACTTAGCTTCAGTTATAAATTCCCCTCCCATGATTGGGATTTTATAAACTTTTCTTCCATATAATTCATCTTTCTTCTCATAACCGTCTCCGAAAAACTTCAACTTAAATCCAACCTTTAACTGCTCATCAGCCATGTCTCCCACAGCATCAAAAATAGCAGTTGTTGGACATGTTAAGACACACTGCCCCAATCTCTCTAACATTTGATGCTCTAACTCTGACTTTTTAGGGTGGCATATCTGTATTATAAATCCTGGTCTTCCATCTGGTGTTTTTGATGGAGGGACATATTTCTCAATTCCTGCTTCTGCTGGACACA…	Spike-In transcript (ERCC-00003)
TCTTGCTTCAACAATAACGTCTCTTTCAGAAGGCATTGGTATCTTTTCCCCACTTCCAAGCATTTTTTCAACTAATCTTATGTTATTAACCATTTCCTTAAATTCTTCTGGGTCTGCTGACAAAGCATGATCAGGACCTTCCATATTTTTATCTAAGGTAAAGTGCTTCTCAATAACATCCGCTCCTAAGGCAACAGAAACTACTGGGGCGAGTATTCCCAATGTATGGTCAGAATATCCCACAGGGATATTGAATATACTTTTCAAGGTTTTAATAGCGTTTAAATTGACATCTTCATAAGGGGTTGGGTAAGATGAAATACAATGCAATAAAATAATATCCCTGCATCCATTATTTTCTAAAACTTTAACTGCTTCCCAAATTTCCCCAATATCAGA…	Spike-In transcript (ERCC-00004)
CAATGATAGGCTAGTCTCGCGCAGTACATGGTAGTTCAGCCAATAGATGCCTAGTACGCTGACGGCATTCAGAGTACGCTGATCGGCTTATGACGTATGTGACGCAGCTCTTAGCGCAATGTATGTGCTGTTATCGAAGCCTATGGCTGAGTATGTAACGCTATGGCGTGCTAGTCGTCTCATATACGTCTGATGACCTCGTATCATGTTATAGGGCTGCGAACTGTCGATGATGGTCACGACTCTGTCGATAGCTGTGTGACTCATTCAGAAGGTGTGCAGCCTATATGATACGCAGTCGCATCCTATCTTACGTGTCAGTACTATGTGTGAGTGCTCCGCCCTAGTGCTGATGTATGCCCCATAGTGCTCAGTGGAGTCTCTCTTAGCATAGTGTCC…	Spike-In transcript (ERCC-00009)
CGAGAGATGTTTGTAGGTGCGGAATGTGTGCGGTCTACCTTAGCTGTAGTGTGCGATGAACCTACACACAACGTGGTATAGTGGCCGATCTTAGAGTGATCCTATCACTCCTTACGCACCAGAAGGGATCTGCATACCAGGCGGAGAACTTGGAAGGCGGCTAGATCACTGAATTGCGGGAATCGGCATTTCGCATTCTTAGGATCTAAACCTTAGACCTCCGCGTGCGATTGCACCTGCTTGGTACAGAGTTACAAGCCCCCCGCACTTTCTTTGCGGTCGTTAAGAGGGAAATCGCCCAATTAGCAGAGTGTCAGGTGTTACGCGCGATTGAGCCGTCAGAAGAATCGATAGAGCCGCGTCGGGACCTTGATGGTATCTCTGCCTCAGCTAACCTGC…	Spike-In transcript (ERCC-00012)
ACCGAGCTCAGATGTGAAGGATCTTCTTGGAGGATTAAAAAAATGATTATCTGTAAAACCCCACGTGAACTTGGTATCATGCGGGAAGCAGGGCGAATCGTGGCTTTAACTCATGAAGAGTTAAAAAAGCACATTAAACCAGGAATCTCGACAAAAGAATTGGATCAAATTGCCGAACGTTTTATTAAGAAGCAGGGTGCAATCCCATCTTTTAGGGGGTATAATGGGTTTCGCGGGAGCATTTGCGTATCAGTTAATGAAGAACTCGTTCACGGCATACCTGGCAGCAGGGTGCTGAAGGACGGTGACATCATCAGTATTGATATCGGTGCTAAATTAAATGGTTATCATGGTGACTCTGCATGGACATATCCGGTAGGAAACATCAGCGATGATGAC…	Spike-In transcript (ERCC-00013)
AAAAGAAGAAGGAAAGTAGAGGAGATCAAGATGTCAAACGAAACAATTAAATTAGTCATTGCGGGACCGCGTGGAAGAATGGGGCAGGAAGCTGTTAAATTGGCAGAACGAACACCACATTTTGACCTTGTAGGGGCCATAGACCATACATACGATCAGCAAAAATTATCTGATGTGATGCCTGTTGAGTCAGATGCTTTCATTTACACAGATATCCTTGCCTGTTTTACAGAAACACAACCGGATGTCTTGATTGATTTAACAACGCCCGAAATCGGAAAAGTACATACAAAAATTGCATTAGAGCACGTAGTCCGTCCAGTTGTCGGAACAACCGGTTTCTCAGAAGCTGATTTAAAAGAGCTCACATCTTTAACAGAAGAAAAAGGGATCGGAGCC…	Spike-In transcript (ERCC-00014)
GTTGTAACGAATGTTAATTTAGGAGGCAAGAGTTTGTGGGCGCGGACTTGCAGCTCGTAACGCTCTAAAAGGGTTATGCCGCTGAGGCGGGACCATAGTCAGGAAGTTTGTCCGATCCGCTCCAGTTGTCAAGAGTAGAGGATTTCGTGTTCGCCGATACTGCCGAAAACGTCATACCGAAGCAATTCTGTCGTCACTCTGTATGTCCGTGCCCCACCTTCGAGTATGAGTTTTAAAGTTCGTGCAGAGACATAGCTCGCGCACTCCCTGTGTGATGCCGGTCGGCCGACACATGCTTCAATGTGCCTTGAACTTGCATTCGAAAGAATGTCCTTATCTTGATCGGCCATTGTAATGCAACGCTCTCCTTTCATTGACACGAGGTTCGTAGATGGCTGT…	Spike-In transcript (ERCC-00016)
GAGAACTGAAAGTGAGTCCCAACGAGAGAGGTGCATCTGTCCAGTGAGAGCTGACTGTCTGCGACAACACTAGTCGGTCCAGGCATGGATTTCGCGACCTCACAACTTAAGGAGGCGGTAAATCAGATGACAGCGCGACCCTGTAATGGGTGACCTGCTAGTGGAGGTGGCGCGGTGTCCCAGATACAAGGATCTCGATGTAGTACCCTCACATAACTTTGCTCCCTGAAATAACATTCGATCACTCTAATGAATCCCTTAAGCCAGGAGCGTTAGTGTCAAACGCAACGCCCCGGGTTCATGATCCTGGATGGCTGGTCGAACCAGGGAGATGTCACTCTAATAGGTGCCAAATGTACCGCAGAACCTCGTAGGCGTTCGCCCAATTGGACCCGAGGT…	Spike-In transcript (ERCC-00017)
CTTTAATGGTTGTACATACTTGACGGATTGCAGTGAGTGTATTCCCGTCCCATCGTATGGGTAACCCATAGGGGCGTGTCATTCAGCACTTCGGATAGTGTTTGACCGCGTCGCTCCCATGTCGCCTTTCAGGAGAAATAGTACAGGCTGCTGGCTCATGTTTCCTTCTACGCTGCACTTGCGGGCATAGAGGTCGGTTGCGATCTATATTCGGAGATAACTATTCACCCAGCGCCACTCGAATATCCCCTCTTCTGAGCAAGAGGCCAATAAATGCTCAAAAACGAGCGATTGTCCAACGACATAAAGGGAGACTGTAAGGTCCTAGCGCTCTGTCTGTTAGTGAGAGCCCTAGGTAAACACGGTCGTTATCCCCTAGAGCGTGAAGCGGCTGTAGAT…	Spike-In transcript (ERCC-00019)
CCCGGGCCAATTGCCTCTATAACTAGAGCTGAGCCCACCATTAAAGCGATTTTTTCGCACTTAGCCGTAATAAATATAATGATCCCGCGGTGTAGTAATTCTACGGAATGCACGGAATGTCATAAGCAGAAGGACGTGATGTGCAACCTACTCCCCTTTCCCAAGTAAATGTACGGGAATTATCGTTTCGTTACCGACAACCATGGGGCCACGTGGCCAGTTTGCCCCTATTAGGTGGATAGGCACTGAGTACAGAATATATAAAGCGTGACGGATGAAAACGCACCCATTGTCACCGATTGTGACTAGTTGACCCTATCACCCCTACTGTGTTCAGACGTCGTTCTACTAAAGGCCCGTGCCGCCGGAAGCTCATTTAAAAAGAACTCGTAAGTAAGC…	Spike-In transcript (ERCC-00022)
ACGGAGGAGCTTTGGCATACTAGGCTAGCGAATCTGCAACTAACGCAAGTTACATCCTAGCTAGCGAAGGGCGTCCCAATTTTCGCTAACCCGACGCGACGCATAAAAAGCGAGAATAACGCCTAAGGGATGTACAATGGATGTTGATTATGCCTTCGGGAATGAGGGATGATTTGCGAAAAACAAGTCAATACCTAACCAAATCCGCTAATGGACACCCGTAATCGTGCCCAAGTTTAACTGGTCGGTAGGTGGCAGGCAAAGCGCTAGTATCCCTAGGCGCGACACTATAAGTTTACAACTGCGAGAATTGACACTATGAGCGCGCATACTGGGGCCAGAATAGGCAATACCATGTGCGTCCCTGTGTGAACAGCTCGCGGCCATCAGAAGTTGGGA…	Spike-In transcript (ERCC-00024)
GGGGTCCATTATAGTGCAGGCGTGGTAAAGTAGCATTAGAACCCTACTACTTAGCCCGCGCAACTCGTCCTATTAAAAGTCGGAAGGATTAGGGAAGTTAACCTCCGTTAGGGCCTCATTGGCGCGCCTCCACGTATCTGTATTCCCGTGTCCCGACTGGCTAATAAGAGATATGGTGCAGCGTGAACGCGGACCGAACTCCGGTGTGCGCCGGTTCATGTTACTCGAAAAATAGACCCTACTTGCGCCATGTCATCTTTCACTACGGGGTAGTCTCTCGGCCAGGCTTTGAATCGCCTCATCCGCTTCTCAATGGTTCTGTCCTGACCTCTGGAGTTAATCTTCGTCTCATAGAGTAACCAGGCGACGCACCACGCCTAGTTGGTACCACCACTAGAA…	Spike-In transcript (ERCC-00025)
AAGAAAGTATTCCATTCCGGCTCATGGTCCCGGCTAGACCTGCAAGATCGAAGGTACTCAATGACACCAGTGACTGAGCGGTCAGCCCGGAAATAGCCAGAAATGTTACCATCCCCGCATGTTACACAAACGTCGGGCTGACGGAACCCATGAGAACCTATGGTGAATAGACAGTAAACGAGCGCAAAGGCGTGCTGCCAAGGGCTCCCACCGAATGTAGAACTGATCTGATTTCCGTGACAGGGAAACGCAATGCGAGGTTCCGCAAGTCCACCTATAATCTGTGACCGCTCGTAGAACATGGTTAGGGCCTGATTCAGTTAAATCAAGCCACCTCTGACAGAACGACGAGTCAGTGGAATCGACTTCACACCTCAGAGTCCACTCACGTGCTGTAAG…	Spike-In transcript (ERCC-00028)
GGGAGAAAAGCTTCTTGCCTAGTTACAGCACGAAGATTGGGACCCATCGATCAGCGCCTCCGTGCAATGGCGCCTTGGTACACTCTCTAAAATGCAGTCGGTAGCGGGGCATGTAGTTACTGCGGTGATATTAAGCTAGTGAGTAACCTTATATCGAACTGTCTACCAAATTGATGTATCTACATTAGCCGTACGATGAGACAATGAACCGTGTCTACGCTCGGGAGCATTACCCCTATCATGAGCCTACAAGCACCTGACTAGACCAGGAGACAACTTGAGCGAGACACTAGCGAGAGGTGCCGATATAAGGTACATTGTTGCGGATGTCAACATCGCATTTTTATCCCCTGGCGGGATGCAACTAACACCAGTAATGTCGTTCTCCACGACCCCCTA…	Spike-In transcript (ERCC-00031)
GCACGCCCTATTTAACTGGAAACCTTCCAAGATTCGGAGAGCATATAAGTTGGGCCGAAAGCTCAGCTGTGAGCTTTGCAAACTCTGTCTTAGGAGCTAAGACAAATAGAGAAGGTGGGCCATCAGCATTAGCAGCTGCAATTATTGGAAAAACACCATATTATGGATATCACTTAGATGAAAATAGAAAGACAACACATATCATTGAGTTAGATGGACAATTAATCTCTAACTTTAAATATGGAGAGAGTTTTTATGGAGCTTTAGGTTACTTAGTTGGGAAGATTGTTAAGAATGGCATTCCATATTTTGAAAATCTATATAAATTAAATCCAAATAACGATAATTTAAAATCCTTGGGAGCTGCAATGGCTGCAAGTGGTGGTATCGCCTTATATC…	Spike-In transcript (ERCC-00033)
GGTATTACCCAGCACTCGTATGGCGCCCCATCGTTGTATCAGCAGGAGCATATGTTGCTCTTGATTGTATCACTTCGCGAGAAAGACCCCTTGAATACACGAGCTGCCGTCCGGATAACGATGTAATAGCCTATGGAGGGGAAGTAGTCATGTCTGCGGACTATTGGTAAGAGCACCGCCTCGTCGTACGTGGACACGAAGCTGTTCGGCCGCACGCAAGTACCTCCCACTTAGAAAGCGAATAACCCAACGACCGTGTTCAACCCTGGCCGTCTCTCAACCAGGTATGCAATCAACGACATTGGCCCAGATGTAGGGCCGTCTTGGTGGATTGAAACTCGGATCGATCACGTATGGTCTAGACCTTATACAACACCTGTGCGTGCGTCTGCGTCTGGC…	Spike-In transcript (ERCC-00034)
GGGAGAGGTATCGTAAAGGTGAATCCTGTGGCTGTAGGAAGCAGTTCATATGACCAACGGGCGCCCTAGGGTATACTCCAGAATCGAATGTTACCAGAAAATAGGGGAACTGGTCGCTCCTAGGTAAGGTTGCCTGTCCCCGCACTGTACGAAGGTCCGGTCAACGGAAGCAGGCACACGCGCTATCTGAGTCCAAATACTTGATCCGGCCGGAAAATTAGAGGTGACGGCTTCCCACTACTGATCTCACTGACGTGCAATCATCCTGTGTCCGGAGCAATGACAGTGTCCAGTCTGTTATGGACGAGCTGGACGATTCACAGATAAGGACAGTCGCCCGGATACCGCAAACTAAATCTTGCCTGCCTCCGAGGGTGTGTGAAGGATAACTGTCGCCCT…	Spike-In transcript (ERCC-00035)
GAGCATGGCCTAACTGAATGCGCCTGCAGTATCTTTCTTAGTATATCAAGATCCGTAATATAACGGTTTGCGCGACTACGGTTACCGTCTTTATAAGTGAACAAAACCGGCTACCAGCATGTCGTATTTCGCCACCCATATAAACCCCACTTCGTCCTCAAGGAATCCAAAAGTCGGACGGCGTGGCTTGTCATCTTCGTCAGAAGGTTCGAAACCAGTAAAAAGACGCGATAGATAGGCCTAAGTGGGCCTCCCCTTTGCCAAAATCACGACGAAGTGACTAGTGCAGGCGTCGTATACTTACTCCTCATGTTCAGCCCACGCTGCATTGGTAGGCTGTTAGAAGCCGTGACCGAACAGGGTATGATGACCTCGCCATGGGCACCCTTGTATTCTCGG…	Spike-In transcript (ERCC-00039)
AACTACGATCCCATGAGAACACCTGTAGATACTCAGGTCTCCGCGGACCTACGCCGCGGACGATGATAAAGTCCGAGAAACCACCGGATTGCCCCAACAGACGGCCTAGCCCATCGAACTAGGGAAATGAACTATATCGTAACCAAGCCGGGTAGCTGCGGTGGTGCTAGACTAGATGTTAGCGTTCAGTCGAGCTGTTACGTGTAACGCCATTGAGACCCTTACCCTTTACCGGTCGGCGGATACGTCCAGCTTCGTCACTGCGTTCGAGCCTTCTACACGATCCAAGTTACCAGCGCAGTTTAAGGTACGTCGCTTCGACCAGAACGAGAGTTCGCAGCAAGGGGGAGGAGTTGGATTCTTAGGGAATGAGGCTGAACCTAACTCCTCGCTACATTC…	Spike-In transcript (ERCC-00040)
CCGAGCTCAAGATGCGTTAATTATGTGGGTGACGATAAATGAGTGAGCAAAAAGACATGTACGTATTAGGAATTGAAACAAGCTGTGATGAGACTGCTGCAGCTATTGTGAAAAGCGGGAAAGAGATCATTTCAAACGTAGTAGCCTCTCAAATTGAAAGCCATAAGCGCTTCGGAGGCGTTGTTCCGGAAATTGCTTCAAGACATCATGTTGAACAAATCACTTTGGTTATAGAAGAGGCGTTTCGCAAAGCTGGCATGACGTATAGTGATATTGATGCGATTGCAGTAACAGAAGGTCCGGGACTGGTGGGAGCGCTTCTTATCGGAGTGAATGCCGCTAAAGCATTGAGCTTTGCATATAACATTCCGTTAGTAGGCGTTCATCATATAGCCGGTC…	Spike-In transcript (ERCC-00041)
ACCAACTCTGGCCTTTGTGTTGCTATTCCCCAAGCACACAATCCAGTATAACATCTTCCACAAACTCTACAGCCAAGAGCAACCATTGCAGCAGTTCCAATATAGACAGCATCTGCTCCTAAAGCTATAGCCTTAAATACATCTGCTGAACATCTGATTCCTCCACTTGCTATGATGCTAATTTCGTTTCTCAAACCTTCCTCTCTCAATCTTTGATCTACTGCGGCAATAGCCATTTCTATTGGGATTCCAACATGGTCTCTGAATACCTTTGGTGCTGCCCCTGTCCCTCCTTTATATCCATCTATAACAACTGCGTCAGCATCACTTGTTGCTATTCCAACAGCAATAGCTGGAGCATTATGGACAGCTGCAATTTTAACAAACACTGGCTTTTTC…	Spike-In transcript (ERCC-00042)
AATACCTTTACAAATGCTTTAACAAGAGGAAATTGTGTTTTTGCCAATTTAAGACCTAATTTAATAGTTAAACCATTAACCTTAGTTGTTCCAAGGCATAATATAGAGAGTGAGATACAGGATGAGCTATTTCAGGGAGTTATTCAGTATGCAGTTGCCAAGGCAGTTGCTGATTTAGATTTAGATGAAGATTTAAAGGTTGTTGTCTCTGTTAATGTCCCAGAGGTTCCAATAACCAATTTAAATAAAAGAAAACTCTTCCAATACTTCTATGCCTCAGCAAAGTTAGCTATAAACAGAGCTTTAAATGAATATCCTTCAAAAGAGAAGGTAAAGAAAGAGAAATATAGAGCTTTGCATCCATTAGTTGGATTTAGGGATGTTAGATTGGAGTATCCT…	Spike-In transcript (ERCC-00043)
AGATAGTGACTAGGGTAAATGCCAAGCCGTCTTATAAAAGCGGTAGCGAGAGATCTTAGAACTCCCGGCGAACGCCCCAACTTATGCGATGTCCAGCCCCAAACGGTTGATTAGATCGGTAGCTCCCGAACTAAGAGACCCTAAACGCTATCCGTGGACTGTGTAGGTAGGCCGTCGTCCTAAGTGGCCTCGTGAACTAACGCCTGCTGCTATGTCCCAATGAAGGGTACATGCCCTCTTCCCGTACTACGCCGATACAAAGTCCCGAACGAGCTTACGAAATATAGCGCTTAACCATGGGGCCACCATAGGTGCCTGGTACAGACGTGTCAGACGAGCCCTCGGCTAGCTCATAATTGCGGCCGTTCATATAAACCTCAGCGTCTGGTCATGTCTGTA…	Spike-In transcript (ERCC-00044)
ATCTCCTCTAACTTTGGAGAGGTAGGAATGGGAGTATTTGCACTTGTGGTAACGGTATTTGCATTATTGATGGTTTTTACTATGTTGGGTATGCTGTTCGATTTCTTAAAGGACTGAATATTCGGTGGCAGTATGGGATTTCTAAAAATAATGTTAAGAATTTTTGCTGGTTTTTTGCGACGTTGGTGTTGTATTCTATAGCTCCATTATGGCCGTTATATGGAATCATTGGAGTGCCAGTAATTCTACCACGCCTTATATTTAAAGACAAAAAGAAGTGTCTAACAACAACATCCACACTACTACTCCTTGTCATATTTCTTCCTGAATTGCTGATTCTTATTGGATTTCTGATATTTCCTATTGTTATGGGCTATTACATCTCTAAGGAATTGGTGA…	Spike-In transcript (ERCC-00046)
TCTGTAAATCCCGTAAACGAGTAGTACGAATCCGGACTTGAATACACGCGTCAATCCCTTTTATATCCTAGAATGGACCGTGTGGACGGCAACTCAGAGATAACGCATATCTATGTGCTCGCTTGCCCATCAAAGAAGAGACGGCGACCAAACGGACGACATATAGTGACATGGTCAACCCGTACGCCTGCTTCGTAAGCCGACGGTCCTTTGAAGAGGCTGGCGAATCATGTCGTTTGTGCTTACTATTACATGCTAGCTTGGTTGGGGCATCTCGGGACAACGTCTATGTACAATAAACACAAAGCCGCGTAGTTATCTTCCGCGAGTTCCGCCCAATACATTGGCGGTGACTTGAGACCGCTAAAATGCACATAGAAGCCTCAAACATGGTAAGAC…	Spike-In transcript (ERCC-00048)
TTACAATAGATGCGTTTAGAGTAGCTGGGGGAATTTTGCTCTTTAAAATAGCTTGGGACATGCTTCACGCAGAAATTCCAAAAACAAAGCACAAACCAGATGAAAGATTAGACCTTGAAGATATTGATAGTATAGTTTATGTCCCATTGGCTATTCCTTTAATCTCTGGCCCTGGAGCTATAACAACAACCATGATTTTGATTAGCAAAACCCAGAGTATCTTAGAGAAAGGGGTTGTTGTTCTCTCTATAAAAAAAAAAAAAAAAAAAAAAAA	Spike-In transcript (ERCC-00051)
ACATCTGTATAAAAAACACTACAGGGTGGTAACATGGTTCTATATAAAATTAGAAGATCAAAAAACGATCCCTGTCCATCAATACCTTCAGCGGTAATTATAGGATATTCTGTTGGATTAAAATTAATTACTGGACATGGAGCTCAGAGCTTAAGCAATATGGCTGGTTCTTATGCTGGAAAGGAATTGGGAATTTACGCAATGAATAATGGTTATGAATTTAAGGATATTAAAGATATTGAAAGATTTCTTAACCAGTTAGATTTTGCAAAGATAGAGATGAATGAGGAAGAGGATGAAATTATAGTAAAGATATCAAAATGCAATCTCTGCCCAAAGAGAATTTGTGGCTATGAATTTGAAGGAACAGCATGCCCTTGGGGAGGATTGTTAATTGGA…	Spike-In transcript (ERCC-00053)
GATAAAATTGGTTTTGCCTTTCAGCAATTCAACTTAATTCCTTTATTAACTGCCTTAGAAAATGTTGAACTTCCACTGATTTTTAAATATAGGGGAGCAATGAGCGGAGAAGAGAGGAGGAAGAGAGCTTTAGAATGCTTAAAGATGGCAGAGTTGGAGGAGAGATTTGCCAATCACAAACCAAATCAGTTGAGTGGAGGGCAACAACAGAGAGTTGCTATAGCGAGGGCTTTGGCAAACAACCCACCAAAAAAAAAAAAAAAAAAAAAAAAAA	Spike-In transcript (ERCC-00054)
CTAGTGCATCCTCGTGGCATCATGCGTCTCCTCAGTAGGTCTGCGACTGATCCTAGTGCAATGCGTCTGAGCCTGAGCTACAGCGATATAGCCTGGATTGTGAGCGTATTTGCTGTCAGAACCTCAGCTCATCATGTATGATGCTGTACCATCCTGCGATACTGAAGATGCACCGCTATAATGCGAGGCTCTCCGCTAAAGTGGAAGCTGCTCGTTCTCAATGCGAGCGAGTCGAATCCAATGCCGTAGCTGCGATAACGATGCCGCTGACTCTACGGTAATGCACGATCCTCTACATTGATAGCAGATAGTCTAACGGGATAGCATAAGTGCAAGGCTCCTAGCATGTAGTCACAGGTGCTCAGATATAGTCATCGCTGCAATCAGCTAGTCATCTTG…	Spike-In transcript (ERCC-00057)
GGGAGAGTAGGGCCCACTTGTCGATTCGTTTGACTAAACATGGAGAAAGCATCCGAGGGTGGGCAGATCCGCCTAAGCAAGGTACCATTTAATCCCGGTCCCACGAAAGAGTTAACCTATACGCTCAGATGGCGCCATGGTGCGTTCGGAGCCACTTTCTGCGAATTGTCCACCACTGCCCTCTCGTGTGATGATCAACATACTATCTTCTGCGGAGACCACCACTCACGTGTGTAGGTGAGCCATGTTGAATCCATCAGGCACCCGTCCCGGCGTATGAGCGTCTGGAGGCTCACCAACAAAACTTACATAAGACCGGAACTCGAGAGTCTGGCATCATCGTGAACAGAGGCACGAGAGTGAGCTGTGAGTCCTGACTGAGCATGTCTCGAAAACTGT…	Spike-In transcript (ERCC-00058)
ATTTGATCGTAACTCGGGTGACCAATGACCATATACGGCGTATTAAGGTCGTACCCTCGGTCTCAACTTGTCGTATGGGACTTTCAAGTACCTTAGCTCGTCGGACGCTTTAGATGACTTATCCATAGTCCTAAGTCCGGCGCCGGTTAAGCCGCTATTAGCGTGTGTGGACTCTCTCTAGGAGCGGCTTCGCACAAATTACTGCTCAATCCTAGATACGTTGCGCTCTTTGGTAAACGGCTCAGATCTTAGCACTCGTGCAGTTCTACGATGGCAAGTCGTGCCTCGTTCTCGTGTAGAATATCAGCTAATAGGGTCGGCTCAACAGTGTATCCGGTGGACAAGCACTGACACGCGATGACGTTCGTCAAGAGTCGCATAATCTCAGAATCCGTACAG…	Spike-In transcript (ERCC-00059)
ATCGACAATAAACAAAGAAATAGAACTTTTAACACCAGAAGGAAAAATATTTTTGAAGAAAATTGGTTATGTTGATTACTATGAGGCAGGTAGTTTAAAATTAGCTGAAGAAACAGCAAAAAGAGATGAGGACGTTATTATATTAAAAAATCATGGAGTAGTTTGTTTAGGTAAAGATTTGATAGATGCATATATAAAAGTGGAGGTTTTAGAAGAACAAGCTAAACTTACACTTTTAAACCTTCTTGTAAAGAAATAGTGGGGATTTTTAAATTTATTTAACTCTTTCTAATTCACTAACAATACTCCAAATTTGTGTTCTTGTGTGAAGTGGCATGTTTGGGTCGTTGCTAATCTCATCTAAGATGTGGATTGCTGTTGCACTTCTAACGATTGGCT…	Spike-In transcript (ERCC-00060)
GGAGAAGCTTGGCAAACACTACCGGGCATAGATAAAGACGCGGGGCCAAGCATGCCGACATTGGGATACTTCCATGTTACGGGGCATGGAGGCGCAGCTATCCCACCCTCGTGCGCAAGATGGACAACCGAGCGCGGTAGTAATCGCGAACTGCCAGGCACTTATTGTAGAGGTGAATCGCTAACTAACTCGGTGTAAGTTTCCGTCGATGAACAGGCATCGGAGAGGGCTCTACGGGCCACCCAGTAGTGACGTCAGGAGTGCATAAGGAAGCAGATTGACCGTGGCGCAGACTCGCGATATGAATAAGACTCTAGGGGGTGTACAATTGATCGTTGCGTACGGAATCGTGCGACCTCAAAAGTTAAGCGCGAGGGTCACCTTGCTCCGCGCGAGCAG…	Spike-In transcript (ERCC-00061)
ACTATTGGAGAGAAAGATATCAGCCAGACCTATTTAGTAGCTCCACAGGCGCTAATAAAAGAGGCAGTATCATTAATTGGAAAGAGTGCTGTTGAGGGGATGATTAGAAGAAGTTCAAATAAATTATTCAAATAATCATAATAAAGTAATACTTATACTGAATATTCGAAATTATTATTTTGGAATTTTACAATATAGGTGATATTATGGCATTAAAATTCACCATTGAAGAGTTATCAAATCAAAAAAGAGATACATTAGGAAGAAATATTGACGTAACTGTTTTTAGATTAATAAGATTTATGGATTTGGAAAGATATTTAGGAAGAGGGGCTCATGGAGTTATTTACGAATGTGGAAGAGAGCTTGGACTGGCATTAAATCCAAAAACTATTGAAG…	Spike-In transcript (ERCC-00062)
GCCGTACTTACACCCTACGTTGCTGATCTCGGCGCTCGTACATTTACACTTGTAGTTGAAGGTCGGGCGATGAGGCGTTCGTTTGGCCAACCTCGTTACATTGCACAAATGCCGGATTTGGCTACTATATATACTCCCTGATCAAGGGTCGAGTTGTCTGTGCATTAGCTCGGAGCTAATGAGCACGTCGGTCACGGACACTGCGAAGCACGACGAAATGGCTCTCATTGCGATTGTGGCCCTTGTTGCAGACAATTGTCAGGCGGGACGGGCCAGGAATGACAATAGAACATTAATCTAATTTACAATTTGACGCCATGACGTATTAAACATTCGGGCATGCAAATCACCGATTTTAAGATCCCCTGTACGGCTGCGTCCACACTAGCATGATGTAAA…	Spike-In transcript (ERCC-00067)
GGGAGAAGTACCAATATCAGACTCCCGAGACATAAGGGGTGTGCACGGCATGGATGTGTCGCTAACCTCCTGGTCCTATAAAGCAACACTCATGGCACCGTGTGCTGAAGGCTCCAAACGGGTCGATACCAGAAGGGTCGATTCTTTCTTCCAATACATTGTCGGTGTCAATGCTGGAGGCCCAGGAGACGAAATCCTCGGTCAGGTTGTTACTTGAAGGGTTCAACACGAGCTCAAATTTGTCCAGGGGTGGTCACCAGCGGGTCTCGAACAGAGGTGAAACGGGATAAATACCCGAAACATTCATAACCCTGCCAGTCATTATAAGCAAGCCGCTGACTTGGACACCACAACGTGTGGAACCTCAGGTAAGCTGGTCCGGGAATCTTGGTCGCGAAG…	Spike-In transcript (ERCC-00069)
CATGCGAGAGGCCTTGAGCCGTTGGCCGATCGCATACAGAGACTATTGCATCAAGGTAACACTTATTAATCCCCATCGTCATAATCGCTAGATTCTAGGTATTTCGGATCTTCCTAGTTATCAGAAACATGTTAATTGGGCTCGGGCGTCTGCGCCAGGCCTTCGTAGTCCATACCACGATCTGTATTTTGCACCTTTCGCTATGCTGAGGTTGTTGACATAAGGATTAACTGCTGTGGTGTGTCATACTCGGCTACCTCCTGGTTTGGCGTCAAACAACTTCCAAGATTATCTCATACTATAAAAAGACGACATGCACCGCCGTCCTTAAGTGCTTACGACAGAGGGTCGTTATCTCTCTCGGTCTCGGTGCGCCTCTTCACGGAGCAGCATGACCTG…	Spike-In transcript (ERCC-00071)
TGTGATAATTTCGACGAGGCGTTACATATTCTGAGAGGGGTGATTAAGTCTGCTTCGGCCTGGGATGGTCTGTCTACGTGTGCGTAGTTCTGTCATAGCGTCGAGGATTCTGAACCTGTCCATAGTATCCTGTAAGCGTCCAATGTACCTATATCGTGGACCCAAAGTCGATACGTCCGATTAAGCGACGTTGGTCTAGGTAACGAATTATACCCTCGGGTTACGAATTATGGCTGTGCCTAACGAATCTGGGACGTGCCTAAGTAATCTGGTCCGCGACTAAGATGTACGGTGATCGTGGACGCTTGACCGGACTTATGCGTCGCCTTCCGAGTTATTGGATGGCGTTCCGTCCTATTGGATACTATTCCGTGCGTGTGCGACACGTTCCGAGCATAT…	Spike-In transcript (ERCC-00073)
TGGACATTAATTAGGGCTGAAAGCCCTAACTTAATGGACGGGAGGTATCCCAATAGGAGGTTTCCTCCTATGGTTTTCAAAACAATCACCATCATGCTATTAATGATATTAAAATCCCAACTATACCAAAGAATATCCCAATTATCCATAAAACTGTAACTAAGTGAGGCTCTCTCATTGGTTTATACTTCAATATAAGCCTTGGTAGGGATAGATAGCCACCTATATAGTATAGCTTCCCATCTTCTTTGAGAGTTGTTGGTTTATGCTCATCCCTACTCATAACCCCAGCACTTAGATATTTTAAAGAGGCATCTATCACATAAGGCATCATTATAACTAAAAATGGGATATATTCCTTATAAACTACTGCTAAGACAGCTAAGAAAGCTCCAATTG…	Spike-In transcript (ERCC-00074)
TCCTACACGTTCCCTCATCTGAAACCATACAACTACCAACTGGATTTAATGGAGTGCAAACCGTTCCAAACAATGGGCAGTCAGTTGGCAGTTTCTCTCCTCTCAAAATCTTATCACATATACAACCTTTAGGAATTTTCTCTTTAATCTCTGGAATATCCTCATGCTCATAGATGTCAAATTTCTTATACTTCTCCCTCAATCCAAAACCACCATTTTTAACAACTGGGAAACCTCTCCAAGGAACATCTATGCTTTCAAAAACTTCATTTATTATTTTTTGAGCTAAAACATTACCTTCTGGCTTAACTGCTCTAATATATTCATTTTCAACCTTTGCCTCTCCACTGATGACTTGCTTTAAAATCATTATTATAGCCATTAACACATCTATTGGCT…	Spike-In transcript (ERCC-00075)
CTCCTCATGTGAGCGGATCACTATCTACAGCTGGTAATACTCTCAGAATTTCTAACTACCAGTCGTAAAGTAGGCGAGCGTTGGTTGGTTCCTCTTGAAGCGAGAGAACCAAGGTGCTGGCTATTGTCCGCCCCGTCTACGGCTAACGCGGGGTTCTGCCATCCCGGTTTAGCGCAGAATAGTATTAGTCGGTCAGTGGACCCCCTCCTGAATATCTATACTTAGCGGCGGATTACCCGGCCCTCTTCATTGTCGAAAGATTGGGAACCGCCTCTGGCTGTCACGCCCCCAGGCCCTAGGTGAGGTACTATGTGAGGTATTTTTTCAATGTTAGATCATCTATGTAGTGGATCTGAGAGATCACGTGGACCAAAGCTGATTGATTACGGGACTGGCCGT…	Spike-In transcript (ERCC-00076)
AGTTTTTTCACCTTATGACTTCTCACTCCATACGAAAGACAGATGGTTTGCTCCCAATGAACCCAGAGGGAGTTAAGGTTGATGATTCCCAAGTCCAACATGGAGTTATGCCTATAACGTCATGTTGGACAGACCCCTGTATTGAGCAGACTTAACTTATACTGATATACAGCTAAAATTTGAACAACAAATCTCTTAAATTTATTGTTGAGAATAAAAAGGATACTATCTTATCCAATATTGTATTTCCAAAAAAAAAAAAAAAAAAAAAAA	Spike-In transcript (ERCC-00077)
GGGGAATTGGATTTGCAGAGCATATTAGCAAGTTAACGCCGATCACTCTCCGGCAGTTGCTCCATTAAATACGGGCCTTCGCAATCGCGTGTTGTTACACATAATGCCGGTATCCATCTACTATCGCCGCCAGGTGCAAGAAATGCATATCCCGGCCTACCCCCTTAGCAATCGACATTTGTCTTTGCTGGACGCGCATGATTGAGTTATACGGAACTTCGCAAAAGTATTCCCTTTGTGGTCCGTGCGCCATGCTCCTCTGGGCGTAGCTTACAAGGACTAGGCCGTAGCCTGTAATTAGGGAACCGAGCACCAGAGAATCAGGGTCACAGTGTGTGGTAGACGAAATGATCGTGGGCTGAGGGAATTAGGAGGCGCCGGTCCAATAGTCGATAACAC…	Spike-In transcript (ERCC-00078)
GATGTTGGAGTTAACGGAGACCCGCCATCGTTTACGAAACAGGTCGCAGATAAATGTGGAGCAGATTTACGTTGAGGGCCTTCTGGGGACCCAAAGGATGAACGGGGTGTTGTTTCAGAGCGAATAGAGCGATCACCAACGCGCACGTCTCTTTTTAAGATTGAGCGGCTAGGTGTTTCCTACAGTAACTCAATTAGCGTGAGCCAAAGGGCGGAGCCACGGGCCAGTAAGCTATTTAGGGTTTACATGGCTCGATACCGAAACGTGACCGGTACGACGTTCATTTCCTCTGCTTTGGAGTTATCAATTCGTGACCCCGATCATCCAGTCCAGAAGTCGCGGCCCGAAGATCAAAGACGCTACTGACTTGGACTGGTACGAGAGCCCGAGAGTTTAGTG…	Spike-In transcript (ERCC-00079)
TTTATGCGGGGTGTTGTTGATAAGACTTCCTAGGCACGCGGACCAAGCACGTTAAAGGGAGGTTCGCTCGATCAAGAGATCCATACAGCAGGCTCCTATCAGTCTATCTGACGCCAGTTGCCATTGGACGGGATGTCGAGGGTTTGCGGTGGGGAACGACCATACTTACTGTCATTACGACGTGCGGGGAAATTGAGGTTAAGTTGTTTGCCACCCTACAATAACGAAGAATTTAGCCACCAGTTGGCGTTAGAGTTGTCAAGACGTTGGCGTGATGGGATGAACGTCGCTTAAACGTTGGTTCAGGGCTCCATATATACATCTGCCGTGCCCCCCTTAATCTCCATACAGACCCCCCAGGCGGAATGATAAGTCGATACCAGGACAATGACGGCTTCA…	Spike-In transcript (ERCC-00081)
GAGTTTATAGTCTTTTTTTGATTGCCTCAACTAATGCCTCCTTTGTAGGAGCTCCAATAAACTCAACATCCCCATTTATTACAATTGTTGGAACTGCCATTATCCCATATTCCATTGCCTTTTGAGGATTCTCCATAACGTTTATGTATTCTACTTCAACAGCATCCGGCATTTCATTTGCTACCTCTTCAACAACTCTTTTAGCTGCAGGACAGTGAGGACACATTGGTGATGTAAAAAGCTCTATCTTTACCTTTGACATACTAACACCTTAAAAACCTCTTAAGTTTATAATAAAAATTTTATCCAAATTTTTATAAATAGTTTTCCAAAAATAGAATATTAAATTATAGGCTAAAAATTAATGACCACATGTCCAAACTTGTCTGAAGTGTTCAA…	Spike-In transcript (ERCC-00083)
GCGAATTGTCTGGGGCCTCGTTGTGACTATCCTATTACGGGGATCTCAGGTGTGGTATCCCTGGTTGAGACATTGGACTAGTGTAATTGACAGTCATCGTATGCGGGATACCTCAAGTTGTATTCGAGGGCTTATCGGTGATACTGTGTAATCCCTTCGGCGAAAGATGTATGCGTGAGCATTAAATTTACGTGTTTCCTATATCGGACGCCTAATCTTTACCCGAGAAAGATATCTCTGTAAGTTTTCAAGCAACCGCGTCCTAATGTATATAACTTGGATCATCAGATAGGCCCATTACACTCTTCGGTGCTGCCGATATCCGACGAGCGGGCTTTTCGACTTGATCAGCGCTGTGGGTAGAGCTTGGATAAGCGAGGTCAGTCAAGCGATTCGTTG…	Spike-In transcript (ERCC-00084)
GATTCAGCCTGACGTACATAGACGAGATAGGGTAAGCCTATTGCAAACCTCCGCTTTGCTACTACAAGGACCTCGGAAGTGTGGAGAATCGAACCTACAATTTTGCCAGGATCACGCCGGTTATCTCTTGCAATTCCTAAGATGGAGGATAGTTTTGGAACCCAATATCCCCAGCCTACGGTTTAGGTGCAAGAATAGAGCGTACCAGGCGTCGCCCGCGGCCTTATGTAGTCTGTATTGTTGAATTAGCCTTCTTCAGAGGGCCTAACGCCAGCACAACATGCTTACCTGGCTAATTGACTAAGTGCTACGGTACACAACGACTACGTACGTAGCACACAGTTGAGGTTATCTCTGAGCGCCCCGTTAGAACTGAGGGCTCAATTATAGTACCTTAAC…	Spike-In transcript (ERCC-00085)
TTTCTCTTGACTTTTTCCATAACTTCCCTAATTGTTCTATAATTCTCTTTCAAAGAGTCCTTATCATAACCAAATACATAAACTCTAACTCTATTTCCTTTTGATTCTATTGTGCAATCAATGTCCATCCTTGATAATCTCTCACAAAGCTCCAAAAGCTCTTCATCACAACTCACTTTTGATGAAATAATCTTTCTCATAGTATCGCCAAAATAATAAAGTAAATTTACAAATTACCATAGCTTATATAATAAAGTTTTGCATGAACAAAAATGTTGTGGTGATATATCATGGACGAATTTGAAATGATAAAGAGAAACACATCTGAAATTATCAGCGAGGAAGAGTTAAGAGAGGTTTTAAAAAAAGATGAAAAATCTGCTTACATAGGTTTTGAAC…	Spike-In transcript (ERCC-00086)
AGATGTATATATGATGTCCTTGGACGGGGTGGCGCAGTATTACTGCAAGAGAGCGGACAGATTAGTGTGTTGGAGCCGACACATCAAAGGTTCGTCCGGGGACCGATCTGCAGCCTACGGGACATTTATCCGTAAAAGCATGGCGCTGTTTCGTACTTATCGGAGGCCAGGTATCGTCGCGGCGAGTCTCCCCGACGACGGAGATGGGCGTTACTATCTGGGCCGTCTCGTACTCTGTTACTTGGCACAGATGCGAGCCCTCGTAATGTGCATCAGCTAAGGGCGATATTATAATGCGACGTTTGTACGGATTCGTTACTAACGTGTTGGACGCTAGTGGAATATGTGTCGTTGGTTAGCCTACCCATGGCTTTCGCGGCGACACATGCTTAGACTCTT…	Spike-In transcript (ERCC-00092)
TTGATGATGATACTTAACCAAACCTACCACTAATGTAGTCATCTGTCTCCTTCTTCTGTGGATTTAGGAATATCTGCTCTGTCTCTCCAAACTCAATTAATTTCCCCATTAAGAAAAAGGCAGTGTAATCAGAAACCCTACTTGCCTGCTGCATGTTGTGGGTAACAACAACAATCGTATAATCTTTAGCTAACTCAACCATTAACTCCTCTATCTTTAATGTGGAGATAGGGTCTAAGGCAGATGTTGGTTCATCCGTCAATAAAACCTCTGGCTTAACCGCTATCGCTCTCGCTATACATAACCTCTGCTGTTGTCCTCCAGAGAGAGATAGAGCGTTTTTATGCAGTTCATCTTTAACCTCATCCCACAAAGCCGCTTTCTTTAAAGCCCACTCAA…	Spike-In transcript (ERCC-00095)
AGATAAAACGAATAGCTCGTAACCAAACATGCACAGCGGTCAAACAGTATGTCCCAAGGGGACTTAAGCGCGGTGGCCTCCCCTATCCCCTACGAGGCTACCCGGATCGATGACGCGAATTGGGGACATTCAAATGAGCATCCTAGTCACCGCGTTTAAAATGAACCTGCCGGCTGATCGTTTTTAGGATATTGTGAGTAATATAGATTGGCGCTAGTAGATCACAGAACAACCGCCGCATACGGCCGATTGTCGCAGCCCGGGTCGATTATAACAACGGTGCAATCTCAGCTAAACCGACGCAGTTTTGCTCCTTGGATTCTGAGCCCGGGCATCGCCCCTCGTTTATGAACTAGCCTATCGCAGACGGTATCAACAGGAACATCCTCGTGTTAGATA…	Spike-In transcript (ERCC-00096)
CCTTCATAATACCACCAAAATACCAATTCGAAAGTTTTAGCATATTCAAACAATATAAAATCTTCAGATTGGACATTAATTGGGACTGAAAGTCCCAACTTAATGGACGTGTGGTATCCACACCATAAAGGGGCTACGCCCCTCTTGGGATACTCCCCTAATATTGCTAATTTACACCTCCGAGCATAAGCGAGGAGGTGTTAGGTTTTGATGAACCTTTTACTAAAAGGTTCATACCAATAGGAGGTTTCCCCCTATGGTAGTTAAATGTACATTGGATATTCCTTTCTACTCTTTGACATCATCTTTAAATGTTGCTCTGCCAGTTCTTTAAGTTTGTTTTCAATAGCTTCAGCCTCTTTGATGAGATTTTCAATATTTACATTTAGATTGAACATT…	Spike-In transcript (ERCC-00097)
GGAGGTCGCAATTACATCGGTTCCTGTCCCGTAGAGGCTGGAAGGGGCATAAGAAGCAGTGATACCAACGCTCTCCCCCGCGCGTCTCGTGAGAGCAGACCATGAACATCGCAGAGGAGAATCCTGCATGACTGAATGCGCAGAGCAACTGTCACCACGTGGTTAATGAGAAGGCAGAACTCAACAGACAGCTCTGGATCTGCTGCATCCCAGGGCAAGAATCAGGAAAGCAGATGCAGTAACCATAGGCACGTGAAAATGCTCCCGGCCACACTTTGGAGCTATTACCATGGTCGGGCCCAAACATAAGTGGACAGCTAGAACGATTTCTCAAGCCTGGCAACGTGGGTTAGAACTCCAACCCCTCGCACGTAGTATGGCGCTGGAGTAAAGAGCGCT…	Spike-In transcript (ERCC-00098)
GGGGATGCAAATGAAAGAGGAGACATTTTATCTTGTCCGTGAAGATGTATTGCCCGATGCAATGAGAAAAACATTAGAAGTCAAAAAGCTGCTTGATCGAAAAAAAGCAGATTCAGTAGCAGATGCCGTTCAAAAGGTCGATTTAAGTAGAAGTGCGTTTTATAAATACAGGGATGCTGTTTTTCCATTCTACACCATGGTAAAAGAACAAATTATCACACTTTTCTTTCATTTGGAGGATAGGTCAGGTGCGTTATCTCAGCTTCTTCAGGCGGTAGCTGATTCTGGAAGCAACGTTCTTTCCATTCACCAGACCATTCCGCTTCAAGGCAGAGCAAATGTGACACTGTCTATCAGTACGTCGGCATGGAAGAAGACATTCATACATTAATGAATAAG…	Spike-In transcript (ERCC-00099)
TGCAATCTCTTCAACAGCCTCTGCTAAGTATTCTGCAGCTGCTCTGCTAACTCTCTCAGCACCAGCCTTTTTCAATATTCTCTCAAATGGTGCAACTGGAAGCTCAGCCATAATACCACCTCACAATAGATTTCCAATAAATACTGTTATAAAATCCTTTATTTAAACTTTTCGGTCATTTTCATTTTTTGTGAAAGTCTTTGGAAAATTTTCCCACACATAAAGAAGGTATTAAAAAGTGTGACACTAAAATTATAAAAAACACTATTTATAATGTATGTCACAAATTTAAAATATAATTTTATGAAAGATAGATAAACATAAATTGGTAGAGTTTAATTGTGATATTTATGATAATTACTATAGCTTCGGGTAAAGGAGGGGTTGGAAAAACTACAA…	Spike-In transcript (ERCC-00104)
CTCTGTGTCATGATCGTGAGTTGTCGCAGTGTCTGTACCAATACTCTGGTGGAGCTATATAAGCCGCTGTTGCGTAAATCAACGGCATGATCCCTATGACCGCGTCATGCTAACTGATACACGCTGCTCGAACAGTGATACGCACACTGATAACTATGCGCAGACGCTTGAAACGATGTGACATCGCTTCTAGAGTATGAGCCGCAATGCACGACTGATACTCGATATGAGCAGCAGTCGGCTATGATTTGCAATGCTTGCAGTATGTATCCTGATCGTGCGTGCGATGTCTGATAATACGCTCGCATGATATGTATTGCGCTCAGATGCTGGAGATATGCCATGCGTGCTGTCAGTATGCCATGTATGCTGATATGTCGCGATCTATGTGGTGACTAT…	Spike-In transcript (ERCC-00108)
TAGCGGAGTGTCAAATTTCGGAAGGGGGCCATAATGTTTCTTTACAATCGCACCAGTTAGCGTGGCGTATACCATGTTGTTAACAGCGCCATAAGTGCCTGATCCGCGGGCAAAACTACGCAACACTGTGACTGGGTGCTAGGTCGACGAACAACTGACGCAACTAGATCATGGGAGTGCCCCAAGTAAAAATTGTGTGTCAGGGCAACAAGTGACGATAGCGCGCGTAAATGGTATCATGATTGTGACCTCGGTATCTCTTGTACAGTTTACGTCGACGCGAAGTCTGATCACGTTTAACTAGCTCAGGGGTATTAAATAACCGAAAGGTTCATGTGGATGTGTGAACTTGCAGACAGAATGACCCATAGTCCTTTACCCAGGTAGCTGAGGGCGACG…	Spike-In transcript (ERCC-00109)
GCCCTAAGTTCCGGTCCGCAATTTCGTTTCGTTGGGACGCTTGAAGCGCAAGTAGAAAACGAGATAGGGTGTCCCATCTAAACCGCCGTGCCAATAGCTTTAAAGGCCAGGAAACATTTAATATCCCTAACAAGCACGGTCCACCAACGGCATTACGACTTTACGAGTTCGCAGAACAAAGACTTTGCAACTGCAGGGGAGCCCTTCGATGCATCCGAATGAGGGCGAGCGTCGCAGATTAACTTCGAGCAGTTAACCAGGCAAGGATATTTCCGGCATCAAGCGTTTCTCCCTACTAATATCCTTCCTTATGTCCCGCATTAAACAGCACTCAGCATCTCAAACAATCACAAAACAACCCACCTCATCGTTGACCAGATGATAACGTGGGACATTATC…	Spike-In transcript (ERCC-00111)
AGATGCCTGGATAGGTTCAAGTTACGTTTACACCGTTCCCACCCCACTAACCACGACCTTTCTCGCCTTTGTTTTACCAACGCCGGCTAACAGGTCGGGCCCAACTAATATTGTTAAGGCAGGCGTTCTGTACTTACTCGATCGTTCATAGCCCCACGACATAGTTTTTAGTCATTACGTAGCCGTTATAGAAACTCACCTGTTGTAGAAGGTTACAACCAGATCGTCTTACTTATGGCATGCTGGCGTAGACAGGTGCCAATTTGCGGCCAGTACTCGGATGTTCGTGGACTGATCTGGTCCTCTGTTCCCCTGGTGAAAACGTCGCTTCACTCCGGTAAGGGCGAATGTAATGACCGTATTCTAAGGTACGGATCTACACTATGTGCGGGCGAATAG…	Spike-In transcript (ERCC-00112)
ACACCGGCGCACGCCACAGGCGTCATACTTCCCAAGAAGCGGCCATAGCCCAGATGCGAGGTGGAAAAGTCACACTAGAGCGACACCAACATCGTTACGCTTACACACCGGACGCTTGGATCAGTGGGAAGTGCTCACGCGCGGAGCCCACTGGGCGAACAGCAACGTTATAACGGCCACTCAGTGGTTCGTCACGCGCAGCCCCGGGTTCGTCCCCTATAAGGGCCTAGTACCTTTCGAGCCCCGCGCGTACTAGGCAGATAAGAACCCTCCAGCTCGGGGCCTCAAACCGATATTCCATGTGGGCCAACTGCCATGTTGTGTCCAGTCGCTATCGGAGTAGCCGCGCTGGTGCCACACGACTACAACCCTCGTAATAGGGCTGCGTGCGTCCTAAAT…	Spike-In transcript (ERCC-00113)
AAGCGTTCACAGCTCGGCAATACCTGTGACGAGCTGCTCGCAAGATTTACGCAGTGTGGCTATACTTGACAGTGATGGCGCTTACTTCAGATGTATGGGTGATACTTCGCTATATGGGTGGTCACTTCTCTATGGCGCGTGACAATGTACTATGGAGCGGTCAATGTCAGTACGGATCGCGTCGATCTAGGTGACTACGCACGCCTCTGGAGTAAATCGAGTGCTCCGTGCGAAATACGCGGTCATCGTGCGAATAACCGAGTCATCGTGAGTAGTATGAACGTGTCGTGTTATGCAGCGGTATGTCGTGCTATAATGGCGTCTGTCGTGCTCATAAGGTTCCTCTGATGTGCTAGACGTGTCCATCGAGCTGCATAGCTATACTTCGAGTCACTTGGG…	Spike-In transcript (ERCC-00116)
AGATACTATCAGGCGCCTATGGGCAAATCTGGCCTCCAAACTCCGAGTGTCACCGAACCGTAGGAAATTCCTTCCCCAAGCGTGTGCAATACTCGTAGCACACCGGGATAAATAGGAAGGAAACATCCGCGGGTCTTACGGTGAAGCTGTGGGACCGCTTCTGTACACGGCGTCCAATCAAGGGGCTTGGCATTTGGCCCAGATCGAAAGTGTTGAACCACAAACGACTCTATCGGTGACGCCTCCAAGCGCGAAACTCCAGGCAATGGGGAACCGCAGAAAGATGTTCCGCTAGACCGCATTAATACCACATCTGGGCTTAGAAGCCCCTCGGTGCTCCAGGGAGGACGGATCGGAATTAAACGTGATATGGAACTTTAACTGATCAGGCCTTGCCCT…	Spike-In transcript (ERCC-00117)
GGCGTCTCACCTGGCTTGATTCAGTTAATGGAGCACTTGTGGGAGTGCCGCGACACAACATCCGCTAGCCTCAGTCGAATGACAAGTTAGAACAGGAGTGGGGCCGATCTCTGCAAACTCCTATTGTCAGGGGTGGTGGACGGTATAGGGTTTTGCGCCTACCTGAATGCAAGGGCTTACCTCCAACGGCTTAGATGTGCCTAGAAGGTACGCCCTTCAGTCAAGACCGGCCCGGCGTTAGTTAAAGCAGGCTTGTCACACATCACGTAGTTCCTGCTGCGTTTTAAGTCATTAGCTCCCAGTAACCCATCAACCATTACCGTATAGACTTATCCGAGTGTGATCAAATAACGCTGAGCCTTATGATCCTCGTCGACCCAACAACCGCCGGATATACGT…	Spike-In transcript (ERCC-00120)
TTAAGAGAGGAATAATTACTTTTTCATCTTACCCACCAAGTTTTAGTTTTCTTATTCTTTCACTTAATTTTTCGACCTCCTCCTTTGTTAATCTTGTAGCTTTTTTAACCTCCTCCAATTCTTTTTGTAACATTATTACTTTAATCCCCAGTATTATGTTGAGGAGTATGCTAATAGCCACAATTATATACAAAATCATCCTTATCTCCTCCCGAACAATCCTTTAATAAACTTAGATATGAATGATTCTTTCTTCTTCTCAAGTTGTGCTTCATATTTAGCTCCAATTAACTTAGCTGCTATCTCCATGACTGCTTGAGCGGCTGGAGAATCTGGATACATAATAACGAGAGGTGTTCCAAATGCAGCTGCCTTCCTAACATGAGGGTCCTCTGGAAC…	Spike-In transcript (ERCC-00123)
GGAGACCGACCGCGCATTAGTCAATCATATAGTTCGATAAATGAGACGTCACGGATTTGAGTATCATTTGCTAGAACTGCTTACCTATCTAAACGCTCAGGTATGCCTGCGCTGAGACTCAGCATCTCAATGTGACCGAGCTTGTGACTCCGCATCCTCCTGCAATATACCCATCGGCCCTCACGGGGTAACGTAGCTCTTCTGCGTACACCTGGCTAGAGGGTCCTTACCGGCTGTAAGCTCACTACAATCCAGGTACAGAGTGCGTTAACCGGCCATTAGAGGGCCGCTACACCCGTCAGAATTTAAACGTATGGGCGGCGAAGCGCGATAATGGTTAGACCTTCTTGCAGGGGCAAATAACGATTTTGCGACTGCCCCTTTAAGATGGAGAATGGA…	Spike-In transcript (ERCC-00126)
GCATTTTGAAAATTCTATGGAAGAGCTAGCATCTCTGACGAAAACAGCAGACGGAAAAGTACTGACCAGCGTCACACAAAAACGGAACAGGGCTGACGCCGCTACATATATAGGAAAAGGGAAGGTAGAAGAGCTGAAGGCACTCGTGGAAGAGCTTGAAGCTGATCTCCTCATCTTTAATGATGAACTGTCGCCAAGTCAGCTGAAGTCATTGGCAACAGCAATTGAAGTGAAGATGATTGACCGCACGCAATTGATATTAGATATTTTTGCAAAGCGGGCGAGAACGAGAGAAGGCAAACTTCAAATTGAGCTGGCTCAGCTGCAATATGCACTGCCGCGTCTGACGGGACAAGGGATCAACCTTTCCCGGCAAGGCGGAGGAATTGGGGCAAGAGG…	Spike-In transcript (ERCC-00130)
CGCCGGATAAAGGCTTCTTCGGTACTATACAAGTTGTCTACGCACATTTGCCTTGGGTATTAAACTCTAGTAGGAGCGAAACTTGACATATCAAACCTCTCTGGAGAGGCATCTCCCAGACATTACGGATGATCAGGTCTCAGCGAATCCTAGCTGTGCGGATAATTTGTGGCCCGCACAACCGCAAGACACCGCCGTGTCTATTCCACAAACTTCGACATATCAATAACGCAGTAACAACGTTAAGTAGGGGGACAGGCAGTGCGTCCTAAGGGGCTTGAGGTCGCCCGATTCGCGATCTAATCTTAACAGACGAGGTGGCGTAAGATGTACCTCGTTCAATCTAAGTATGAATTTGTCCGCTGGGTAATGGTGGAATTAAAGAACATGCGTAAAACG…	Spike-In transcript (ERCC-00131)
AGGCTTTGTTATTGGTATTGACTTACAAACAGTTAAGCCATTTGAATATGATAATGTAGTTGCAATAAAAGGAGATTTCACCTTAGAAGAAAATTTGAACAAAATTAGAGAGCTAATTCCAAATGATGAAAAAAAGGTGGATGTGGTTATAAGTGACGCCTCCCCTAATATAAGCGGTTATTGGGATATAGACCACGCTCGTTCAATAGATTTAGTAACTACTGCCTTACAAATAGCTACTGAGATGCTAAAAAAAAAAAAAAAAAAAAAAAAA	Spike-In transcript (ERCC-00134)
TTTCGACGTTTTGAAGGAGGGTTTTAAGTAATGATCGAGATTGAAAAACCAAAAATCGAAACGGTTGAAATCAGCGACGATGCCGAATTTGGTAAGTTTGTCGTAGAGCCACTTGAGCGTGGATATGGTACAACTCTGGGTAACTCCTTACGTCGTATCCTCTTATCCTCACTCCCTGGTGCCGCTGTAACATCAATCCAGATAGATGGTGTACTGCACGAATTCTCGACAATTGAAGGCGTTGTGGAAGATGTTACAACGATTATCTTACACATTAAAAAGCTTGCATTGAAAATCTACTCTGATGAAGAGAAGACGCTAGAAATTGATGTACAGGGTGAAGGAACTGTAACGGCAGCTGATATTACACACGATAGTGATGTAGAGATCTTAAATCCT…	Spike-In transcript (ERCC-00136)
CAAAGCAAACCTAATGAAGCCAGACACGAGATCACAGAAAATCGCTGACTATCCCGAGTGCGCGGCGAGCTACAATCCAAGATGATTATTTTTTCACGACCGGGCGCTGGTCAGGTATATCGCTGGTACAGATGGCGGCAAGCATCGTTGTCACCACTTCCTTCACGATTTCCGTTAGAGCCGAGTGGTACAGCACGTACGTTATATATGGGAGTACGGACATGCTTCCCACCTCGTCAGCCAAGATGATAGATACCCGTAGCGTGATGGTCTTATAGCTGCTCTGATGGACTTCGAAAGATCACCGTGCAGCTATTCAAAAAAGCAGCCGGGGAAAAGGTGGTCTCGCCCGAAAGCCATGACCTCCGATCACTCCTGGCCGGTAGTCGGTTTATTGCA…	Spike-In transcript (ERCC-00137)
CCCTGCTAAAAGAGGTTGGTTGTATAAGATTTGGAGAATTTATCTTAGCCTCTGGTAAAAAAAGTAACTACTACATAGACATAAAAAAAGCCACCACAAACCCAGAAATTTTAAAGTTAGTTGGAGAAATTATTGCTGAGCAAATAAAGGATGAAGATGTAAAAGTTGCTGGAGTAGAGCTTGGTTCTGTCCCTATAGCTACAGCTGTCTCAATTATTGCTCAAAAACCACTATTAATTGTTAGAAAGAAACCTAAGGATTACGGAACTAAAAATAAGATAGAAGGAGAGCTAAAAGAAGGAGATAAGGTTGTTATTGTGGAGGATGTTACTACAACTGGAGGAAGTGTGCTAAAGGCAGTTAAAGAGATTAGGGAAAATGGTGGAATTGTTGATAAAG…	Spike-In transcript (ERCC-00138)
CACCTGTCACATTTCCAATCGGCTCCAGGAAGAGAGAAGTGACGGCTTGATCCTGTAGTAATCCGGGATCGACTTAAGGGGTGCAGCGACCACGGCGGATCGGGCGTCGCAATAGTCCTCCTGTTAGGAGGGTCCTTCTAATGTTAACGCCCGAATATTAGTCATATTTTGCTAGCGCCTATCAGCGTAAGATATGATTTAAGTTACACCAGGAGAGTAGCGAGATAGAACCACTCGTTGGATCGGTCTTTCTTAATTGACTACTATCAGATCCGGCGCATGGCGCTGAGGTCAAACTACATTACAGGCCCTGGTTTCCATGGGTCAGCGCAAGTACAGGCGAGCAGATACAACCTTCCGGAGACTTCGCCTCCACACACCGGAGACCCTAACCGTACC…	Spike-In transcript (ERCC-00142)
ATGCAGCGTAGGTATCGACTCTCACTGTGGAGTCGTCTATGATGTCGTGGAGTCCTCTCAGAGTGCTGTAGGTCCTCATAGGTCGTGCTGTCTCTCTACACGCGTGCGTGAGTCTACATTTCTGCGAGTTGGTGCTCTCACTGCGGTGTCAGTGATCTCTCCGCGTGTGACATGAGTCTAGCTTCGCGGTCATGGTCTATCCCAGCGATGGATGAGACTACTCTGTACTAGATGGTCATGCCTGCGAATGAGTCGTCAGTGCCCACAATGTCTCGATAGTGCGCCGAATGTGTCTGTAATGCCTCGAATGTGTAATCGTCAACTCGTATGTGAAGTGCTAGGCTAGTATTGACATCTACGGGCGGCTATTGACGAACTCTCCGGTATATGCTCTACATC…	Spike-In transcript (ERCC-00143)
AGCTAGGATAAATTGACCCGTATGAACTGTTGCCGGCTCGGAAATGTTAAGGCTCTGCGCACGCACTTTATCATTCGCAGCCTGTTCTGTCAGCGGGTCAGCCTAGGTTACGGTGGAACCACTCGGTATCGTGCAGACAGGGATCGTAAGGCGATCCAGCCGGTATACCTTAGTCACATATACTATCGTAATATTGGCGGTTGCTGACAAGTAAATACGGCTAAACCGGTCGTTGACCAACCACTCTCGCGGGGGTCATAAATATCACTGAGCCCGGGAAGTACCCCGTGACAGACATACGAAAAGCGTGATAACGTATTCGTAGGTATTATTTCCGTTAGCTGGAGGTAAAGGGGTTCTGGTCCTAGCCGTGTTATGTCTATTTATGAGATGGTAAGC…	Spike-In transcript (ERCC-00144)
ACTGTCCTTTCATCCATAAGCGGAGAAAGAGGGAATGACATTGTTCTTACACGGCACAAGCAGACAAAATCAACATGGTCATTTAGAAATCGGAGGTGTGGATGCTCTCTATTTAGCGGAGAAATATGGTACACCTCTTTACGTATATGATGTGGCTTTAATACGTGAGCGTGCTAAAAGCTTTAAGCAGGCGTTTATTTCTGCAGGGCTGAAAGCACAGGTGGCATATGCGAGCAAAGCATTCTCATCAGTCGCAATGATTCAGCTCGCTGAGGAAGAGGGACTTTCTTTAGATGTCGTATCCGGAGGAGAGCTATATACGGCTGTTGCAGCAGGCTTTCCGGCAGAACGCATCCACTTTCATGGAAACAATAAGAGCAGGGAAGAACTGCGGATGGC…	Spike-In transcript (ERCC-00145)
CCTTGCTTAACCTTAATCTTGCCTTATTACAATATTTTTAGAAAAATAAAAAGTAAAAATAAAAGCAAATCCTTAATCTTTGGTGATATTGATGGAGAGGTATGAAATCCCTAAAGAGATTGGAGAAATAATGTTTGGCTTGTTGTCTCCAGATTACATAAGACAGATGTCAGTTGCTAAGATAGTTACACCAGACACTTATGATGAAGATGGTTATCCAATAGATGGAGGTTTAATGGACACAAGATTGGGAGTTATAGACCCAGGTTTAGTTTGCAAAACATGTGGAGGAAGGATTGGAGAGTGTCCAGGGCATTTTGGGCATATAGAGTTGGCTAAACCAGTAATTCATATAGGATTTGCCAAAACAATATACAAGATATTGAAGGCAGTTTGCCC…	Spike-In transcript (ERCC-00147)
CATCTCCATTTGGTCACGTTTACAACCGGAGTAGACGGCCATAGCAGGAGGGGTGTGCGACAGGCAGGAAGCTCTCGCGGGGTCCAAGCATTGCTGCAATGGGCGTCCTTGCTCGATGTTGACCCGAAGCTCTAACTGCATTTCAAGTCCGAATCTCTAGATATCTCGAGAGCCAATGGTTAAGGAAGGGGCGTCAATTTTGCGCGGACACGCTGCAGGATGTAATGATTAAGCCGTAGTTGAATTTATGGAGCGGTGCCCCGGGAAAGGTATAAATCGGAGGCAGGGGTTTACGGCGTCAGGATAGTTCATAGCGTACGCAGAACGAGAACAAGTGAGACGTGTATAGTTGCCATGCTGAGTAGACCTGGCGTCTACCCCTCCAAACGCATTCTTATT…	Spike-In transcript (ERCC-00148)
AGCTTGATGTGACATCACGTCCCAATCAATTTGGTTTTACTCCCCTCGATTATGCGGAGTTATCAGTAAGAGCGGGTACCGTTCTGCTGAATGCACTATGAGGGCGACCCTTGATCTTCATTCGTTCCATAGATGCAAATACCCGGGTACTAGTTGGCGAAGTTTGGCTAAAGATTGCCCACTTACTAGGTGACTGTTAACTAGAAAGTTGCATGAGGCTGGTAAGTGAGGGGCTCAGTGAAACAGGATACACCGTACCGTGACGATTCCCGTGTGGGCTTGACATTCAGCCAGCCTCCCGCTTGTACAGAGGCAGACTGTCCGATGCCTAGTATGTTCACTATACGATTTCTTGGGCTAGCTAGGTGTCTTGACCCCATATTCCAAAGATCCGAACCT…	Spike-In transcript (ERCC-00150)
TCACTAGATCAGAAGTCTCCCACTCGAGACTAATCTTGGACTATCTATGAGCACCTATTGCGCTGTGGAAGATTGCCCCTAGGTCTCTGGCGGCTCCGATTGCGGGATGAACTGGTTGGTCCGAGGAGGCATATAGGAAACGATGGGCACGCGCTATTCAGACGTTATTTGGTATGGAGTAAGAGGCCGGAAACTGGGCTCGATTGATGGATACTGATCAGTCAACTCAAGCGAGGATATCCATACCCACCGACGGTATGGTCATTAATACCCAGTATTGACTAGTCGGAGGTCTAATTTGGAACGTATTCCGCCGCACACACGAGATTCACTTACATGGACGTGAAGATTGATCGCCGGGCGACTATTATTGCACGACCTTCGCCTGCCCTCAGCTGC…	Spike-In transcript (ERCC-00154)
CACAAGAATCCCTGCTAGCTGAAGGAGGGTCAAACTATAACACCTTTAGCATTCGTACAGGCAGGCTAAGTGAATACTAACCCACCGGCAGCCCGTTGTAGTAACGTTGACCCCTGGCTCGGAGACATTTGGTGTTGCCTAGTACTAGGTGACTGGTACCGATTCATAGGTTCGCCATTCTCTTATCGAGAGCCCGAGGTAGACTATCTTCCAGATGATGCCATACGTTCACTCAATCGCGCGGCATGCACGGTGGGGCTACGAACTTGCTATCCATAGGCTCTAGATGTGGTAGAAATATGCTGCAGGGGTTCTGTCGAATTTGCTCGGCAACCGTGGCCGTGTATGCTTTCATATCCCGGCGGTGTGATCTAGCCTTCTCGCCATATGAGGGCGCTG…	Spike-In transcript (ERCC-00156)
GGTCTTTGTCACCTCCGTCAATTTGTATTAGAACCCGTGAAGGCCCAAGTAACAGGCCCAGGGTTAACATGTACGGAACATACTCCTTCCACGGAAGATTGGGGATGAAAGTTGATACCCAAACTTCATTAACACAAAGGCGATGTGGGCCGAGTACTGTGCTTACACCAACAGGGCGGCTCAACTGGGTTGGTAGCCAGCACTAGCTTATTCACAATTAAGGCCGTATGCATTCTACTGCTTATCCGGTGGTGATTGCAGCCAGGGCGGAAGTGAACACGCTTGTACGATGTGTTTGCATAAGCGGTTACCACAGGCGCTACTCTCGTCGATAGCCGACTACTAATATTCAGCCGGCGCCGGTAGATAGCGAGGCTTTGGGGGTAGCTTTAAGTGCGG…	Spike-In transcript (ERCC-00157)
GAGCTCTTTCAACAGATCATGGAACTACGGGAGAAATAAACATTTGGATAGAAAATGTAACATTTAAAAATGATGCAAAATCATATTCCTTTAATTTAACGAATCTTAATATATGGGCAGTAAATAAATCTGCTTATGAGTTGTATTGGAATCCATTTAACAAATCTATCTGGATAGATGGGAGTAATTACACTATAACTCCAAATATTGACATACCTCCAGGAGAAGTATGGAACTCTAAAACCTACAACTTCACATTTAGTGGAGTTCCAATCGTTTGGGCAAACTGCTCATTTACACTGTCAAAAAAAGATTATATCCTTTTAAATGAAGTAAGTCAAATAGGAAGTTCCTATGTTGTTGTTGAGGAGATTTATGTTGTGGGTAGTTATTTGATTA…	Spike-In transcript (ERCC-00158)
TCCTTGGTTTGAAATCAAATTACTATAGATTGCATGCAGAAGTAGGGCTTTACAAGTTTGTTCCTAATTCCGTTGAACAATAGCGAATGTATGATGGTCGGTCATTGCCGCAACCCTGAAGCAGTGAGCGTGGTTGAGTAACCACGTACTAGAAGTCCAAGGATGGTTGCAGTAGCTAGCTCAATTGCCATTGCTGGAATAGTGTCGGTAAACCACGCACCGGGGAGCCGCGTTTCGTTGCGATAACCTCATATAGTCCCAGTCTCGGACGCGAGCACCTGCAGCGTAATTAATAAGGTCAGGCTATGATTCACCACCGTGTAGGAGTTATGCGCCTTATCGCGAAGGTAGTTACTCTTGCCAGTGGGCATGAAATTGCGAGCTTGCCCTAGTAGCGTT…	Spike-In transcript (ERCC-00160)
CTCCACAGATTCCCATGTGTCCAATTCTGAATATCTTTCCAGCTAAGTGCTTCTGCCCACCAGCAACAACTATGTTGTATTTGTTGCTTAATATACCTCTAAATTTGCTATCTTCAATGCCTTCTGGATATTTTGCTGATGTAACTGTTACTGACCTTGCCCTCTCCTTGGCAAACAACTCTATTCCCATTGCCTCCAAACCAGCCCTTGTTGCTTTTGCTAATCTCTCATGTCTTTTAACCCTATTCTCGATTCCTTCCTCTAAAACTAAATCTAATGCAACATTTAAGGCATAGGTTAAATTAACTGATGGTGTGTATGGGGTTTGTTTTTTCTCTTCATAGTATTTTTTATAAGCCAATAAATCTAAGTAGAAACCAACTTTGTCATCATTCTTCT…	Spike-In transcript (ERCC-00162)
ATAGACTAGCCTGCCGGTCAATAACTGATGACGCGGAGTCAACCTGATAACCCATAGCGGAACAGTCTAACCTACGCGAGATACGTCTTACCGCACATAGGTAACCTATTCGTGACTAGCAGGCCTTATTCCGGTGCTATGAGTATCTTACCTGGTCTAGGTATCTAATTCGTGGGTCGGGTACTACATTCGTGCGATGGGTCCTCGCTTCGTCTATGAGGTCTCGTCTTCGTGAGTGCAATGTATCCGAAGTCGTAGTGATAATATGGAACTAGGCGCGATTTGACGAACGTATGCCGCATATTCGGAACGTCGCCTGGAAATTCGCCACCTAGATCGAAATTATCGGAACTCGTCGCTTATTTACGAACCTTGGGAGCCGTTCCTAAAGCTGAGTCT…	Spike-In transcript (ERCC-00163)
AGGAGCTCCAGTAGTTTTCCCCTCAAAAATTCCTGATAAGATTTCAACTTTATCCTCTTCTTTTCTTGGTGTTGAGAAGATGCTCTGCCCTGGTCTTCTCCTGTCAAGCTCTTTTTGGATATCCTCTTCAGATAAAGGCAGATTAGTTGGACATCCATCAACAACTGCTCCAACAGCCTTTCCATGACTTTCTCCAAAAACTGTAACTCTAAACATATCCCCATAGGTGTTCATTAATGTCACCAAAAATTTTTAATTGCTTAGTTTTACATTTAAAATAAAAATTAAAATAGTCAAAAAATAAAAAAGGTTTATCTGTAGAGAACATCCAAGTGTGCTGGTTCCTTAACTTTAACTTTCTTTTTCTCCATAATCTTCTCAACTGCCTTTCTAAAGTCA…	Spike-In transcript (ERCC-00164)
GATATGCGTTACGTGAGTCTGATAGCAGTTCACTACCTGGATATCTGATCCACTAGCTCGATCATGCTCACCCATAGTTTATCTGCATCACTCGTACTGAAATGCTCACATCGCAGGTAGAGCAGCATCGTAGAGCGTCAAGCTGCATCCTAGCGTCATGAGTCATAGTACCTCATGCTCACGTGATCTACCCTAGCTGACCGCTAATGACGGCAGTGCAACCTGAGATACCGACGGCATACTGTCGTCAACGTCAGGCAATGTGTCCGAACGGCGAGCTACGTCGCCTCACGGAGTAATCGCGTCCCTCTAGGTATAGTGCCGTCGGTTCAGGTCATATGTCGCGGGTTCTGCACATATCACGGACGTATCGCTATCAGACGGACGCTCTCGGACCTA…	Spike-In transcript (ERCC-00165)
CCAATGAACTCAGCTATTCTTCTTAACAAATAACTTTCTCCAGAAAATTCAAATGTATCATCTTCAGGATTCCACCTAAAAACATCATGTAATATAATATCATCAATTTTTGGGTCGTATTCAACAATCTCAGTTATACTCTCAGTTCTTCTAACAAATCTTCCTTTATAAATCAATCTAACCTGCATACATATGGCATTTAGTTGTTCAAGCATAATCTTTGGAATGTTCATTGGTTCAGCATTCAACCTCCTTATAACTGCCTCTGGGGATTTTGCGTGTATCGTTGATAACGCCAAATGTCCTGTAGTTATTGCTTGAAATAATATCTTCGCCTCCTCACCTCTAACCTCTCCAACAATTAAATAATCTGGTCTTTGCCTTAAAGCCGCTTTTAAT…	Spike-In transcript (ERCC-00168)
TATTGGTGGAGGGGCACAAGTTGCTGAAGTTGCGAGAGGGGCGATAAGTGAGGCAGACAGGCATAATATAAGAGGGGAGAGAATTAGCGTAGATACTCTTCCAATAGTTGGTGAAGAAAATTTATATGAGGCTGTTAAAGCTGTAGCAACTCTTCCACGAGTAGGAATTTTAGTTTTAGCTGGCTCTTTAATGGGAGGGAAGATAACTGAAGCAGTTAAAGAATTAAAGGAAAAGACTGGCATTCCCGTGATAAGCTTAAAGATGTTTGGCTCTGTTCCTAAGGTTGCTGATTTGGTTGTTGGAGACCCATTGCAGGCAGGGGTTTTAGCTGTTATGGCTATTGCTGAAACAGCAAAATTTGATATAAATAAGGTTAAAGGTAGGGTGCTATAAAGATA…	Spike-In transcript (ERCC-00170)
CTGGAGATTGTCTCGTACGGTTAAGAGCCTCCGCCCGTCTCTGGGACTATGGACGGGCACGCTCATATCAGGCTATATTTGGTCCGGGTTATTATCGTCGCGGTTACCGTAATACTTCAGATCAGTTAAGTAGGGCCATATGCCTCGGGAATAAGCTGACGGTGACAAGGTTTCCCCCTAATCGAGACGCTGCAATAACACAGGGGCATACAGTAACCAGGCAAGAGTTCAATCGCTTAGTTTCGTGGCGGGATTTGAGGAAAACTGCGACTGTTCTTTAACCAAACATCCGTGCGATTCGTGCCACTCGTAGACGGCATCTCACAGTCACTGAAGGCTATTAAAGAGTTAGCACCCACCATTGGATGAAGCCCAGGATAAGTGACCCCCCCGGACCTT…	Spike-In transcript (ERCC-00171)

## Sheet: Table S5
Table S5. MencRNAs with FPKM ≥ 0.5 identified by RNA CaptureSeq.
Gene ID	Gene position	Strand	Transcript/s ID	Transcript/s position
XLOC_000543	chr1:9970736-9980868	+	TCONS_00000777,TCONS_00000778	chr1:9970736-9980868,chr1:9970737-9971582
XLOC_000549	chr1:10004295-10012732	+	TCONS_00000800,TCONS_00000801,TCONS_00000810	chr1:10004295-10005120,chr1:10004295-10012732,chr1:10012275-10012732
XLOC_000553	chr1:10011722-10013335	+	TCONS_00000809	chr1:10011722-10013335
XLOC_000554	chr1:10013611-10023581	+	TCONS_00000811	chr1:10013611-10023581
XLOC_000565	chr1:10025283-10027134	+	TCONS_00000822	chr1:10025283-10027134
XLOC_000574	chr1:10043073-10053147	+	TCONS_00000834	chr1:10043073-10053147
XLOC_000600	chr1:10102024-10104143	+	TCONS_00000890	chr1:10102024-10104143
XLOC_000671	chr1:10207455-10223889	+	TCONS_00000972	chr1:10207455-10223889
XLOC_000676	chr1:10212778-10274365	+	TCONS_00000977,TCONS_00001041	chr1:10212778-10274365,chr1:10273006-10274365
XLOC_000693	chr1:10242160-10257891	+	TCONS_00000998	chr1:10242160-10257891
XLOC_000723	chr1:10295116-10302467	+	TCONS_00001055,TCONS_00001061	chr1:10295116-10302467,chr1:10300840-10302467
XLOC_000725	chr1:10298238-10324812	+	TCONS_00001057	chr1:10298238-10324812
XLOC_000736	chr1:10313607-10315961	+	TCONS_00001071,TCONS_00001072	chr1:10313607-10314668,chr1:10313611-10315961
XLOC_000748	chr1:10334438-10335414	+	TCONS_00001087,TCONS_00001088	chr1:10334438-10335414,chr1:10334438-10335414
XLOC_000760	chr1:10360225-10363194	+	TCONS_00001105	chr1:10360225-10363194
XLOC_000788	chr1:10408948-10417695	+	TCONS_00001141,TCONS_00001149	chr1:10408948-10417695,chr1:10417134-10417695
XLOC_000789	chr1:10409474-10412662	+	TCONS_00001142,TCONS_00001143,TCONS_00001146	chr1:10409474-10410112,chr1:10409474-10412662,chr1:10411971-10412662
XLOC_000791	chr1:10411064-10411825	+	TCONS_00001145	chr1:10411064-10411825
XLOC_000799	chr1:10424482-10428434	+	TCONS_00001155	chr1:10424482-10428434
XLOC_000809	chr1:10444246-10455347	+	TCONS_00001165,TCONS_00001166	chr1:10444246-10453492,chr1:10444246-10455347
XLOC_000815	chr1:10450753-10453141	+	TCONS_00001172	chr1:10450753-10453141
XLOC_000816	chr1:10451404-10455306	+	TCONS_00001173,TCONS_00001176	chr1:10451404-10455306,chr1:10453289-10455306
XLOC_000818	chr1:10452543-10457900	+	TCONS_00001175	chr1:10452543-10457900
XLOC_000823	chr1:10461154-10463114	+	TCONS_00001186	chr1:10461154-10463114
XLOC_000841	chr1:10496529-10518612	+	TCONS_00001221,TCONS_00001232	chr1:10496529-10518612,chr1:10512641-10518612
XLOC_000844	chr1:10504302-10520232	+	TCONS_00001225	chr1:10504302-10520232
XLOC_000898	chr1:10625291-10630951	+	TCONS_00001321,TCONS_00001322	chr1:10625291-10630951,chr1:10625965-10626562
XLOC_000904	chr1:10631817-10634947	+	TCONS_00001328	chr1:10631817-10634947
XLOC_000919	chr1:10664626-10670456	+	TCONS_00001343	chr1:10664626-10670456
XLOC_000927	chr1:10680564-10683034	+	TCONS_00001351	chr1:10680564-10683034
XLOC_000931	chr1:10837581-10838957	+	TCONS_00001357,TCONS_00001358	chr1:10837581-10838957,chr1:10837734-10838957
XLOC_000932	chr1:10913512-10913905	+	TCONS_00001359	chr1:10913512-10913905
XLOC_000934	chr1:10961618-10964529	+	TCONS_00001361	chr1:10961618-10964529
XLOC_000966	chr1:11120340-11121388	+	TCONS_00001416,TCONS_00001417	chr1:11120340-11121388,chr1:11120340-11121388
XLOC_000967	chr1:11121553-11124679	+	TCONS_00001418	chr1:11121553-11124679
XLOC_000972	chr1:11158153-11162469	+	TCONS_00001423,TCONS_00001425,TCONS_00001426,TCONS_00001428	chr1:11158153-11162469,chr1:11159422-11162469,chr1:11159422-11162469,chr1:11161510-11162469
XLOC_000974	chr1:11160010-11160407	+	TCONS_00001427	chr1:11160010-11160407
XLOC_005838	chr1:113797498-113799567	+	TCONS_00008129,TCONS_00008130,TCONS_00008131	chr1:113797498-113797866,chr1:113797611-113799567,chr1:113798215-113799567
XLOC_005858	chr1:113991730-114015870	+	TCONS_00008177,TCONS_00008178,TCONS_00008186	chr1:113991730-113992376,chr1:113991730-114015870,chr1:114015008-114015870
XLOC_005872	chr1:114034787-114043837	+	TCONS_00008193,TCONS_00008194	chr1:114034787-114043837,chr1:114034790-114035520
XLOC_005876	chr1:114045844-114061814	+	TCONS_00008198,TCONS_00008200,TCONS_00008201	chr1:114045844-114061814,chr1:114057330-114061814,chr1:114057330-114061814
XLOC_005880	chr1:114067671-114068491	+	TCONS_00008209	chr1:114067671-114068491
XLOC_005917	chr1:114194346-114222413	+	TCONS_00008263,TCONS_00008272	chr1:114194346-114222413,chr1:114217014-114222413
XLOC_005920	chr1:114203422-114214306	+	TCONS_00008268	chr1:114203422-114214306
XLOC_005925	chr1:114223297-114231056	+	TCONS_00008274	chr1:114223297-114231056
XLOC_005926	chr1:114281635-114293308	+	TCONS_00008275	chr1:114281635-114293308
XLOC_005931	chr1:114354815-114422868	+	TCONS_00008280,TCONS_00008281,TCONS_00008282,TCONS_00008283,TCONS_00008284,TCONS_00008285,TCONS_00008286,TCONS_00008290,TCONS_00008292,TCONS_00008293,TCONS_00008295,TCONS_00008300,TCONS_00008301	chr1:114354815-114356235,chr1:114354815-114358359,chr1:114354815-114361803,chr1:114354815-114366768,chr1:114354815-114372253,chr1:114354815-114422868,chr1:114357550-114358359,chr1:114360985-114361803,chr1:114362979-114369341,chr1:114362979-114372253,chr1:114365470-114366768,chr1:114371433-114392259,chr1:114371447-114372253
XLOC_005934	chr1:114360261-114413451	+	TCONS_00008289	chr1:114360261-114413451
XLOC_005938	chr1:114367780-114384734	+	TCONS_00008297	chr1:114367780-114384734
XLOC_005941	chr1:114372675-114390328	+	TCONS_00008302,TCONS_00008303	chr1:114372675-114374859,chr1:114373392-114390328
XLOC_005945	chr1:114378050-114384653	+	TCONS_00008307	chr1:114378050-114384653
XLOC_005946	chr1:114379455-114407255	+	TCONS_00008308,TCONS_00008309,TCONS_00008313	chr1:114379455-114385273,chr1:114379455-114407255,chr1:114382844-114407255
XLOC_005948	chr1:114381207-114428542	+	TCONS_00008311	chr1:114381207-114428542
XLOC_005953	chr1:114387018-114397659	+	TCONS_00008317,TCONS_00008320,TCONS_00008321	chr1:114387018-114397659,chr1:114392839-114395663,chr1:114392839-114397659
XLOC_005955	chr1:114390686-114403948	+	TCONS_00008319	chr1:114390686-114403948
XLOC_005957	chr1:114398101-114408909	+	TCONS_00008323,TCONS_00008324	chr1:114398101-114408909,chr1:114398126-114398751
XLOC_005963	chr1:114404841-114406959	+	TCONS_00008330,TCONS_00008331	chr1:114404841-114405720,chr1:114404993-114406959
XLOC_005973	chr1:114440108-114443530	+	TCONS_00008341,TCONS_00008342	chr1:114440108-114443530,chr1:114440563-114442156
XLOC_006028	chr1:114541365-114543137	+	TCONS_00008434,TCONS_00008435	chr1:114541365-114543137,chr1:114542893-114543137
XLOC_006040	chr1:114566605-114579468	+	TCONS_00008447,TCONS_00008448,TCONS_00008449,TCONS_00008453	chr1:114566605-114577749,chr1:114566605-114579468,chr1:114566605-114579468,chr1:114575033-114579468
XLOC_006081	chr1:114654644-114661365	+	TCONS_00008491,TCONS_00008493	chr1:114654644-114661365,chr1:114656715-114659607
XLOC_006091	chr1:114774492-114815758	+	TCONS_00008502,TCONS_00008503,TCONS_00008504,TCONS_00008505,TCONS_00008506,TCONS_00008510,TCONS_00008511,TCONS_00008512,TCONS_00008513,TCONS_00008514,TCONS_00008522,TCONS_00008523,TCONS_00008524,TCONS_00008526	chr1:114774492-114794442,chr1:114774492-114794442,chr1:114774492-114794442,chr1:114774492-114800805,chr1:114774492-114815758,chr1:114790736-114794442,chr1:114790736-114794442,chr1:114790803-114800805,chr1:114791391-114794442,chr1:114794644-114800805,chr1:114805100-114809142,chr1:114805100-114815758,chr1:114805680-114809142,chr1:114811628-114815758
XLOC_006136	chr1:115033607-115084308	+	TCONS_00008560,TCONS_00008561,TCONS_00008573,TCONS_00008574,TCONS_00008575,TCONS_00008576,TCONS_00008577	chr1:115033607-115036493,chr1:115033607-115064472,chr1:115053405-115058554,chr1:115053405-115059783,chr1:115053405-115064472,chr1:115053405-115071095,chr1:115053405-115084308
XLOC_006142	chr1:115042724-115045882	+	TCONS_00008567	chr1:115042724-115045882
XLOC_006148	chr1:115058779-115065886	+	TCONS_00008578	chr1:115058779-115065886
XLOC_006182	chr1:115099814-115172029	+	TCONS_00008612,TCONS_00008613,TCONS_00008614,TCONS_00008623,TCONS_00008624,TCONS_00008626	chr1:115099814-115133866,chr1:115099814-115142884,chr1:115099814-115160055,chr1:115124368-115129561,chr1:115124368-115172029,chr1:115130482-115144115
XLOC_006358	chr1:119805468-119824040	+	TCONS_00008829,TCONS_00008830,TCONS_00008831,TCONS_00008832,TCONS_00008836,TCONS_00008841	chr1:119805468-119812788,chr1:119805468-119824040,chr1:119805525-119806689,chr1:119805525-119824040,chr1:119810791-119824040,chr1:119820004-119824040
XLOC_006424	chr1:119920444-120136697	+	TCONS_00008901,TCONS_00008911,TCONS_00008912,TCONS_00008913,TCONS_00008914,TCONS_00008968,TCONS_00008972,TCONS_00008973,TCONS_00008997,TCONS_00008998,TCONS_00008999,TCONS_00009010,TCONS_00009013,TCONS_00009014	chr1:119920444-120098970,chr1:119938093-120061641,chr1:119938093-120132111,chr1:119938098-119939105,chr1:119938471-120061641,chr1:119997402-120132111,chr1:120001311-120037889,chr1:120001311-120136697,chr1:120032696-120098970,chr1:120032788-120033423,chr1:120037036-120098970,chr1:120061706-120132111,chr1:120073279-120136697,chr1:120073279-120136697
XLOC_006461	chr1:119976564-120159114	+	TCONS_00008945,TCONS_00008946,TCONS_00008947,TCONS_00008948,TCONS_00008959,TCONS_00008960,TCONS_00008961,TCONS_00008963,TCONS_00008964,TCONS_00008983,TCONS_00008984,TCONS_00008986,TCONS_00008987,TCONS_00008988,TCONS_00009027,TCONS_00009029,TCONS_00009030,TCONS_00009050,TCONS_00009051	chr1:119976564-120091919,chr1:119976564-120091919,chr1:119976564-120124692,chr1:119976564-120124692,chr1:119991673-120155735,chr1:119992346-120156632,chr1:119992409-120092437,chr1:119993663-120126871,chr1:119993910-119994181,chr1:120019890-120126871,chr1:120019975-120125326,chr1:120021099-120126871,chr1:120021163-120159114,chr1:120021193-120126871,chr1:120090632-120155735,chr1:120092876-120159114…
XLOC_006474	chr1:119995759-120130957	+	TCONS_00008966,TCONS_00008967,TCONS_00008990,TCONS_00009035	chr1:119995759-120130957,chr1:119995767-120097682,chr1:120024533-120130957,chr1:120097172-120130957
XLOC_006489	chr1:120026512-120032351	+	TCONS_00008992,TCONS_00008993,TCONS_00008994	chr1:120026512-120032351,chr1:120026579-120032351,chr1:120026738-120027263
XLOC_006501	chr1:120075186-120138232	+	TCONS_00009016,TCONS_00009039	chr1:120075186-120138232,chr1:120100486-120100712
XLOC_006525	chr1:120190797-120192082	+	TCONS_00009052,TCONS_00009053	chr1:120190797-120192082,chr1:120190897-120192082
XLOC_006532	chr1:120202342-120254424	+	TCONS_00009060,TCONS_00009061,TCONS_00009062,TCONS_00009065,TCONS_00009066,TCONS_00009067,TCONS_00009068,TCONS_00009069,TCONS_00009083	chr1:120202342-120204833,chr1:120202386-120231801,chr1:120202386-120231801,chr1:120204481-120212955,chr1:120204481-120213282,chr1:120204481-120231801,chr1:120204481-120254424,chr1:120204487-120204833,chr1:120228999-120231801
XLOC_006551	chr1:120240033-120245065	+	TCONS_00009087	chr1:120240033-120245065
XLOC_006584	chr1:120371988-120390073	+	TCONS_00009137,TCONS_00009138,TCONS_00009147,TCONS_00009148,TCONS_00009149,TCONS_00009152,TCONS_00009155	chr1:120371988-120390073,chr1:120372001-120378572,chr1:120380722-120390073,chr1:120380722-120390073,chr1:120380722-120390073,chr1:120384688-120390073,chr1:120387398-120390073
XLOC_006601	chr1:120609599-120620372	+	TCONS_00009160,TCONS_00009161,TCONS_00009162,TCONS_00009163,TCONS_00009164,TCONS_00009166	chr1:120609599-120614934,chr1:120609599-120614934,chr1:120612539-120617283,chr1:120612539-120620372,chr1:120615090-120617283,chr1:120618335-120620372
XLOC_006606	chr1:120634047-120652228	+	TCONS_00009170	chr1:120634047-120652228
XLOC_006683	chr1:120881115-120923406	+	TCONS_00009274,TCONS_00009275,TCONS_00009276,TCONS_00009278,TCONS_00009288,TCONS_00009291	chr1:120881115-120900198,chr1:120881223-120900198,chr1:120881772-120883964,chr1:120883338-120883964,chr1:120897119-120923406,chr1:120899220-120900198
XLOC_006701	chr1:120925524-120936346	+	TCONS_00009303,TCONS_00009308	chr1:120925524-120934284,chr1:120932298-120936346
XLOC_006708	chr1:121087741-121101371	+	TCONS_00009311,TCONS_00009312	chr1:121087741-121101371,chr1:121087741-121101371
XLOC_006709	chr1:121093392-121213373	+	TCONS_00009313,TCONS_00009314,TCONS_00009315,TCONS_00009316,TCONS_00009318,TCONS_00009320,TCONS_00009321,TCONS_00009322,TCONS_00009323,TCONS_00009324,TCONS_00009325,TCONS_00009326,TCONS_00009327,TCONS_00009328,TCONS_00009329,TCONS_00009330,TCONS_00009331,TCONS_00009332,TCONS_00009333,TCONS_00009335,TCONS_00009336,TCONS_00009337,TCONS_00009338,TCONS_00009339,TCONS_00009340,TCONS_00009341,TCONS_000…	chr1:121093392-121175795,chr1:121093413-121205095,chr1:121093477-121094779,chr1:121094898-121124527,chr1:121096291-121137923,chr1:121101898-121137923,chr1:121106370-121117182,chr1:121106370-121124527,chr1:121106370-121124527,chr1:121106370-121124527,chr1:121106370-121124611,chr1:121106370-121137923,chr1:121106370-121137923,chr1:121106370-121137923,chr1:121106370-121137923,chr1:121106370-121205095…
XLOC_006727	chr1:121187762-121196083	+	TCONS_00009372	chr1:121187762-121196083
XLOC_006754	chr1:121235835-121269284	+	TCONS_00009400,TCONS_00009414,TCONS_00009415	chr1:121235835-121269284,chr1:121262947-121265046,chr1:121262968-121265046
XLOC_006760	chr1:121260899-121316193	+	TCONS_00009406,TCONS_00009407,TCONS_00009408,TCONS_00009409,TCONS_00009410,TCONS_00009411,TCONS_00009412,TCONS_00009413,TCONS_00009431,TCONS_00009435,TCONS_00009436	chr1:121260899-121281834,chr1:121260992-121314781,chr1:121260992-121316193,chr1:121260992-121316193,chr1:121260992-121316193,chr1:121261022-121302827,chr1:121261941-121262694,chr1:121261941-121281834,chr1:121302300-121302827,chr1:121306509-121309890,chr1:121306509-121310559
XLOC_006791	chr1:121349031-121483927	+	TCONS_00009449,TCONS_00009450,TCONS_00009451,TCONS_00009452,TCONS_00009453,TCONS_00009454,TCONS_00009455,TCONS_00009456,TCONS_00009457,TCONS_00009458,TCONS_00009459,TCONS_00009460,TCONS_00009461,TCONS_00009462,TCONS_00009463,TCONS_00009464,TCONS_00009465,TCONS_00009466,TCONS_00009467,TCONS_00009468,TCONS_00009469,TCONS_00009470,TCONS_00009471,TCONS_00009472,TCONS_00009475,TCONS_00009476,TCONS_000…	chr1:121349031-121372054,chr1:121349031-121437221,chr1:121349031-121437221,chr1:121351947-121354438,chr1:121352324-121428703,chr1:121352347-121354438,chr1:121353565-121411532,chr1:121353565-121427867,chr1:121353565-121428206,chr1:121353565-121459345,chr1:121354154-121401238,chr1:121354915-121401747,chr1:121354915-121459345,chr1:121354959-121373216,chr1:121355037-121368896,chr1:121357815-121483413…
XLOC_006802	chr1:121404715-121432916	+	TCONS_00009530	chr1:121404715-121432916
XLOC_006810	chr1:121463927-121472115	+	TCONS_00009560	chr1:121463927-121472115
XLOC_006814	chr1:121473677-121475799	+	TCONS_00009567	chr1:121473677-121475799
XLOC_006816	chr1:121484067-121485585	+	TCONS_00009570,TCONS_00009571,TCONS_00009572,TCONS_00009573,TCONS_00009574	chr1:121484067-121485585,chr1:121484067-121485585,chr1:121484185-121485585,chr1:121484185-121485585,chr1:121484317-121485585
XLOC_007059	chr1:144896379-144899754	+	TCONS_00009965	chr1:144896379-144899754
XLOC_007061	chr1:144923902-145005229	+	TCONS_00009967,TCONS_00009968,TCONS_00009969,TCONS_00009970	chr1:144923902-144935219,chr1:144923902-144935219,chr1:144923902-145005229,chr1:144924293-144925733
XLOC_007065	chr1:144939799-144944444	+	TCONS_00009974,TCONS_00009975	chr1:144939799-144944444,chr1:144939799-144944444
XLOC_007073	chr1:144952788-144977817	+	TCONS_00009983,TCONS_00009984,TCONS_00009992	chr1:144952788-144977817,chr1:144952788-144977817,chr1:144970057-144973363
XLOC_007075	chr1:144954300-144956485	+	TCONS_00009986	chr1:144954300-144956485
XLOC_007077	chr1:144957865-144964119	+	TCONS_00009988	chr1:144957865-144964119
XLOC_007078	chr1:144960915-144992278	+	TCONS_00009989,TCONS_00009990	chr1:144960915-144968233,chr1:144964264-144992278
XLOC_007079	chr1:144969283-144979319	+	TCONS_00009991	chr1:144969283-144979319
XLOC_007083	chr1:144982120-144992200	+	TCONS_00009996,TCONS_00010000	chr1:144982120-144992200,chr1:144991510-144992200
XLOC_007084	chr1:144985900-144996912	+	TCONS_00009997,TCONS_00009998	chr1:144985900-144996912,chr1:144985941-144986710
XLOC_007090	chr1:144999947-145007519	+	TCONS_00010005,TCONS_00010006	chr1:144999947-145007519,chr1:144999995-145003173
XLOC_007092	chr1:145011949-145017771	+	TCONS_00010008,TCONS_00010009,TCONS_00010010,TCONS_00010011	chr1:145011949-145015846,chr1:145011949-145017771,chr1:145011949-145017771,chr1:145015940-145017771
XLOC_007093	chr1:145040017-145062938	+	TCONS_00010012,TCONS_00010013,TCONS_00010017,TCONS_00010018	chr1:145040017-145043761,chr1:145040017-145062938,chr1:145057110-145062938,chr1:145057960-145062938
XLOC_007097	chr1:145066559-145080432	+	TCONS_00010019	chr1:145066559-145080432
XLOC_007123	chr1:145092645-145150081	+	TCONS_00010045,TCONS_00010049,TCONS_00010050,TCONS_00010051,TCONS_00010052,TCONS_00010053,TCONS_00010054,TCONS_00010055,TCONS_00010056,TCONS_00010057,TCONS_00010058,TCONS_00010059,TCONS_00010060,TCONS_00010061,TCONS_00010062,TCONS_00010063,TCONS_00010064,TCONS_00010065,TCONS_00010066,TCONS_00010067,TCONS_00010068,TCONS_00010069,TCONS_00010070,TCONS_00010071,TCONS_00010074,TCONS_00010075,TCONS_000…	chr1:145092645-145131267,chr1:145096374-145121415,chr1:145096374-145121415,chr1:145096374-145121415,chr1:145096374-145121415,chr1:145096374-145121415,chr1:145096398-145111312,chr1:145096398-145111312,chr1:145096398-145116299,chr1:145096398-145121415,chr1:145096402-145116299,chr1:145096402-145116299,chr1:145096402-145116299,chr1:145096402-145121415,chr1:145096404-145108188,chr1:145096404-145108188…
XLOC_007136	chr1:145133099-145138879	+	TCONS_00010086	chr1:145133099-145138879
XLOC_007139	chr1:145136125-145152611	+	TCONS_00010089,TCONS_00010090	chr1:145136125-145151378,chr1:145136125-145152611
XLOC_007151	chr1:145152992-145155616	+	TCONS_00010102	chr1:145152992-145155616
XLOC_007168	chr1:145176312-145179874	+	TCONS_00010119	chr1:145176312-145179874
XLOC_007169	chr1:145176832-145206338	+	TCONS_00010120	chr1:145176832-145206338
XLOC_007177	chr1:145186952-145196664	+	TCONS_00010128,TCONS_00010129	chr1:145186952-145187914,chr1:145186952-145196664
XLOC_007181	chr1:145194242-145200831	+	TCONS_00010133,TCONS_00010134	chr1:145194242-145200831,chr1:145194398-145195524
XLOC_007187	chr1:145220488-145237750	+	TCONS_00010152,TCONS_00010153,TCONS_00010154,TCONS_00010164	chr1:145220488-145237750,chr1:145220491-145230227,chr1:145220491-145237750,chr1:145231316-145237750
XLOC_007191	chr1:145255525-145266773	+	TCONS_00010170,TCONS_00010171	chr1:145255525-145266773,chr1:145255527-145266773
XLOC_007219	chr1:145383735-145386304	+	TCONS_00010234,TCONS_00010235	chr1:145383735-145386304,chr1:145383735-145386304
XLOC_007222	chr1:145395628-145410182	+	TCONS_00010238	chr1:145395628-145410182
XLOC_007227	chr1:145398813-145407682	+	TCONS_00010244	chr1:145398813-145407682
XLOC_007232	chr1:145426212-145445075	+	TCONS_00010249	chr1:145426212-145445075
XLOC_007240	chr1:145445809-145450557	+	TCONS_00010258,TCONS_00010259	chr1:145445809-145450557,chr1:145445809-145450557
XLOC_007272	chr1:145539797-145564705	+	TCONS_00010313,TCONS_00010314	chr1:145539797-145564705,chr1:145540947-145541403
XLOC_007285	chr1:145559460-145573245	+	TCONS_00010337	chr1:145559460-145573245
XLOC_007297	chr1:145590443-145592099	+	TCONS_00010358,TCONS_00010359	chr1:145590443-145592099,chr1:145590726-145592099
XLOC_007350	chr1:145694106-145711213	+	TCONS_00010445,TCONS_00010446	chr1:145694106-145701690,chr1:145694161-145711213
XLOC_007356	chr1:145704144-145713725	+	TCONS_00010453	chr1:145704144-145713725
XLOC_007370	chr1:145729961-145733355	+	TCONS_00010499	chr1:145729961-145733355
XLOC_007388	chr1:145826520-145833309	+	TCONS_00010527,TCONS_00010531	chr1:145826520-145833309,chr1:145831209-145833309
XLOC_007389	chr1:145827084-145832514	+	TCONS_00010528	chr1:145827084-145832514
XLOC_007394	chr1:145885099-145896469	+	TCONS_00010535,TCONS_00010544	chr1:145885099-145896469,chr1:145893908-145896469
XLOC_007395	chr1:145887489-145893816	+	TCONS_00010536	chr1:145887489-145893816
XLOC_007397	chr1:145889170-145929992	+	TCONS_00010538	chr1:145889170-145929992
XLOC_007398	chr1:145891291-145912312	+	TCONS_00010539,TCONS_00010540,TCONS_00010542,TCONS_00010573	chr1:145891291-145907595,chr1:145891291-145912312,chr1:145892923-145912312,chr1:145911398-145912312
XLOC_007417	chr1:145958788-146002883	+	TCONS_00010631	chr1:145958788-146002883
XLOC_007425	chr1:145970026-145973389	+	TCONS_00010644,TCONS_00010645,TCONS_00010646	chr1:145970026-145971159,chr1:145970026-145973389,chr1:145971386-145972999
XLOC_007430	chr1:145981942-146044684	+	TCONS_00010652,TCONS_00010653	chr1:145981942-146004741,chr1:145981942-146044684
XLOC_007437	chr1:145991783-145993104	+	TCONS_00010660	chr1:145991783-145993104
XLOC_007448	chr1:146010535-146012254	+	TCONS_00010671,TCONS_00010672	chr1:146010535-146011171,chr1:146010535-146012254
XLOC_007452	chr1:146016438-146025134	+	TCONS_00010676,TCONS_00010677,TCONS_00010681,TCONS_00010682,TCONS_00010683	chr1:146016438-146023279,chr1:146017004-146019625,chr1:146020844-146023279,chr1:146022213-146025134,chr1:146022213-146025134
XLOC_007477	chr1:146076905-146080612	+	TCONS_00010708,TCONS_00010711	chr1:146076905-146080612,chr1:146078450-146080612
XLOC_007481	chr1:146082781-146088984	+	TCONS_00010713,TCONS_00010714,TCONS_00010715,TCONS_00010716,TCONS_00010718,TCONS_00010719	chr1:146082781-146084217,chr1:146082781-146088984,chr1:146082781-146088984,chr1:146082781-146088984,chr1:146086145-146086658,chr1:146087023-146088984
XLOC_007489	chr1:146241791-146248327	+	TCONS_00010728	chr1:146241791-146248327
XLOC_007497	chr1:146334131-146346268	+	TCONS_00010752,TCONS_00010753	chr1:146334131-146346268,chr1:146334131-146346268
XLOC_007532	chr1:146389665-146393117	+	TCONS_00010808	chr1:146389665-146393117
XLOC_007826	chr1:149036604-149230762	+	TCONS_00011276,TCONS_00011299,TCONS_00011312,TCONS_00011313,TCONS_00011314,TCONS_00011315,TCONS_00011328,TCONS_00011329,TCONS_00011331	chr1:149036604-149228294,chr1:149165453-149228294,chr1:149192951-149228294,chr1:149193044-149228294,chr1:149193710-149228294,chr1:149194691-149216152,chr1:149215670-149216152,chr1:149215670-149230762,chr1:149216934-149228294
XLOC_007864	chr1:149203644-149218398	+	TCONS_00011319	chr1:149203644-149218398
XLOC_007865	chr1:149204451-149206372	+	TCONS_00011320,TCONS_00011321	chr1:149204451-149206372,chr1:149204451-149206372
XLOC_007866	chr1:149206967-149236408	+	TCONS_00011322	chr1:149206967-149236408
XLOC_007867	chr1:149208907-149222054	+	TCONS_00011323	chr1:149208907-149222054
XLOC_007870	chr1:149214375-149337941	+	TCONS_00011326,TCONS_00011332,TCONS_00011333,TCONS_00011334,TCONS_00011335,TCONS_00011336,TCONS_00011337,TCONS_00011338,TCONS_00011339,TCONS_00011340,TCONS_00011341,TCONS_00011342,TCONS_00011343,TCONS_00011344,TCONS_00011345,TCONS_00011349,TCONS_00011350,TCONS_00011351,TCONS_00011352,TCONS_00011353,TCONS_00011354,TCONS_00011356,TCONS_00011357,TCONS_00011358,TCONS_00011359,TCONS_00011360,TCONS_000…	chr1:149214375-149235819,chr1:149217691-149252603,chr1:149217691-149252603,chr1:149217691-149252603,chr1:149217691-149255509,chr1:149217691-149255509,chr1:149217691-149255509,chr1:149217691-149255509,chr1:149217691-149255509,chr1:149217691-149255509,chr1:149217691-149255509,chr1:149217691-149255509,chr1:149217691-149255509,chr1:149217691-149255509,chr1:149217691-149255509,chr1:149232180-149235819…
XLOC_007877	chr1:149252736-149283467	+	TCONS_00011364,TCONS_00011375,TCONS_00011376,TCONS_00011377,TCONS_00011378	chr1:149252736-149283467,chr1:149270367-149283467,chr1:149276895-149283467,chr1:149276895-149283467,chr1:149276895-149283467
XLOC_007878	chr1:149255656-149284472	+	TCONS_00011365	chr1:149255656-149284472
XLOC_007881	chr1:149260639-149317589	+	TCONS_00011368,TCONS_00011369	chr1:149260639-149317589,chr1:149260640-149261487
XLOC_007887	chr1:149293865-149343724	+	TCONS_00011391,TCONS_00011392	chr1:149293865-149296420,chr1:149293865-149343724
XLOC_007888	chr1:149296561-149313484	+	TCONS_00011393,TCONS_00011394	chr1:149296561-149298514,chr1:149296561-149313484
XLOC_007893	chr1:149305402-149457548	+	TCONS_00011399,TCONS_00011400,TCONS_00011401,TCONS_00011402,TCONS_00011403,TCONS_00011404,TCONS_00011405,TCONS_00011406,TCONS_00011452,TCONS_00011453,TCONS_00011464	chr1:149305402-149311903,chr1:149305402-149311903,chr1:149305402-149434266,chr1:149305402-149434266,chr1:149305402-149434266,chr1:149305402-149434266,chr1:149305402-149457548,chr1:149305482-149434266,chr1:149379271-149381851,chr1:149379938-149457548,chr1:149393990-149434266
XLOC_007894	chr1:149313601-149324328	+	TCONS_00011407,TCONS_00011408	chr1:149313601-149316281,chr1:149313601-149324328
XLOC_007903	chr1:149328820-149332893	+	TCONS_00011417,TCONS_00011418	chr1:149328820-149329208,chr1:149328820-149332893
XLOC_007904	chr1:149330551-149376552	+	TCONS_00011419	chr1:149330551-149376552
XLOC_007948	chr1:149397693-149515207	+	TCONS_00011466,TCONS_00011498	chr1:149397693-149515207,chr1:149513170-149515207
XLOC_007958	chr1:149411169-149451587	+	TCONS_00011476	chr1:149411169-149451587
XLOC_007971	chr1:149437553-149444866	+	TCONS_00011489	chr1:149437553-149444866
XLOC_007996	chr1:149594353-149599537	+	TCONS_00011531	chr1:149594353-149599537
XLOC_008007	chr1:149638334-149677924	+	TCONS_00011554	chr1:149638334-149677924
XLOC_008015	chr1:149653314-149679337	+	TCONS_00011564	chr1:149653314-149679337
XLOC_008016	chr1:149655099-149661437	+	TCONS_00011565,TCONS_00011566	chr1:149655099-149660142,chr1:149658867-149661437
XLOC_008021	chr1:149680206-149730803	+	TCONS_00011576,TCONS_00011577,TCONS_00011578	chr1:149680206-149681807,chr1:149680206-149729266,chr1:149680206-149730803
XLOC_008075	chr1:149797238-149799424	+	TCONS_00011651,TCONS_00011652	chr1:149797238-149799424,chr1:149797238-149799424
XLOC_008077	chr1:149807757-149891585	+	TCONS_00011676,TCONS_00011677,TCONS_00011682,TCONS_00011683,TCONS_00011707,TCONS_00011708	chr1:149807757-149837344,chr1:149808053-149863199,chr1:149829793-149836680,chr1:149829793-149841036,chr1:149862368-149863199,chr1:149862368-149891585
XLOC_008081	chr1:149828274-149869642	+	TCONS_00011681	chr1:149828274-149869642
XLOC_008082	chr1:149831471-149838745	+	TCONS_00011684	chr1:149831471-149838745
XLOC_008115	chr1:149909057-149910183	+	TCONS_00011729,TCONS_00011730	chr1:149909057-149910183,chr1:149909348-149910183
XLOC_008116	chr1:149982768-149984335	+	TCONS_00011731,TCONS_00011732	chr1:149982768-149984335,chr1:149982799-149984335
XLOC_008157	chr1:150112269-150116867	+	TCONS_00011794	chr1:150112269-150116867
XLOC_008159	chr1:150118433-150121699	+	TCONS_00011796,TCONS_00011797,TCONS_00011798	chr1:150118433-150119775,chr1:150118433-150121699,chr1:150119942-150121699
XLOC_008206	chr1:150253756-150254879	+	TCONS_00011869,TCONS_00011870	chr1:150253756-150254879,chr1:150253848-150254879
XLOC_008225	chr1:150281645-150288036	+	TCONS_00011906	chr1:150281645-150288036
XLOC_008226	chr1:150283034-150285455	+	TCONS_00011907	chr1:150283034-150285455
XLOC_008246	chr1:150323655-150378964	+	TCONS_00011950	chr1:150323655-150378964
XLOC_008247	chr1:150327697-150333278	+	TCONS_00011951	chr1:150327697-150333278
XLOC_008248	chr1:150327827-150331411	+	TCONS_00011952	chr1:150327827-150331411
XLOC_008253	chr1:150333876-150334651	+	TCONS_00011971	chr1:150333876-150334651
XLOC_008255	chr1:150338244-150340693	+	TCONS_00011975	chr1:150338244-150340693
XLOC_008261	chr1:150349320-150409227	+	TCONS_00011981,TCONS_00011982,TCONS_00011992	chr1:150349320-150409227,chr1:150349405-150360043,chr1:150362906-150364156
XLOC_008286	chr1:150390408-150392229	+	TCONS_00012018	chr1:150390408-150392229
XLOC_008292	chr1:150396976-150405129	+	TCONS_00012024	chr1:150396976-150405129
XLOC_008311	chr1:150420835-150423973	+	TCONS_00012044	chr1:150420835-150423973
XLOC_008351	chr1:150488442-150518748	+	TCONS_00012094,TCONS_00012095,TCONS_00012096,TCONS_00012097,TCONS_00012098,TCONS_00012101,TCONS_00012102,TCONS_00012103,TCONS_00012104,TCONS_00012105,TCONS_00012106,TCONS_00012115,TCONS_00012116,TCONS_00012117	chr1:150488442-150518748,chr1:150488454-150494533,chr1:150488487-150518748,chr1:150488503-150504451,chr1:150488511-150516751,chr1:150490470-150490876,chr1:150490470-150494533,chr1:150490485-150516751,chr1:150491052-150494533,chr1:150491052-150518748,chr1:150491052-150518748,chr1:150502419-150516751,chr1:150502419-150518748,chr1:150503958-150504451
XLOC_008357	chr1:150495505-150543297	+	TCONS_00012110	chr1:150495505-150543297
XLOC_008369	chr1:150527120-150541807	+	TCONS_00012136	chr1:150527120-150541807
XLOC_008375	chr1:150553160-150578394	+	TCONS_00012143,TCONS_00012154	chr1:150553160-150562981,chr1:150561283-150578394
XLOC_008377	chr1:150555896-150571816	+	TCONS_00012145	chr1:150555896-150571816
XLOC_008378	chr1:150556787-150567038	+	TCONS_00012146,TCONS_00012147,TCONS_00012148	chr1:150556787-150563479,chr1:150556805-150567038,chr1:150556904-150563479
XLOC_008381	chr1:150558972-150581403	+	TCONS_00012151	chr1:150558972-150581403
XLOC_008384	chr1:150562313-150562852	+	TCONS_00012155	chr1:150562313-150562852
XLOC_008385	chr1:150563686-150580819	+	TCONS_00012156	chr1:150563686-150580819
XLOC_008388	chr1:150565992-150593981	+	TCONS_00012159,TCONS_00012163,TCONS_00012168,TCONS_00012170,TCONS_00012171,TCONS_00012174,TCONS_00012175,TCONS_00012176	chr1:150565992-150593889,chr1:150574894-150590487,chr1:150581776-150593889,chr1:150583698-150590625,chr1:150584142-150584893,chr1:150589262-150590625,chr1:150589970-150593981,chr1:150589993-150593889
XLOC_008400	chr1:150602070-150623566	+	TCONS_00012179,TCONS_00012180,TCONS_00012181,TCONS_00012182,TCONS_00012183,TCONS_00012184,TCONS_00012185,TCONS_00012186,TCONS_00012187,TCONS_00012188,TCONS_00012190,TCONS_00012191,TCONS_00012195,TCONS_00012197,TCONS_00012200	chr1:150602070-150607521,chr1:150602070-150607521,chr1:150602070-150607521,chr1:150602070-150607521,chr1:150602070-150607521,chr1:150602070-150610909,chr1:150602070-150617819,chr1:150602070-150623566,chr1:150602675-150607521,chr1:150602675-150610909,chr1:150604116-150607521,chr1:150604116-150612500,chr1:150613405-150623566,chr1:150614144-150623566,chr1:150621197-150623566
XLOC_008402	chr1:150607772-150611339	+	TCONS_00012192,TCONS_00012193	chr1:150607772-150609703,chr1:150607772-150611339
XLOC_009941	chr1:201493642-201495813	+	TCONS_00014569	chr1:201493642-201495813
XLOC_009949	chr1:201517145-201518899	+	TCONS_00014583	chr1:201517145-201518899
XLOC_009967	chr1:201548248-201555141	+	TCONS_00014601,TCONS_00014604	chr1:201548248-201555141,chr1:201551224-201555141
XLOC_010006	chr1:201628692-201638592	+	TCONS_00014647,TCONS_00014648,TCONS_00014650	chr1:201628692-201633275,chr1:201628692-201638592,chr1:201634764-201638592
XLOC_010018	chr1:201654388-201665227	+	TCONS_00014661,TCONS_00014662	chr1:201654388-201665227,chr1:201654388-201665227
XLOC_010019	chr1:201665353-201668228	+	TCONS_00014663,TCONS_00014664	chr1:201665353-201668228,chr1:201665405-201668167
XLOC_010030	chr1:201688714-201698563	+	TCONS_00014675,TCONS_00014676	chr1:201688714-201698563,chr1:201688738-201692045
XLOC_010036	chr1:201702351-201725034	+	TCONS_00014682,TCONS_00014695	chr1:201702351-201725034,chr1:201718168-201725034
XLOC_010081	chr1:201828241-201838206	+	TCONS_00014764,TCONS_00014765,TCONS_00014771	chr1:201828241-201838206,chr1:201828274-201830120,chr1:201834993-201838206
XLOC_010102	chr1:201908697-201953120	+	TCONS_00014795	chr1:201908697-201953120
XLOC_010111	chr1:201929453-201934235	+	TCONS_00014812	chr1:201929453-201934235
XLOC_010112	chr1:201930383-201949530	+	TCONS_00014813	chr1:201930383-201949530
XLOC_010117	chr1:201939936-201942059	+	TCONS_00014820	chr1:201939936-201942059
XLOC_010141	chr1:201988805-202032709	+	TCONS_00014869	chr1:201988805-202032709
XLOC_010142	chr1:201989245-202013260	+	TCONS_00014870,TCONS_00014871	chr1:201989245-202013260,chr1:201989575-201990594
XLOC_010143	chr1:201991671-202002490	+	TCONS_00014873	chr1:201991671-202002490
XLOC_010149	chr1:201998537-202021264	+	TCONS_00014879	chr1:201998537-202021264
XLOC_010150	chr1:201999715-202001689	+	TCONS_00014880	chr1:201999715-202001689
XLOC_010153	chr1:202005360-202005821	+	TCONS_00014883	chr1:202005360-202005821
XLOC_010154	chr1:202005908-202012803	+	TCONS_00014884,TCONS_00014885	chr1:202005908-202006655,chr1:202005908-202012803
XLOC_010157	chr1:202009710-202017531	+	TCONS_00014889	chr1:202009710-202017531
XLOC_010158	chr1:202011127-202043515	+	TCONS_00014890	chr1:202011127-202043515
XLOC_010170	chr1:202028664-202053109	+	TCONS_00014906	chr1:202028664-202053109
XLOC_010175	chr1:202033272-202051670	+	TCONS_00014911	chr1:202033272-202051670
XLOC_010177	chr1:202034683-202040015	+	TCONS_00014913	chr1:202034683-202040015
XLOC_010178	chr1:202037485-202050961	+	TCONS_00014914	chr1:202037485-202050961
XLOC_010180	chr1:202038346-202049109	+	TCONS_00014916	chr1:202038346-202049109
XLOC_010181	chr1:202038660-202040562	+	TCONS_00014917	chr1:202038660-202040562
XLOC_010183	chr1:202040813-202067992	+	TCONS_00014919	chr1:202040813-202067992
XLOC_010186	chr1:202044672-202056629	+	TCONS_00014922,TCONS_00014923	chr1:202044672-202056629,chr1:202045021-202045227
XLOC_010193	chr1:202058489-202066032	+	TCONS_00014931	chr1:202058489-202066032
XLOC_010197	chr1:202062695-202071780	+	TCONS_00014935	chr1:202062695-202071780
XLOC_010200	chr1:202065050-202102997	+	TCONS_00014938,TCONS_00014948	chr1:202065050-202102997,chr1:202084045-202102997
XLOC_010201	chr1:202069550-202072002	+	TCONS_00014939	chr1:202069550-202072002
XLOC_010204	chr1:202073576-202081635	+	TCONS_00014942	chr1:202073576-202081635
XLOC_010205	chr1:202074441-202086810	+	TCONS_00014943,TCONS_00014944,TCONS_00014945,TCONS_00014946	chr1:202074441-202080506,chr1:202074441-202086810,chr1:202075142-202080506,chr1:202079814-202080506
XLOC_010208	chr1:202087219-202089715	+	TCONS_00014950	chr1:202087219-202089715
XLOC_010221	chr1:202121317-202147072	+	TCONS_00014965,TCONS_00014966,TCONS_00014967,TCONS_00014968,TCONS_00014969,TCONS_00014970,TCONS_00014972,TCONS_00014973,TCONS_00014974,TCONS_00014975,TCONS_00014976,TCONS_00014981	chr1:202121317-202122359,chr1:202121317-202124634,chr1:202121317-202124634,chr1:202121317-202137402,chr1:202121317-202147072,chr1:202122459-202137369,chr1:202123476-202124634,chr1:202123476-202136559,chr1:202123476-202137369,chr1:202123476-202137767,chr1:202123476-202147072,chr1:202134337-202136559
XLOC_010229	chr1:202140839-202141433	+	TCONS_00014984	chr1:202140839-202141433
XLOC_010238	chr1:202173552-202175597	+	TCONS_00014996,TCONS_00014997,TCONS_00014998	chr1:202173552-202174173,chr1:202173835-202175597,chr1:202173835-202175597
XLOC_010254	chr1:202192321-202193673	+	TCONS_00015014	chr1:202192321-202193673
XLOC_010286	chr1:202243889-202245252	+	TCONS_00015049	chr1:202243889-202245252
XLOC_010287	chr1:202245694-202246945	+	TCONS_00015050,TCONS_00015051	chr1:202245694-202246945,chr1:202245836-202246945
XLOC_010312	chr1:202310426-202320353	+	TCONS_00015082	chr1:202310426-202320353
XLOC_010331	chr1:202332152-202382765	+	TCONS_00015140	chr1:202332152-202382765
XLOC_010338	chr1:202338078-202339470	+	TCONS_00015147	chr1:202338078-202339470
XLOC_010340	chr1:202342221-202373598	+	TCONS_00015149	chr1:202342221-202373598
XLOC_010358	chr1:202373882-202377020	+	TCONS_00015167,TCONS_00015168	chr1:202373882-202377020,chr1:202373882-202377020
XLOC_010375	chr1:202426612-202431824	+	TCONS_00015205,TCONS_00015206	chr1:202426612-202431824,chr1:202426681-202431824
XLOC_010395	chr1:202473411-202501988	+	TCONS_00015233,TCONS_00015234	chr1:202473411-202494090,chr1:202473411-202501988
XLOC_010400	chr1:202495009-202529595	+	TCONS_00015241	chr1:202495009-202529595
XLOC_010403	chr1:202506341-202517582	+	TCONS_00015244	chr1:202506341-202517582
XLOC_010417	chr1:202561040-202595605	+	TCONS_00015267,TCONS_00015268,TCONS_00015269,TCONS_00015270,TCONS_00015271,TCONS_00015272,TCONS_00015273,TCONS_00015274	chr1:202561040-202595605,chr1:202561040-202595605,chr1:202561140-202595605,chr1:202566040-202569396,chr1:202566040-202595605,chr1:202566138-202595605,chr1:202568369-202569396,chr1:202568369-202595605
XLOC_010419	chr1:202571641-202573506	+	TCONS_00015276	chr1:202571641-202573506
XLOC_010460	chr1:202780101-202792416	+	TCONS_00015317,TCONS_00015318,TCONS_00015319,TCONS_00015320,TCONS_00015321,TCONS_00015322,TCONS_00015323,TCONS_00015324,TCONS_00015325,TCONS_00015326	chr1:202780101-202782758,chr1:202780101-202782758,chr1:202780101-202782758,chr1:202780101-202782758,chr1:202780101-202782758,chr1:202780101-202782758,chr1:202780101-202790971,chr1:202780101-202790971,chr1:202780101-202792416,chr1:202780101-202792416
XLOC_010462	chr1:202784810-202790289	+	TCONS_00015328	chr1:202784810-202790289
XLOC_010464	chr1:202787411-202792098	+	TCONS_00015330,TCONS_00015334	chr1:202787411-202792098,chr1:202791780-202792098
XLOC_010470	chr1:202795531-202797092	+	TCONS_00015337	chr1:202795531-202797092
XLOC_010472	chr1:202798164-202799075	+	TCONS_00015339	chr1:202798164-202799075
XLOC_010478	chr1:202830923-202843757	+	TCONS_00015345,TCONS_00015346,TCONS_00015347,TCONS_00015348,TCONS_00015349,TCONS_00015350,TCONS_00015351,TCONS_00015357	chr1:202830923-202843757,chr1:202830927-202833220,chr1:202830928-202834023,chr1:202830928-202843757,chr1:202830928-202843757,chr1:202834442-202835846,chr1:202834442-202843757,chr1:202840224-202843757
XLOC_010481	chr1:202838887-202848351	+	TCONS_00015354,TCONS_00015362	chr1:202838887-202848351,chr1:202848098-202848351
XLOC_010482	chr1:202839861-202847555	+	TCONS_00015355,TCONS_00015356,TCONS_00015358,TCONS_00015361	chr1:202839861-202847555,chr1:202839871-202840101,chr1:202841048-202847555,chr1:202844769-202846565
XLOC_010485	chr1:202851578-202856944	+	TCONS_00015363,TCONS_00015364	chr1:202851578-202853446,chr1:202851578-202856944
XLOC_010558	chr1:203773394-203776301	+	TCONS_00015484	chr1:203773394-203776301
XLOC_010578	chr1:203803553-203806287	+	TCONS_00015512	chr1:203803553-203806287
XLOC_010590	chr1:203828948-203830275	+	TCONS_00015529	chr1:203828948-203830275
XLOC_010591	chr1:203833287-203873743	+	TCONS_00015537	chr1:203833287-203873743
XLOC_010602	chr1:203854113-203860324	+	TCONS_00015556,TCONS_00015557	chr1:203854113-203860324,chr1:203854176-203854844
XLOC_010724	chr1:204146143-204148179	+	TCONS_00015714,TCONS_00015715	chr1:204146143-204148179,chr1:204146143-204148179
XLOC_010732	chr1:204255066-204257579	+	TCONS_00015723,TCONS_00015724,TCONS_00015725	chr1:204255066-204257579,chr1:204255066-204257579,chr1:204255066-204257579
XLOC_010733	chr1:204346243-204410493	+	TCONS_00015726,TCONS_00015727,TCONS_00015728,TCONS_00015729,TCONS_00015730,TCONS_00015731,TCONS_00015732,TCONS_00015733,TCONS_00015734,TCONS_00015735,TCONS_00015736,TCONS_00015737,TCONS_00015738,TCONS_00015739,TCONS_00015756	chr1:204346243-204348657,chr1:204346243-204351204,chr1:204346243-204351204,chr1:204346243-204352624,chr1:204346243-204370916,chr1:204346243-204405258,chr1:204346243-204405258,chr1:204346243-204405258,chr1:204346243-204405258,chr1:204346243-204410493,chr1:204346243-204410493,chr1:204346243-204410493,chr1:204348863-204351204,chr1:204351391-204352624,chr1:204370452-204370916
XLOC_010754	chr1:204382169-204384941	+	TCONS_00015761,TCONS_00015762	chr1:204382169-204384941,chr1:204382201-204384330
XLOC_010758	chr1:204386161-204392427	+	TCONS_00015766	chr1:204386161-204392427
XLOC_010766	chr1:204410613-204413209	+	TCONS_00015774,TCONS_00015776	chr1:204410613-204413209,chr1:204412728-204413209
XLOC_010770	chr1:204463808-204465265	+	TCONS_00015779,TCONS_00015780	chr1:204463808-204465265,chr1:204463890-204465265
XLOC_010776	chr1:204475628-204476775	+	TCONS_00015786	chr1:204475628-204476775
XLOC_010799	chr1:204528072-204539996	+	TCONS_00015859,TCONS_00015860	chr1:204528072-204530544,chr1:204528072-204539996
XLOC_010802	chr1:204532641-204541601	+	TCONS_00015863	chr1:204532641-204541601
XLOC_010805	chr1:204542907-204548426	+	TCONS_00015866,TCONS_00015867	chr1:204542907-204546127,chr1:204542927-204548426
XLOC_010808	chr1:204548560-204554706	+	TCONS_00015870,TCONS_00015871,TCONS_00015872	chr1:204548560-204550225,chr1:204548560-204554706,chr1:204548682-204549570
XLOC_010813	chr1:204566191-204572145	+	TCONS_00015877,TCONS_00015879	chr1:204566191-204572145,chr1:204567327-204572145
XLOC_010815	chr1:204572248-204582985	+	TCONS_00015880,TCONS_00015885,TCONS_00015887	chr1:204572248-204582985,chr1:204577308-204582985,chr1:204581034-204582985
XLOC_010821	chr1:204583452-204586225	+	TCONS_00015888,TCONS_00015889	chr1:204583452-204586225,chr1:204583477-204584090
XLOC_010846	chr1:204727997-204733787	+	TCONS_00015914	chr1:204727997-204733787
XLOC_010853	chr1:204751124-204752028	+	TCONS_00015921	chr1:204751124-204752028
XLOC_010873	chr1:204804609-204814405	+	TCONS_00015944,TCONS_00015945,TCONS_00015946	chr1:204804609-204812757,chr1:204804615-204814405,chr1:204813107-204814405
XLOC_010879	chr1:204821568-204828106	+	TCONS_00015952,TCONS_00015953,TCONS_00015954	chr1:204821568-204827035,chr1:204824022-204828106,chr1:204827239-204828106
XLOC_010883	chr1:204840157-204846094	+	TCONS_00015962	chr1:204840157-204846094
XLOC_010884	chr1:204846226-204875848	+	TCONS_00015963,TCONS_00015964,TCONS_00015968,TCONS_00015970,TCONS_00015971	chr1:204846226-204849458,chr1:204846226-204875848,chr1:204854154-204856613,chr1:204859941-204875848,chr1:204867203-204871130
XLOC_012339	chr1:241555645-241597078	+	TCONS_00018007,TCONS_00018008,TCONS_00018022,TCONS_00018023,TCONS_00018024,TCONS_00018030	chr1:241555645-241597078,chr1:241555645-241597078,chr1:241576974-241597078,chr1:241577004-241582017,chr1:241577004-241597078,chr1:241587570-241597078
XLOC_012359	chr1:241646620-241655751	+	TCONS_00018032	chr1:241646620-241655751
XLOC_012378	chr1:241720164-241723778	+	TCONS_00018063,TCONS_00018064	chr1:241720164-241722088,chr1:241720164-241723778
XLOC_012385	chr1:241740785-241743723	+	TCONS_00018072,TCONS_00018073	chr1:241740785-241743723,chr1:241740869-241741486
XLOC_012433	chr1:242048435-242056525	+	TCONS_00018169	chr1:242048435-242056525
XLOC_012443	chr1:242065027-242066435	+	TCONS_00018195	chr1:242065027-242066435
XLOC_012455	chr1:242090425-242098847	+	TCONS_00018209	chr1:242090425-242098847
XLOC_012507	chr1:242310812-242349362	+	TCONS_00018261,TCONS_00018262,TCONS_00018263,TCONS_00018264,TCONS_00018282	chr1:242310812-242311357,chr1:242310812-242348721,chr1:242310812-242349362,chr1:242310822-242347657,chr1:242347877-242348721
XLOC_013326	chr1:9822552-9823087	-	TCONS_00019586	chr1:9822552-9823087
XLOC_013348	chr1:9849924-9853077	-	TCONS_00019613,TCONS_00019614,TCONS_00019615	chr1:9849924-9850880,chr1:9849924-9853077,chr1:9852244-9853077
XLOC_013391	chr1:9923140-9926361	-	TCONS_00019676	chr1:9923140-9926361
XLOC_013401	chr1:9958128-9965569	-	TCONS_00019698	chr1:9958128-9965569
XLOC_013435	chr1:10046184-10047019	-	TCONS_00019758	chr1:10046184-10047019
XLOC_013444	chr1:10436840-10458851	-	TCONS_00019767,TCONS_00019777	chr1:10436840-10458798,chr1:10458222-10458851
XLOC_013457	chr1:10504380-10514649	-	TCONS_00019781	chr1:10504380-10514649
XLOC_013460	chr1:10508839-10514246	-	TCONS_00019784	chr1:10508839-10514246
XLOC_013461	chr1:10509110-10544091	-	TCONS_00019785,TCONS_00019792,TCONS_00019793,TCONS_00019794	chr1:10509110-10520360,chr1:10516075-10520033,chr1:10516075-10520037,chr1:10516075-10544091
XLOC_013464	chr1:10512032-10515651	-	TCONS_00019788	chr1:10512032-10515651
XLOC_013499	chr1:10769881-10790989	-	TCONS_00019865	chr1:10769881-10790989
XLOC_013525	chr1:10824139-10849177	-	TCONS_00019895,TCONS_00019896	chr1:10824139-10828333,chr1:10824139-10849177
XLOC_013526	chr1:10829072-10878699	-	TCONS_00019897,TCONS_00019898,TCONS_00019910,TCONS_00019911	chr1:10829072-10829607,chr1:10829072-10854020,chr1:10849436-10853924,chr1:10849436-10878699
XLOC_013527	chr1:10829746-10865179	-	TCONS_00019899,TCONS_00019900,TCONS_00019908	chr1:10829746-10830230,chr1:10829746-10845589,chr1:10844872-10865179
XLOC_013529	chr1:10843805-10884191	-	TCONS_00019906	chr1:10843805-10884191
XLOC_013551	chr1:10877545-10878994	-	TCONS_00019931	chr1:10877545-10878994
XLOC_013605	chr1:11052708-11061945	-	TCONS_00019986,TCONS_00019987	chr1:11052708-11053478,chr1:11052708-11061945
XLOC_013607	chr1:11058324-11062290	-	TCONS_00019989	chr1:11058324-11062290
XLOC_013618	chr1:11106116-11112045	-	TCONS_00020000	chr1:11106116-11112045
XLOC_013627	chr1:11124940-11126031	-	TCONS_00020010	chr1:11124940-11126031
XLOC_013647	chr1:11160038-11160292	-	TCONS_00020041	chr1:11160038-11160292
XLOC_017980	chr1:113742056-113751948	-	TCONS_00026234,TCONS_00026235,TCONS_00026236,TCONS_00026237,TCONS_00026239,TCONS_00026242	chr1:113742056-113748801,chr1:113742056-113749752,chr1:113742056-113751948,chr1:113742056-113751948,chr1:113744441-113744792,chr1:113748881-113749765
XLOC_017992	chr1:113768780-113851198	-	TCONS_00026251,TCONS_00026252,TCONS_00026253,TCONS_00026260,TCONS_00026280,TCONS_00026281,TCONS_00026282,TCONS_00026283	chr1:113768780-113785311,chr1:113768780-113851198,chr1:113768780-113851198,chr1:113784886-113785311,chr1:113825421-113826517,chr1:113825421-113828816,chr1:113825421-113851150,chr1:113826628-113828816
XLOC_018077	chr1:113957225-113959121	-	TCONS_00026343	chr1:113957225-113959121
XLOC_018082	chr1:114216235-114223143	-	TCONS_00026348	chr1:114216235-114223143
XLOC_018084	chr1:114230720-114232393	-	TCONS_00026350,TCONS_00026351	chr1:114230720-114232354,chr1:114231607-114232393
XLOC_018094	chr1:114264002-114265229	-	TCONS_00026388	chr1:114264002-114265229
XLOC_018127	chr1:114357890-114360111	-	TCONS_00026439	chr1:114357890-114360111
XLOC_018158	chr1:114395150-114400038	-	TCONS_00026473	chr1:114395150-114400038
XLOC_018159	chr1:114396087-114413350	-	TCONS_00026474	chr1:114396087-114413350
XLOC_018177	chr1:114430073-114431336	-	TCONS_00026516,TCONS_00026517	chr1:114430073-114431336,chr1:114430073-114431336
XLOC_018180	chr1:114434341-114436233	-	TCONS_00026520,TCONS_00026521	chr1:114434341-114435140,chr1:114434341-114436233
XLOC_018199	chr1:114470293-114472354	-	TCONS_00026544	chr1:114470293-114472354
XLOC_018214	chr1:114557545-114575922	-	TCONS_00026559,TCONS_00026560,TCONS_00026565	chr1:114557545-114575922,chr1:114557545-114575922,chr1:114564597-114566047
XLOC_018289	chr1:114692287-114695426	-	TCONS_00026639	chr1:114692287-114695426
XLOC_018404	chr1:114889836-114922062	-	TCONS_00026756,TCONS_00026766,TCONS_00026767,TCONS_00026768,TCONS_00026769,TCONS_00026770,TCONS_00026776,TCONS_00026777,TCONS_00026778	chr1:114889836-114914434,chr1:114902190-114903248,chr1:114902190-114922036,chr1:114905767-114913616,chr1:114905767-114914434,chr1:114905767-114922055,chr1:114916959-114918849,chr1:114916959-114922036,chr1:114919122-114922062
XLOC_018418	chr1:114914627-114916559	-	TCONS_00026775	chr1:114914627-114916559
XLOC_018420	chr1:114924019-114930142	-	TCONS_00026780,TCONS_00026782	chr1:114924019-114930142,chr1:114927034-114930136
XLOC_018466	chr1:115042686-115045923	-	TCONS_00026881	chr1:115042686-115045923
XLOC_018476	chr1:115069410-115084356	-	TCONS_00026893	chr1:115069410-115084356
XLOC_018487	chr1:115084737-115102605	-	TCONS_00026904,TCONS_00026917	chr1:115084737-115102605,chr1:115100011-115102605
XLOC_018490	chr1:115089014-115090265	-	TCONS_00026908	chr1:115089014-115090265
XLOC_018505	chr1:115126429-115134614	-	TCONS_00026935	chr1:115126429-115134614
XLOC_018514	chr1:115138062-115159252	-	TCONS_00026944	chr1:115138062-115159252
XLOC_018532	chr1:115159397-115183860	-	TCONS_00026966	chr1:115159397-115183860
XLOC_018552	chr1:115190627-115209979	-	TCONS_00026988,TCONS_00026994	chr1:115190627-115209979,chr1:115195987-115196881
XLOC_018797	chr1:119875174-119875560	-	TCONS_00027291	chr1:119875174-119875560
XLOC_018823	chr1:119940202-120071898	-	TCONS_00027325,TCONS_00027326,TCONS_00027327,TCONS_00027426,TCONS_00027427	chr1:119940202-120071898,chr1:119940202-120071898,chr1:119940623-120071898,chr1:120035239-120036223,chr1:120035239-120071898
XLOC_018853	chr1:120053900-120085470	-	TCONS_00027443,TCONS_00027481	chr1:120053900-120085470,chr1:120085010-120085470
XLOC_018869	chr1:120254071-120256171	-	TCONS_00027581	chr1:120254071-120256171
XLOC_018887	chr1:120323862-120325589	-	TCONS_00027609	chr1:120323862-120325589
XLOC_018889	chr1:120326537-120328980	-	TCONS_00027611,TCONS_00027613	chr1:120326537-120328960,chr1:120328213-120328980
XLOC_018950	chr1:120556872-120565884	-	TCONS_00027719	chr1:120556872-120565884
XLOC_018957	chr1:120585665-120594579	-	TCONS_00027727,TCONS_00027728,TCONS_00027730	chr1:120585665-120590206,chr1:120585665-120594579,chr1:120591256-120594157
XLOC_018961	chr1:120617561-120670034	-	TCONS_00027734,TCONS_00027735	chr1:120617561-120643322,chr1:120617561-120670034
XLOC_018973	chr1:120636123-120639805	-	TCONS_00027747,TCONS_00027748,TCONS_00027752	chr1:120636123-120636790,chr1:120636123-120639805,chr1:120639149-120639782
XLOC_019005	chr1:120671022-120696934	-	TCONS_00027781,TCONS_00027787,TCONS_00027791,TCONS_00027792	chr1:120671022-120696934,chr1:120677295-120690663,chr1:120685764-120690663,chr1:120690828-120696934
[truncated: 3,669 more rows]

## Sheet: Table S6
Table S6. Novel mencRNAs with FPKM ≥ 0.5. Those overlapping with GENCODE, FANTOM-CAT, or NONCODE lncRNAs have been excluded.
[truncated: 2,767 more rows]

[truncated: 10 more sheets: Table S7, Table S8, Table S9, Table S10, Table S11, Table S12, Table S13, Table S14, Table S15, Table S16]
